# Supplementary material for: Pan-cancer transcriptional atlas of minimal residual disease links DUSP1 to chemotherapy persistence
Source: Exp Hematol Oncol. 2024 Apr 16;13:42. doi: 10.1186/s40164-024-00509-3 (PMC11020193; doi:10.1186/s40164-024-00509-3)
Supplement: Supplementary file 1 — Additional file 1: Table S1. Clinical information of the 1440 patients across 17 datasets. [file 40164_2024_509_MOESM1_ESM.xlsx]

## Sheet: complete
Number	GSM	Cancer Type	Dataset	Dataset_2	Patient ID	Pre/Post	Detailed Pre/Post	Commons	Treatment	Stage	T_ Stage	N_ Stage	Gender	Subtype	ER	PR	HR	HER2	PCR	Drug Respo	Respo_ index	RCB	RCB_ index	RFS	RFS_ Censor	OS	OS_ Censor
1	GSM2331565	BRCA	GSE87455	B8_GSE87455	101	Pre	Baseline	T0
2	GSM2331566	BRCA	GSE87455	B8_GSE87455	101	Post	Cycle 2	T1
3	GSM2331567	BRCA	GSE87455	B8_GSE87455	102	Pre	Baseline	T0
4	GSM2331568	BRCA	GSE87455	B8_GSE87455	102	Post	Cycle 2	T1
5	GSM2331569	BRCA	GSE87455	B8_GSE87455	102	Post	Surgery	Ts
6	GSM2331570	BRCA	GSE87455	B8_GSE87455	103	Pre	Baseline	T0
7	GSM2331571	BRCA	GSE87455	B8_GSE87455	103	Post	Cycle 2	T1
8	GSM2331572	BRCA	GSE87455	B8_GSE87455	104	Pre	Baseline	T0
9	GSM2331573	BRCA	GSE87455	B8_GSE87455	104	Post	Cycle 2	T1
10	GSM2331574	BRCA	GSE87455	B8_GSE87455	105	Pre	Baseline	T0
11	GSM2331575	BRCA	GSE87455	B8_GSE87455	105	Post	Cycle 2	T1
12	GSM2331576	BRCA	GSE87455	B8_GSE87455	105	Post	Surgery	Ts
13	GSM2331577	BRCA	GSE87455	B8_GSE87455	106	Pre	Baseline	T0
14	GSM2331578	BRCA	GSE87455	B8_GSE87455	107	Pre	Baseline	T0
15	GSM2331579	BRCA	GSE87455	B8_GSE87455	108	Pre	Baseline	T0
16	GSM2331580	BRCA	GSE87455	B8_GSE87455	108	Post	Cycle 2	T1
17	GSM2331581	BRCA	GSE87455	B8_GSE87455	108	Post	Surgery	Ts
18	GSM2331582	BRCA	GSE87455	B8_GSE87455	109	Pre	Baseline	T0
19	GSM2331583	BRCA	GSE87455	B8_GSE87455	109	Post	Cycle 2	T1
20	GSM2331584	BRCA	GSE87455	B8_GSE87455	111	Pre	Baseline	T0
21	GSM2331585	BRCA	GSE87455	B8_GSE87455	112	Pre	Baseline	T0
22	GSM2331586	BRCA	GSE87455	B8_GSE87455	112	Post	Surgery	Ts
23	GSM2331587	BRCA	GSE87455	B8_GSE87455	113	Pre	Baseline	T0
24	GSM2331588	BRCA	GSE87455	B8_GSE87455	114	Pre	Baseline	T0
25	GSM2331589	BRCA	GSE87455	B8_GSE87455	114	Post	Surgery	Ts
26	GSM2331590	BRCA	GSE87455	B8_GSE87455	115	Pre	Baseline	T0
27	GSM2331591	BRCA	GSE87455	B8_GSE87455	115	Post	Cycle 2	T1
28	GSM2331592	BRCA	GSE87455	B8_GSE87455	115	Post	Surgery	Ts
29	GSM2331593	BRCA	GSE87455	B8_GSE87455	116	Pre	Baseline	T0
30	GSM2331594	BRCA	GSE87455	B8_GSE87455	116	Post	Cycle 2	T1
31	GSM2331595	BRCA	GSE87455	B8_GSE87455	118	Pre	Baseline	T0
32	GSM2331596	BRCA	GSE87455	B8_GSE87455	118	Post	Cycle 2	T1
33	GSM2331597	BRCA	GSE87455	B8_GSE87455	118	Post	Surgery	Ts
34	GSM2331598	BRCA	GSE87455	B8_GSE87455	119	Pre	Baseline	T0
35	GSM2331599	BRCA	GSE87455	B8_GSE87455	119	Post	Cycle 2	T1
36	GSM2331600	BRCA	GSE87455	B8_GSE87455	119	Post	Surgery	Ts
37	GSM2331601	BRCA	GSE87455	B8_GSE87455	120	Pre	Baseline	T0
38	GSM2331602	BRCA	GSE87455	B8_GSE87455	120	Post	Cycle 2	T1
39	GSM2331603	BRCA	GSE87455	B8_GSE87455	121	Pre	Baseline	T0
40	GSM2331604	BRCA	GSE87455	B8_GSE87455	121	Post	Surgery	Ts
41	GSM2331605	BRCA	GSE87455	B8_GSE87455	122	Pre	Baseline	T0
42	GSM2331606	BRCA	GSE87455	B8_GSE87455	122	Post	Surgery	Ts
43	GSM2331607	BRCA	GSE87455	B8_GSE87455	123	Pre	Baseline	T0
44	GSM2331608	BRCA	GSE87455	B8_GSE87455	124	Post	Cycle 2	T1
45	GSM2331609	BRCA	GSE87455	B8_GSE87455	124	Post	Surgery	Ts
46	GSM2331610	BRCA	GSE87455	B8_GSE87455	125	Pre	Baseline	T0
47	GSM2331611	BRCA	GSE87455	B8_GSE87455	126	Pre	Baseline	T0
48	GSM2331612	BRCA	GSE87455	B8_GSE87455	126	Post	Cycle 2	T1
49	GSM2331613	BRCA	GSE87455	B8_GSE87455	126	Post	Surgery	Ts
50	GSM2331614	BRCA	GSE87455	B8_GSE87455	127	Post	Cycle 2	T1
51	GSM2331615	BRCA	GSE87455	B8_GSE87455	127	Post	Surgery	Ts
52	GSM2331616	BRCA	GSE87455	B8_GSE87455	128	Pre	Baseline	T0
53	GSM2331617	BRCA	GSE87455	B8_GSE87455	129	Pre	Baseline	T0
54	GSM2331618	BRCA	GSE87455	B8_GSE87455	129	Post	Cycle 2	T1
55	GSM2331619	BRCA	GSE87455	B8_GSE87455	131	Pre	Baseline	T0
56	GSM2331620	BRCA	GSE87455	B8_GSE87455	132	Post	Cycle 2	T1
57	GSM2331621	BRCA	GSE87455	B8_GSE87455	133	Pre	Baseline	T0
58	GSM2331622	BRCA	GSE87455	B8_GSE87455	133	Post	Cycle 2	T1
59	GSM2331623	BRCA	GSE87455	B8_GSE87455	134	Pre	Baseline	T0
60	GSM2331624	BRCA	GSE87455	B8_GSE87455	134	Post	Cycle 2	T1
61	GSM2331625	BRCA	GSE87455	B8_GSE87455	135	Pre	Baseline	T0
62	GSM2331626	BRCA	GSE87455	B8_GSE87455	135	Post	Cycle 2	T1
63	GSM2331627	BRCA	GSE87455	B8_GSE87455	136	Post	Surgery	Ts
64	GSM2331628	BRCA	GSE87455	B8_GSE87455	137	Pre	Baseline	T0
65	GSM2331629	BRCA	GSE87455	B8_GSE87455	138	Pre	Baseline	T0
66	GSM2331630	BRCA	GSE87455	B8_GSE87455	138	Post	Cycle 2	T1
67	GSM2331631	BRCA	GSE87455	B8_GSE87455	139	Pre	Baseline	T0
68	GSM2331632	BRCA	GSE87455	B8_GSE87455	140	Pre	Baseline	T0
69	GSM2331633	BRCA	GSE87455	B8_GSE87455	141	Pre	Baseline	T0
70	GSM2331634	BRCA	GSE87455	B8_GSE87455	141	Post	Cycle 2	T1
71	GSM2331635	BRCA	GSE87455	B8_GSE87455	142	Post	Cycle 2	T1
72	GSM2331636	BRCA	GSE87455	B8_GSE87455	143	Post	Cycle 2	T1
73	GSM2331637	BRCA	GSE87455	B8_GSE87455	143	Post	Surgery	Ts
74	GSM2331638	BRCA	GSE87455	B8_GSE87455	144	Pre	Baseline	T0
75	GSM2331639	BRCA	GSE87455	B8_GSE87455	144	Post	Surgery	Ts
76	GSM2331640	BRCA	GSE87455	B8_GSE87455	145	Pre	Baseline	T0
77	GSM2331641	BRCA	GSE87455	B8_GSE87455	145	Post	Cycle 2	T1
78	GSM2331642	BRCA	GSE87455	B8_GSE87455	145	Post	Surgery	Ts
79	GSM2331643	BRCA	GSE87455	B8_GSE87455	146	Pre	Baseline	T0
80	GSM2331644	BRCA	GSE87455	B8_GSE87455	147	Pre	Baseline	T0
81	GSM2331645	BRCA	GSE87455	B8_GSE87455	147	Post	Surgery	Ts
82	GSM2331646	BRCA	GSE87455	B8_GSE87455	148	Pre	Baseline	T0
83	GSM2331647	BRCA	GSE87455	B8_GSE87455	148	Post	Cycle 2	T1
84	GSM2331648	BRCA	GSE87455	B8_GSE87455	149	Pre	Baseline	T0
85	GSM2331649	BRCA	GSE87455	B8_GSE87455	149	Post	Surgery	Ts
86	GSM2331650	BRCA	GSE87455	B8_GSE87455	150	Pre	Baseline	T0
87	GSM2331651	BRCA	GSE87455	B8_GSE87455	150	Post	Cycle 2	T1
88	GSM2331652	BRCA	GSE87455	B8_GSE87455	150	Post	Surgery	Ts
89	GSM2331653	BRCA	GSE87455	B8_GSE87455	151	Pre	Baseline	T0
90	GSM2331654	BRCA	GSE87455	B8_GSE87455	151	Post	Surgery	Ts
91	GSM2331655	BRCA	GSE87455	B8_GSE87455	152	Pre	Baseline	T0
92	GSM2331656	BRCA	GSE87455	B8_GSE87455	152	Post	Cycle 2	T1
93	GSM2331657	BRCA	GSE87455	B8_GSE87455	152	Post	Surgery	Ts
94	GSM2331658	BRCA	GSE87455	B8_GSE87455	153	Pre	Baseline	T0
95	GSM2331659	BRCA	GSE87455	B8_GSE87455	153	Post	Cycle 2	T1
96	GSM2331660	BRCA	GSE87455	B8_GSE87455	153	Post	Surgery	Ts
97	GSM2331661	BRCA	GSE87455	B8_GSE87455	154	Pre	Baseline	T0
98	GSM2331662	BRCA	GSE87455	B8_GSE87455	154	Post	Cycle 2	T1
99	GSM2331663	BRCA	GSE87455	B8_GSE87455	155	Pre	Baseline	T0
100	GSM2331664	BRCA	GSE87455	B8_GSE87455	155	Post	Cycle 2	T1
101	GSM2331665	BRCA	GSE87455	B8_GSE87455	155	Post	Surgery	Ts
102	GSM2331666	BRCA	GSE87455	B8_GSE87455	156	Pre	Baseline	T0
103	GSM2331667	BRCA	GSE87455	B8_GSE87455	157	Pre	Baseline	T0
104	GSM2331668	BRCA	GSE87455	B8_GSE87455	157	Post	Surgery	Ts
105	GSM2331669	BRCA	GSE87455	B8_GSE87455	158	Pre	Baseline	T0
106	GSM2331670	BRCA	GSE87455	B8_GSE87455	158	Post	Cycle 2	T1
107	GSM2331671	BRCA	GSE87455	B8_GSE87455	158	Post	Surgery	Ts
108	GSM2331672	BRCA	GSE87455	B8_GSE87455	159	Pre	Baseline	T0
109	GSM2331673	BRCA	GSE87455	B8_GSE87455	159	Post	Cycle 2	T1
110	GSM2331674	BRCA	GSE87455	B8_GSE87455	160	Post	Cycle 2	T1
111	GSM2331675	BRCA	GSE87455	B8_GSE87455	160	Post	Surgery	Ts
112	GSM2331676	BRCA	GSE87455	B8_GSE87455	201	Pre	Baseline	T0
113	GSM2331677	BRCA	GSE87455	B8_GSE87455	201	Post	Cycle 2	T1
114	GSM2331678	BRCA	GSE87455	B8_GSE87455	202	Pre	Baseline	T0
115	GSM2331679	BRCA	GSE87455	B8_GSE87455	202	Post	Surgery	Ts
116	GSM2331680	BRCA	GSE87455	B8_GSE87455	203	Post	Cycle 2	T1
117	GSM2331681	BRCA	GSE87455	B8_GSE87455	204	Pre	Baseline	T0
118	GSM2331682	BRCA	GSE87455	B8_GSE87455	204	Post	Cycle 2	T1
119	GSM2331683	BRCA	GSE87455	B8_GSE87455	204	Post	Surgery	Ts
120	GSM2331684	BRCA	GSE87455	B8_GSE87455	205	Pre	Baseline	T0
121	GSM2331685	BRCA	GSE87455	B8_GSE87455	205	Post	Cycle 2	T1
122	GSM2331686	BRCA	GSE87455	B8_GSE87455	205	Post	Surgery	Ts
123	GSM2331687	BRCA	GSE87455	B8_GSE87455	206	Pre	Baseline	T0
124	GSM2331688	BRCA	GSE87455	B8_GSE87455	206	Post	Cycle 2	T1
125	GSM2331689	BRCA	GSE87455	B8_GSE87455	207	Pre	Baseline	T0
126	GSM2331690	BRCA	GSE87455	B8_GSE87455	207	Post	Surgery	Ts
127	GSM2331691	BRCA	GSE87455	B8_GSE87455	208	Pre	Baseline	T0
128	GSM2331692	BRCA	GSE87455	B8_GSE87455	208	Post	Surgery	Ts
129	GSM2331693	BRCA	GSE87455	B8_GSE87455	209	Pre	Baseline	T0
130	GSM2331694	BRCA	GSE87455	B8_GSE87455	209	Post	Surgery	Ts
131	GSM2331695	BRCA	GSE87455	B8_GSE87455	210	Pre	Baseline	T0
132	GSM2331696	BRCA	GSE87455	B8_GSE87455	210	Post	Cycle 2	T1
133	GSM2331697	BRCA	GSE87455	B8_GSE87455	210	Post	Surgery	Ts
134	GSM2331698	BRCA	GSE87455	B8_GSE87455	211	Pre	Baseline	T0
135	GSM2331699	BRCA	GSE87455	B8_GSE87455	211	Post	Cycle 2	T1
136	GSM2331700	BRCA	GSE87455	B8_GSE87455	211	Post	Surgery	Ts
137	GSM2331701	BRCA	GSE87455	B8_GSE87455	213	Pre	Baseline	T0
138	GSM2331702	BRCA	GSE87455	B8_GSE87455	213	Post	Cycle 2	T1
139	GSM2331703	BRCA	GSE87455	B8_GSE87455	213	Post	Surgery	Ts
140	GSM2331704	BRCA	GSE87455	B8_GSE87455	214	Pre	Baseline	T0
141	GSM2331705	BRCA	GSE87455	B8_GSE87455	215	Pre	Baseline	T0
142	GSM2331706	BRCA	GSE87455	B8_GSE87455	216	Pre	Baseline	T0
143	GSM2331707	BRCA	GSE87455	B8_GSE87455	217	Pre	Baseline	T0
144	GSM2331708	BRCA	GSE87455	B8_GSE87455	217	Post	Cycle 2	T1
145	GSM2331709	BRCA	GSE87455	B8_GSE87455	218	Pre	Baseline	T0
146	GSM2331710	BRCA	GSE87455	B8_GSE87455	218	Post	Cycle 2	T1
147	GSM2331711	BRCA	GSE87455	B8_GSE87455	218	Post	Surgery	Ts
148	GSM2331712	BRCA	GSE87455	B8_GSE87455	220	Pre	Baseline	T0
149	GSM2331713	BRCA	GSE87455	B8_GSE87455	220	Post	Surgery	Ts
150	GSM2331714	BRCA	GSE87455	B8_GSE87455	222	Pre	Baseline	T0
151	GSM2331715	BRCA	GSE87455	B8_GSE87455	222	Post	Cycle 2	T1
152	GSM2331716	BRCA	GSE87455	B8_GSE87455	222	Post	Surgery	Ts
153	GSM2331717	BRCA	GSE87455	B8_GSE87455	223	Pre	Baseline	T0
154	GSM2331718	BRCA	GSE87455	B8_GSE87455	223	Post	Cycle 2	T1
155	GSM2331719	BRCA	GSE87455	B8_GSE87455	223	Post	Surgery	Ts
156	GSM2331720	BRCA	GSE87455	B8_GSE87455	224	Pre	Baseline	T0
157	GSM2331721	BRCA	GSE87455	B8_GSE87455	224	Post	Cycle 2	T1
158	GSM2331722	BRCA	GSE87455	B8_GSE87455	224	Post	Surgery	Ts
159	GSM2331723	BRCA	GSE87455	B8_GSE87455	225	Pre	Baseline	T0
160	GSM2331724	BRCA	GSE87455	B8_GSE87455	225	Post	Cycle 2	T1
161	GSM2331725	BRCA	GSE87455	B8_GSE87455	225	Post	Surgery	Ts
162	GSM2331726	BRCA	GSE87455	B8_GSE87455	226	Pre	Baseline	T0
163	GSM2331727	BRCA	GSE87455	B8_GSE87455	226	Post	Cycle 2	T1
164	GSM2331728	BRCA	GSE87455	B8_GSE87455	227	Pre	Baseline	T0
165	GSM2331729	BRCA	GSE87455	B8_GSE87455	227	Post	Cycle 2	T1
166	GSM2331730	BRCA	GSE87455	B8_GSE87455	301	Pre	Baseline	T0
167	GSM2331731	BRCA	GSE87455	B8_GSE87455	302	Pre	Baseline	T0
168	GSM2331732	BRCA	GSE87455	B8_GSE87455	302	Post	Cycle 2	T1
169	GSM2331733	BRCA	GSE87455	B8_GSE87455	303	Pre	Baseline	T0
170	GSM2331734	BRCA	GSE87455	B8_GSE87455	303	Post	Cycle 2	T1
171	GSM2331735	BRCA	GSE87455	B8_GSE87455	303	Post	Surgery	Ts
172	GSM2331736	BRCA	GSE87455	B8_GSE87455	304	Pre	Baseline	T0
173	GSM2331737	BRCA	GSE87455	B8_GSE87455	305	Pre	Baseline	T0
174	GSM2331738	BRCA	GSE87455	B8_GSE87455	306	Pre	Baseline	T0
175	GSM2331739	BRCA	GSE87455	B8_GSE87455	306	Post	Surgery	Ts
176	GSM2331740	BRCA	GSE87455	B8_GSE87455	307	Post	Surgery	Ts
177	GSM2331741	BRCA	GSE87455	B8_GSE87455	308	Pre	Baseline	T0
178	GSM2331742	BRCA	GSE87455	B8_GSE87455	309	Post	Cycle 2	T1
179	GSM2331743	BRCA	GSE87455	B8_GSE87455	309	Post	Surgery	Ts
180	GSM2331744	BRCA	GSE87455	B8_GSE87455	310	Pre	Baseline	T0
181	GSM2331745	BRCA	GSE87455	B8_GSE87455	310	Post	Cycle 2	T1
182	GSM2331746	BRCA	GSE87455	B8_GSE87455	311	Pre	Baseline	T0
183	GSM2331747	BRCA	GSE87455	B8_GSE87455	311	Post	Cycle 2	T1
184	GSM2331748	BRCA	GSE87455	B8_GSE87455	311	Post	Surgery	Ts
185	GSM2331749	BRCA	GSE87455	B8_GSE87455	312	Post	Surgery	Ts
186	GSM2331750	BRCA	GSE87455	B8_GSE87455	313	Pre	Baseline	T0
187	GSM2331751	BRCA	GSE87455	B8_GSE87455	313	Post	Cycle 2	T1
188	GSM2331752	BRCA	GSE87455	B8_GSE87455	314	Pre	Baseline	T0
189	GSM2331753	BRCA	GSE87455	B8_GSE87455	314	Post	Cycle 2	T1
190	GSM2331754	BRCA	GSE87455	B8_GSE87455	314	Post	Surgery	Ts
191	GSM2331755	BRCA	GSE87455	B8_GSE87455	315	Pre	Baseline	T0
192	GSM2331756	BRCA	GSE87455	B8_GSE87455	315	Post	Surgery	Ts
193	GSM2331757	BRCA	GSE87455	B8_GSE87455	316	Pre	Baseline	T0
194	GSM2331758	BRCA	GSE87455	B8_GSE87455	317	Pre	Baseline	T0
195	GSM2331759	BRCA	GSE87455	B8_GSE87455	317	Post	Cycle 2	T1
196	GSM2331760	BRCA	GSE87455	B8_GSE87455	318	Pre	Baseline	T0
197	GSM2331761	BRCA	GSE87455	B8_GSE87455	318	Post	Surgery	Ts
198	GSM2331762	BRCA	GSE87455	B8_GSE87455	319	Pre	Baseline	T0
199	GSM2331763	BRCA	GSE87455	B8_GSE87455	320	Pre	Baseline	T0
200	GSM2331764	BRCA	GSE87455	B8_GSE87455	320	Post	Cycle 2	T1
201	GSM2331765	BRCA	GSE87455	B8_GSE87455	320	Post	Surgery	Ts
202	GSM2331766	BRCA	GSE87455	B8_GSE87455	321	Pre	Baseline	T0
203	GSM2331767	BRCA	GSE87455	B8_GSE87455	322	Pre	Baseline	T0
204	GSM2331768	BRCA	GSE87455	B8_GSE87455	323	Pre	Baseline	T0
205	GSM2331769	BRCA	GSE87455	B8_GSE87455	323	Post	Cycle 2	T1
206	GSM2331770	BRCA	GSE87455	B8_GSE87455	323	Post	Surgery	Ts
207	GSM2331771	BRCA	GSE87455	B8_GSE87455	324	Pre	Baseline	T0
208	GSM2331772	BRCA	GSE87455	B8_GSE87455	324	Post	Cycle 2	T1
209	GSM2331773	BRCA	GSE87455	B8_GSE87455	324	Post	Surgery	Ts
210	GSM2331774	BRCA	GSE87455	B8_GSE87455	326	Pre	Baseline	T0
211	GSM2331775	BRCA	GSE87455	B8_GSE87455	326	Post	Cycle 2	T1
212	GSM2331776	BRCA	GSE87455	B8_GSE87455	327	Pre	Baseline	T0
213	GSM2331777	BRCA	GSE87455	B8_GSE87455	327	Post	Surgery	Ts
214	GSM2331778	BRCA	GSE87455	B8_GSE87455	401	Pre	Baseline	T0
215	GSM2331779	BRCA	GSE87455	B8_GSE87455	401	Post	Cycle 2	T1
216	GSM2331780	BRCA	GSE87455	B8_GSE87455	403	Pre	Baseline	T0
217	GSM2331781	BRCA	GSE87455	B8_GSE87455	501	Pre	Baseline	T0
218	GSM2331782	BRCA	GSE87455	B8_GSE87455	501	Post	Cycle 2	T1
219	GSM2331783	BRCA	GSE87455	B8_GSE87455	501	Post	Surgery	Ts
220	GSM2331784	BRCA	GSE87455	B8_GSE87455	502	Pre	Baseline	T0
221	GSM2331785	BRCA	GSE87455	B8_GSE87455	502	Post	Cycle 2	T1
222	GSM2331786	BRCA	GSE87455	B8_GSE87455	504	Pre	Baseline	T0
223	GSM2331787	BRCA	GSE87455	B8_GSE87455	505	Post	Cycle 2	T1
224	GSM2331788	BRCA	GSE87455	B8_GSE87455	505	Post	Surgery	Ts
225	GSM2331789	BRCA	GSE87455	B8_GSE87455	506	Post	Surgery	Ts
226	GSM2331790	BRCA	GSE87455	B8_GSE87455	507	Pre	Baseline	T0
227	GSM2331791	BRCA	GSE87455	B8_GSE87455	507	Post	Cycle 2	T1
228	GSM2331792	BRCA	GSE87455	B8_GSE87455	507	Post	Surgery	Ts
229	GSM2331793	BRCA	GSE87455	B8_GSE87455	509	Pre	Baseline	T0
230	GSM2331794	BRCA	GSE87455	B8_GSE87455	509	Post	Surgery	Ts
231	GSM2331795	BRCA	GSE87455	B8_GSE87455	510	Pre	Baseline	T0
232	GSM2331796	BRCA	GSE87455	B8_GSE87455	510	Post	Surgery	Ts
233	GSM2331797	BRCA	GSE87455	B8_GSE87455	602	Pre	Baseline	T0
234	GSM2331798	BRCA	GSE87455	B8_GSE87455	602	Post	Surgery	Ts
235	GSM2331799	BRCA	GSE87455	B8_GSE87455	603	Post	Cycle 2	T1
236	GSM2331800	BRCA	GSE87455	B8_GSE87455	603	Post	Surgery	Ts
237	GSM2331801	BRCA	GSE87455	B8_GSE87455	604	Pre	Baseline	T0
238	GSM2331802	BRCA	GSE87455	B8_GSE87455	605	Pre	Baseline	T0
239	GSM2331803	BRCA	GSE87455	B8_GSE87455	606	Post	Cycle 2	T1
240	GSM2331804	BRCA	GSE87455	B8_GSE87455	606	Post	Surgery	Ts
241	GSM2331805	BRCA	GSE87455	B8_GSE87455	607	Post	Cycle 2	T1
242	GSM2331806	BRCA	GSE87455	B8_GSE87455	608	Pre	Baseline	T0
243	GSM2331807	BRCA	GSE87455	B8_GSE87455	608	Post	Cycle 2	T1
244	GSM2331808	BRCA	GSE87455	B8_GSE87455	609	Post	Surgery	Ts
245	GSM2331809	BRCA	GSE87455	B8_GSE87455	610	Pre	Baseline	T0
246	GSM2331810	BRCA	GSE87455	B8_GSE87455	610	Post	Cycle 2	T1
247	GSM2331811	BRCA	GSE87455	B8_GSE87455	611	Pre	Baseline	T0
248	GSM2331812	BRCA	GSE87455	B8_GSE87455	611	Post	Cycle 2	T1
249	GSM2331813	BRCA	GSE87455	B8_GSE87455	611	Post	Surgery	Ts
250	GSM2331814	BRCA	GSE87455	B8_GSE87455	612	Pre	Baseline	T0
251	GSM2331815	BRCA	GSE87455	B8_GSE87455	613	Pre	Baseline	T0
252	GSM2331816	BRCA	GSE87455	B8_GSE87455	613	Post	Cycle 2	T1
253	GSM2331817	BRCA	GSE87455	B8_GSE87455	614	Pre	Baseline	T0
254	GSM2331818	BRCA	GSE87455	B8_GSE87455	614	Post	Cycle 2	T1
255	GSM2331819	BRCA	GSE87455	B8_GSE87455	614	Post	Surgery	Ts
256	GSM2331820	BRCA	GSE87455	B8_GSE87455	615	Pre	Baseline	T0
257	GSM2331821	BRCA	GSE87455	B8_GSE87455	615	Post	Cycle 2	T1
258	GSM2331822	BRCA	GSE87455	B8_GSE87455	615	Post	Surgery	Ts
259	GSM2331823	BRCA	GSE87455	B8_GSE87455	616	Pre	Baseline	T0
260	GSM2331824	BRCA	GSE87455	B8_GSE87455	616	Post	Cycle 2	T1
261	GSM2331825	BRCA	GSE87455	B8_GSE87455	616	Post	Surgery	Ts
262	GSM2331826	BRCA	GSE87455	B8_GSE87455	617	Pre	Baseline	T0
263	GSM2331827	BRCA	GSE87455	B8_GSE87455	617	Post	Surgery	Ts
264	GSM2331828	BRCA	GSE87455	B8_GSE87455	619	Pre	Baseline	T0
265	GSM2331829	BRCA	GSE87455	B8_GSE87455	619	Post	Cycle 2	T1
266	GSM2331830	BRCA	GSE87455	B8_GSE87455	619	Post	Surgery	Ts
267	GSM2331831	BRCA	GSE87455	B8_GSE87455	701	Pre	Baseline	T0
268	GSM2331832	BRCA	GSE87455	B8_GSE87455	702	Post	Cycle 2	T1
269	GSM2331833	BRCA	GSE87455	B8_GSE87455	703	Pre	Baseline	T0
270	GSM2331834	BRCA	GSE87455	B8_GSE87455	703	Post	Cycle 2	T1
271	GSM2331835	BRCA	GSE87455	B8_GSE87455	704	Pre	Baseline	T0
272	GSM2331836	BRCA	GSE87455	B8_GSE87455	901	Pre	Baseline	T0
273	GSM2331837	BRCA	GSE87455	B8_GSE87455	901	Post	Cycle 2	T1
274	GSM2331838	BRCA	GSE87455	B8_GSE87455	902	Pre	Baseline	T0
275	GSM2331839	BRCA	GSE87455	B8_GSE87455	902	Post	Cycle 2	T1
276	GSM808102	BRCA	GSE32603	B6_GSE32603	1001	Pre		T0	F2								1	0	0			2	1.884	751	1
277	GSM808103	BRCA	GSE32603	B6_GSE32603	1012	Pre		T0	F1								1	0	0			2	1.899	2425	1
278	GSM808104	BRCA	GSE32603	B6_GSE32603	1013	Pre		T0	F1								1	0	0			3	3.673	2383	0
279	GSM808105	BRCA	GSE32603	B6_GSE32603	1002	Pre		T0	F1								1	0	0			3	3.764	1043	1
280	GSM808106	BRCA	GSE32603	B6_GSE32603	1005	Pre		T0	F1								1	0	0			NA	NA	2520	0
281	GSM808107	BRCA	GSE32603	B6_GSE32603	1022	Pre		T0	F1								1	0	0			2	3.239	1924	0
282	GSM808108	BRCA	GSE32603	B6_GSE32603	1017	Pre		T0	F1								0	0	0			3	3.947	916	1
283	GSM808109	BRCA	GSE32603	B6_GSE32603	1019	Pre		T0	F1								0	0	0			2	2.718	2370	0
284	GSM808110	BRCA	GSE32603	B6_GSE32603	1024	Pre		T0	F1								1	0	0			2	2.196	1242	1
285	GSM808111	BRCA	GSE32603	B6_GSE32603	1021	Pre		T0	F1								1	1	1			0	0	639	1
286	GSM808112	BRCA	GSE32603	B6_GSE32603	1016	Pre		T0	F1								1	0	0			2	1.5	759	1
287	GSM808113	BRCA	GSE32603	B6_GSE32603	1011	Pre		T0	F1								0	0	1			0	0	2340	0
288	GSM808114	BRCA	GSE32603	B6_GSE32603	1009	Pre		T0	F1								0	0	0			2	1.764	2355	0
289	GSM808115	BRCA	GSE32603	B6_GSE32603	1008	Pre		T0	F2								1	0	0			1	1.03	2341	0
290	GSM808116	BRCA	GSE32603	B6_GSE32603	1007	Pre		T0	F1								1	0	0			2	1.648	2449	1
291	GSM808117	BRCA	GSE32603	B6_GSE32603	1004	Pre		T0	F2								0	0	0			NA	NA	2436	0
292	GSM808118	BRCA	GSE32603	B6_GSE32603	1028	Pre		T0	F1								0	0	0			NA	NA	273	1
293	GSM808119	BRCA	GSE32603	B6_GSE32603	1031	Pre		T0	F1								1	0	0			NA	NA	1555	1
294	GSM808120	BRCA	GSE32603	B6_GSE32603	1027	Pre		T0	F1								0	0	0			2	2.411	1058	1
295	GSM808121	BRCA	GSE32603	B6_GSE32603	1035	Pre		T0	F1								1	1	NA			NA	NA	729	1
296	GSM808122	BRCA	GSE32603	B6_GSE32603	1032	Pre		T0	F1								1	0	0			2	2.84	1384	0
297	GSM808123	BRCA	GSE32603	B6_GSE32603	1026	Pre		T0	F1								1	1	1			0	0	2213	0
298	GSM808124	BRCA	GSE32603	B6_GSE32603	1033	Pre		T0	F1								1	0	0			2	1.808	1942	0
299	GSM808125	BRCA	GSE32603	B6_GSE32603	1034	Pre		T0	F1								0	0	0			3	3.373	410	1
300	GSM808126	BRCA	GSE32603	B6_GSE32603	1064	Pre		T0	F1								0	0	NA			NA	NA	369	1
301	GSM808127	BRCA	GSE32603	B6_GSE32603	1061	Pre		T0	F1								0	1	0			2	2.208	524	1
302	GSM808128	BRCA	GSE32603	B6_GSE32603	1057	Pre		T0	F1								0	0	0			2	1.571	179	1
303	GSM808129	BRCA	GSE32603	B6_GSE32603	1077	Pre		T0	F1								1	1	1			0	0	1926	0
304	GSM808130	BRCA	GSE32603	B6_GSE32603	1049	Pre		T0	F1								0	0	0			3	4.048	179	1
305	GSM808131	BRCA	GSE32603	B6_GSE32603	1048	Pre		T0	F1								1	0	0			3	3.735	1907	0
306	GSM808132	BRCA	GSE32603	B6_GSE32603	1047	Pre		T0	F1								1	0	0			2	2.039	2240	0
307	GSM808133	BRCA	GSE32603	B6_GSE32603	1046	Pre		T0	F1								1	0	0			2	1.891	1992	0
308	GSM808134	BRCA	GSE32603	B6_GSE32603	1045	Pre		T0	F1								0	0	1			0	0	475	1
309	GSM808135	BRCA	GSE32603	B6_GSE32603	1044	Pre		T0	F1								0	0	0			3	4.024	225	1
310	GSM808136	BRCA	GSE32603	B6_GSE32603	1043	Pre		T0	F1								1	1	0			2	2.996	224	1
311	GSM808137	BRCA	GSE32603	B6_GSE32603	1085	Pre		T0	F1								1	0	0			1	1.266	1895	0
312	GSM808138	BRCA	GSE32603	B6_GSE32603	1051	Pre		T0	F1								1	0	1			0	0	912	0
313	GSM808139	BRCA	GSE32603	B6_GSE32603	1054	Pre		T0	F1								0	0	0			3	4.481	303	1
314	GSM808140	BRCA	GSE32603	B6_GSE32603	1095	Pre		T0	F1								1	0	0			3	3.742	1802	0
315	GSM808141	BRCA	GSE32603	B6_GSE32603	1038	Pre		T0	F1								0	0	0			1	1	1843	0
316	GSM808142	BRCA	GSE32603	B6_GSE32603	1042	Pre		T0	F1								1	0	0			2	1.4	2033	0
317	GSM808143	BRCA	GSE32603	B6_GSE32603	1041	Pre		T0	F1								1	1	0			3	3.582	1679	1
318	GSM808144	BRCA	GSE32603	B6_GSE32603	1110	Pre		T0	F1								1	0	0			2	2.617	1652	0
319	GSM808145	BRCA	GSE32603	B6_GSE32603	1111	Pre		T0	F1								1	0	0			3	4.102	1808	0
320	GSM808146	BRCA	GSE32603	B6_GSE32603	1055	Pre		T0	F1								1	0	0			3	3.622	1738	0
321	GSM808147	BRCA	GSE32603	B6_GSE32603	1127	Pre		T0	F1								1	0	0			3	3.426	571	0
322	GSM808148	BRCA	GSE32603	B6_GSE32603	1128	Pre		T0	F1								1	1	0			1	0.917	1887	0
323	GSM808149	BRCA	GSE32603	B6_GSE32603	1129	Pre		T0	F1								0	1	1			0	0	499	1
324	GSM808150	BRCA	GSE32603	B6_GSE32603	1132	Pre		T0	F1								1	0	0			3	3.513	1719	0
325	GSM808151	BRCA	GSE32603	B6_GSE32603	1058	Pre		T0	F1								0	0	1			0	0	1655	0
326	GSM808152	BRCA	GSE32603	B6_GSE32603	1114	Pre		T0	F1								1	0	0			2	2.039	1756	0
327	GSM808153	BRCA	GSE32603	B6_GSE32603	1062	Pre		T0	F1								1	0	0			2	3.181	216	1
328	GSM808154	BRCA	GSE32603	B6_GSE32603	1075	Pre		T0	F1								0	0	1			0	0	1891	0
329	GSM808155	BRCA	GSE32603	B6_GSE32603	1069	Pre		T0	F1								1	0	0			2	1.766	1947	0
330	GSM808156	BRCA	GSE32603	B6_GSE32603	1078	Pre		T0	F1								1	0	1			0	0	1939	0
331	GSM808157	BRCA	GSE32603	B6_GSE32603	1106	Pre		T0	F1								1	0	0			2	2.47	677	1
332	GSM808158	BRCA	GSE32603	B6_GSE32603	1100	Pre		T0	F1								1	0	0			2	1.99	1906	0
333	GSM808159	BRCA	GSE32603	B6_GSE32603	1099	Pre		T0	F1								0	0	1			0	0	1967	0
334	GSM808160	BRCA	GSE32603	B6_GSE32603	1088	Pre		T0	F1								1	0	1			0	0	1967	0
335	GSM808161	BRCA	GSE32603	B6_GSE32603	1082	Pre		T0	F1								1	1	0			2	1.633	1812	0
336	GSM808162	BRCA	GSE32603	B6_GSE32603	1086	Pre		T0	F2								1	1	0			2	2.931	1643	0
337	GSM808163	BRCA	GSE32603	B6_GSE32603	1065	Pre		T0	F1								1	1	0			3	3.492	1273	0
338	GSM808164	BRCA	GSE32603	B6_GSE32603	1126	Pre		T0	F1								0	0	1			0	0	1720	0
339	GSM808165	BRCA	GSE32603	B6_GSE32603	1135	Pre		T0	F1								0	0	0			3	3.474	1596	0
340	GSM808166	BRCA	GSE32603	B6_GSE32603	1083	Pre		T0	F1								1	1	0			2	3.278	1560	0
341	GSM808167	BRCA	GSE32603	B6_GSE32603	1073	Pre		T0	F1								0	1	1			0	0	1725	0
342	GSM808168	BRCA	GSE32603	B6_GSE32603	1134	Pre		T0	F1								1	0	0			3	3.615	1816	0
343	GSM808169	BRCA	GSE32603	B6_GSE32603	1121	Pre		T0	F1								0	0	1			0	0	1498	0
344	GSM808170	BRCA	GSE32603	B6_GSE32603	1118	Pre		T0	F1								1	1	1			0	0	1516	0
345	GSM808171	BRCA	GSE32603	B6_GSE32603	1136	Pre		T0	F1								0	0	0			3	3.972	360	1
346	GSM808172	BRCA	GSE32603	B6_GSE32603	1109	Pre		T0	F1								1	1	0			2	1.509	1349	0
347	GSM808173	BRCA	GSE32603	B6_GSE32603	1107	Pre		T0	F1								1	0	0			2	2.034	1420	0
348	GSM808174	BRCA	GSE32603	B6_GSE32603	1113	Pre		T0	F1								1	0	0			1	1.217	1432	0
349	GSM808175	BRCA	GSE32603	B6_GSE32603	1139	Pre		T0	F1								0	0	1			0	0	1679	0
350	GSM808176	BRCA	GSE32603	B6_GSE32603	1138	Pre		T0	F1								1	0	1			0	0	1329	0
351	GSM808177	BRCA	GSE32603	B6_GSE32603	1123	Pre		T0	F1								1	0	0			3	4.041	1415	0
352	GSM808178	BRCA	GSE32603	B6_GSE32603	1149	Pre		T0	F1								0	0	0			3	4.109	1534	1
353	GSM808179	BRCA	GSE32603	B6_GSE32603	1147	Pre		T0	F1								0	0	0			2	2.544	903	1
354	GSM808180	BRCA	GSE32603	B6_GSE32603	1148	Pre		T0	F1								0	1	1			0	0	1646	0
355	GSM808181	BRCA	GSE32603	B6_GSE32603	1144	Pre		T0	F1								0	NA	1			0	0	1261	0
356	GSM808182	BRCA	GSE32603	B6_GSE32603	1150	Pre		T0	F1								1	0	0			2	2.724	1617	0
357	GSM808183	BRCA	GSE32603	B6_GSE32603	1151	Pre		T0	F1								1	1	0			2	3.117	1544	0
358	GSM808184	BRCA	GSE32603	B6_GSE32603	1162	Pre		T0	F1								0	1	0			1	1.335	1470	0
359	GSM808185	BRCA	GSE32603	B6_GSE32603	1165	Pre		T0	F1								0	0	0			2	1.918	1330	0
360	GSM808186	BRCA	GSE32603	B6_GSE32603	1163	Pre		T0	F1								0	0	1			0	0	1280	0
361	GSM808188	BRCA	GSE32603	B6_GSE32603	1166	Pre		T0	F1								1	0	0			2	1.402	1224	0
362	GSM808189	BRCA	GSE32603	B6_GSE32603	1155	Pre		T0	F1								0	0	1			0	0	1615	0
363	GSM808190	BRCA	GSE32603	B6_GSE32603	1158	Pre		T0	F1								1	0	0			2	1.841	1581	0
364	GSM808191	BRCA	GSE32603	B6_GSE32603	1161	Pre		T0	F1								0	1	0			1	1.297	1190	0
365	GSM808192	BRCA	GSE32603	B6_GSE32603	1160	Pre		T0	F1								0	0	0			NA	NA	1595	0
366	GSM808193	BRCA	GSE32603	B6_GSE32603	1152	Pre		T0	F1								1	1	0			2	2.544	981	1
367	GSM808194	BRCA	GSE32603	B6_GSE32603	1154	Pre		T0	F1								1	0	0			3	3.71	1190	0
368	GSM808195	BRCA	GSE32603	B6_GSE32603	1142	Pre		T0	F1								1	NA	0			3	3.864	718	1
369	GSM808196	BRCA	GSE32603	B6_GSE32603	1145	Pre		T0	F1								0	1	1			0	0	371	0
370	GSM808197	BRCA	GSE32603	B6_GSE32603	1146	Pre		T0	F1								1	0	0			3	3.594	283	0
371	GSM808198	BRCA	GSE32603	B6_GSE32603	1173	Pre		T0	F1								NA	NA	0			2	1.74	1379	0
372	GSM808199	BRCA	GSE32603	B6_GSE32603	1179	Pre		T0	F1								0	0	0			2	2.057	1456	0
373	GSM808200	BRCA	GSE32603	B6_GSE32603	1175	Pre		T0	F1								1	0	0			2	1.84	1344	0
374	GSM808201	BRCA	GSE32603	B6_GSE32603	1176	Pre		T0	F1								0	1	1			0	0	855	0
375	GSM808202	BRCA	GSE32603	B6_GSE32603	1164	Pre		T0	F1								1	0	0			2	1.577	1624	0
376	GSM808203	BRCA	GSE32603	B6_GSE32603	1169	Pre		T0	F1								0	0	0			3	4.295	315	1
377	GSM808204	BRCA	GSE32603	B6_GSE32603	1202	Pre		T0	F2								1	0	1			0	0	1441	0
378	GSM808205	BRCA	GSE32603	B6_GSE32603	1074	Pre		T0	F1								1	0	0			2	1.422	1981	0
379	GSM808206	BRCA	GSE32603	B6_GSE32603	1087	Pre		T0	F1								0	1	1			0	0	1513	0
380	GSM808207	BRCA	GSE32603	B6_GSE32603	1122	Pre		T0	F1								0	1	0			2	1.392	1481	0
381	GSM808208	BRCA	GSE32603	B6_GSE32603	1130	Pre		T0	F1								1	0	1			0	0	1375	0
382	GSM808209	BRCA	GSE32603	B6_GSE32603	1192	Pre		T0	F1								0	NA	1			0	0	1311	0
383	GSM808210	BRCA	GSE32603	B6_GSE32603	1191	Pre		T0	F1								1	0	0			2	1.606	1238	0
384	GSM808211	BRCA	GSE32603	B6_GSE32603	1215	Pre		T0	F1								1	1	1			0	0	478	1
385	GSM808212	BRCA	GSE32603	B6_GSE32603	1208	Pre		T0	F1								0	0	1			0	0	1309	0
386	GSM808213	BRCA	GSE32603	B6_GSE32603	1206	Pre		T0	F1								1	0	0			2	3.189	481	1
387	GSM808214	BRCA	GSE32603	B6_GSE32603	1205	Pre		T0	F1								1	0	NA			NA	NA	185	0
388	GSM808215	BRCA	GSE32603	B6_GSE32603	1203	Pre		T0	F1								1	0	0			NA	NA	1303	1
389	GSM808216	BRCA	GSE32603	B6_GSE32603	1225	Pre		T0	F1								1	0	0			2	3.222	1332	0
390	GSM808217	BRCA	GSE32603	B6_GSE32603	1213	Pre		T0	F1								1	1	0			NA	NA	1113	0
391	GSM808218	BRCA	GSE32603	B6_GSE32603	1226	Pre		T0	F1								1	0	0			2	2.131	1272	0
392	GSM808219	BRCA	GSE32603	B6_GSE32603	1227	Pre		T0	F1								0	0	1			0	0	1234	0
393	GSM808220	BRCA	GSE32603	B6_GSE32603	1231	Pre		T0	F1								1	0	0			2	3.145	1251	0
394	GSM808221	BRCA	GSE32603	B6_GSE32603	1237	Pre		T0	F1								1	1	0			2	2.517	1031	0
395	GSM808222	BRCA	GSE32603	B6_GSE32603	1232	Pre		T0	F1								1	0	0			2	2.115	1197	0
396	GSM808223	BRCA	GSE32603	B6_GSE32603	1236	Pre		T0	F1								1	0	0			3	3.827	510	1
397	GSM808224	BRCA	GSE32603	B6_GSE32603	1211	Pre		T0	F1								1	0	0			2	3.118	1159	0
398	GSM808225	BRCA	GSE32603	B6_GSE32603	1239	Pre		T0	F1								1	0	0			1	1.261	1155	0
399	GSM808226	BRCA	GSE32603	B6_GSE32603	1209	Pre		T0	F1								1	0	0			2	1.91	970	0
400	GSM808227	BRCA	GSE32603	B6_GSE32603	1216	Pre		T0	F1								0	0	1			0	0	644	1
401	GSM808228	BRCA	GSE32603	B6_GSE32603	1218	Pre		T0	F1								0	0	0			2	1.375	1379	0
402	GSM808229	BRCA	GSE32603	B6_GSE32603	1220	Pre		T0	F1								0	0	1			0	0	1227	0
403	GSM808230	BRCA	GSE32603	B6_GSE32603	1223	Pre		T0	F1								1	0	0			2	1.658	1303	0
404	GSM808231	BRCA	GSE32603	B6_GSE32603	1222	Pre		T0	F1								0	1	0			2	1.588	1148	0
405	GSM808232	BRCA	GSE32603	B6_GSE32603	1187	Pre		T0	F2								0	0	0			2	2.11	1454	0
406	GSM808233	BRCA	GSE32603	B6_GSE32603	1219	Pre		T0	F1								1	0	0			2	1.985	1183	0
407	GSM808234	BRCA	GSE32603	B6_GSE32603	1184	Pre		T0	F2								0	0	1			NA	NA	929	0
408	GSM808235	BRCA	GSE32603	B6_GSE32603	1193	Pre		T0	F1								1	0	0			3	3.602	1425	0
409	GSM808236	BRCA	GSE32603	B6_GSE32603	1200	Pre		T0	F1								1	0	0			3	3.296	1111	1
410	GSM808237	BRCA	GSE32603	B6_GSE32603	1199	Pre		T0	F1								0	0	0			3	4.46	274	1
411	GSM808238	BRCA	GSE32603	B6_GSE32603	1221	Pre		T0	F2								1	1	0			3	4.216	644	1
412	GSM808239	BRCA	GSE32603	B6_GSE32603	1228	Pre		T0	F2								0	1	1			0	0	1251	0
413	GSM808240	BRCA	GSE32603	B6_GSE32603	1060	Pre		T0	F1								1	0	0			1	1.141	1622	0
414	GSM808241	BRCA	GSE32603	B6_GSE32603	1081	Pre		T0	F2								1	0	0			3	4.409	1982	0
415	GSM808242	BRCA	GSE32603	B6_GSE32603	1194	Pre		T0	F1								1	0	0			3	4.162	636	1
416	GSM808243	BRCA	GSE32603	B6_GSE32603	1094	Pre		T0	F2								1	0	0			3	3.943	1793	0
417	GSM808244	BRCA	GSE32603	B6_GSE32603	1001	Post		T1	F4								1	0	0			2	1.884	751	1
418	GSM808245	BRCA	GSE32603	B6_GSE32603	1004	Post		T1	F3								0	0	0			NA	NA	2436	0
419	GSM808246	BRCA	GSE32603	B6_GSE32603	1009	Post		T1	F4								0	0	0			2	1.764	2355	0
420	GSM808247	BRCA	GSE32603	B6_GSE32603	1012	Post		T1	F3								1	0	0			2	1.899	2425	1
421	GSM808248	BRCA	GSE32603	B6_GSE32603	1016	Post		T1	F3								1	0	0			2	1.5	759	1
422	GSM808249	BRCA	GSE32603	B6_GSE32603	1017	Post		T1	F3								0	0	0			3	3.947	916	1
423	GSM808250	BRCA	GSE32603	B6_GSE32603	1022	Post		T1	F3								1	0	0			2	3.239	1924	0
424	GSM808251	BRCA	GSE32603	B6_GSE32603	1026	Post		T1	F4								1	1	1			0	0	2213	0
425	GSM808252	BRCA	GSE32603	B6_GSE32603	1027	Post		T1	F3								0	0	0			2	2.411	1058	1
426	GSM808253	BRCA	GSE32603	B6_GSE32603	1029	Post		T1	F3								1	1	0			2	2.651	2413	0
427	GSM808254	BRCA	GSE32603	B6_GSE32603	1031	Post		T1	F3								1	0	0			NA	NA	1555	1
428	GSM808255	BRCA	GSE32603	B6_GSE32603	1032	Post		T1	F3								1	0	0			2	2.84	1384	0
429	GSM808256	BRCA	GSE32603	B6_GSE32603	1033	Post		T1	F3								1	0	0			2	1.808	1942	0
430	GSM808257	BRCA	GSE32603	B6_GSE32603	1034	Post		T1	F3								0	0	0			3	3.373	410	1
431	GSM808258	BRCA	GSE32603	B6_GSE32603	1035	Post		T1	F3								1	1	NA			NA	NA	729	1
432	GSM808259	BRCA	GSE32603	B6_GSE32603	1036	Post		T1	F3								0	1	0			1	0.587	391	1
433	GSM808260	BRCA	GSE32603	B6_GSE32603	1037	Post		T1	F3								0	0	0			2	1.65	1806	0
434	GSM808261	BRCA	GSE32603	B6_GSE32603	1038	Post		T1	F3								0	0	0			1	1	1843	0
435	GSM808262	BRCA	GSE32603	B6_GSE32603	1039	Post		T1	F3								0	1	1			0	0	2030	0
436	GSM808263	BRCA	GSE32603	B6_GSE32603	1041	Post		T1	F3								1	1	0			3	3.582	1679	1
437	GSM808264	BRCA	GSE32603	B6_GSE32603	1042	Post		T1	F3								1	0	0			2	1.4	2033	0
438	GSM808265	BRCA	GSE32603	B6_GSE32603	1043	Post		T1	F3								1	1	0			2	2.996	224	1
439	GSM808266	BRCA	GSE32603	B6_GSE32603	1044	Post		T1	F3								0	0	0			3	4.024	225	1
440	GSM808267	BRCA	GSE32603	B6_GSE32603	1045	Post		T1	F3								0	0	1			0	0	475	1
441	GSM808268	BRCA	GSE32603	B6_GSE32603	1049	Post		T1	F3								0	0	0			3	4.048	179	1
442	GSM808269	BRCA	GSE32603	B6_GSE32603	1051	Post		T1	F4								1	0	1			0	0	912	0
443	GSM808270	BRCA	GSE32603	B6_GSE32603	1054	Post		T1	F3								0	0	0			3	4.481	303	1
444	GSM808271	BRCA	GSE32603	B6_GSE32603	1057	Post		T1	F3								0	0	0			2	1.571	179	1
445	GSM808272	BRCA	GSE32603	B6_GSE32603	1058	Post		T1	F3								0	0	1			0	0	1655	0
446	GSM808273	BRCA	GSE32603	B6_GSE32603	1059	Post		T1	F3								1	0	0			2	1.437	1775	0
447	GSM808274	BRCA	GSE32603	B6_GSE32603	1063	Post		T1	F3								1	1	0			1	1.237	1862	0
448	GSM808275	BRCA	GSE32603	B6_GSE32603	1069	Post		T1	F3								1	0	0			2	1.766	1947	0
449	GSM808276	BRCA	GSE32603	B6_GSE32603	1077	Post		T1	F3								1	1	1			0	0	1926	0
450	GSM808277	BRCA	GSE32603	B6_GSE32603	1078	Post		T1	F3								1	0	1			0	0	1939	0
451	GSM808278	BRCA	GSE32603	B6_GSE32603	1081	Post		T1	F3								1	0	0			3	4.409	1982	0
452	GSM808279	BRCA	GSE32603	B6_GSE32603	1084	Post		T1	F3								1	1	0			2	2.054	1766	0
453	GSM808280	BRCA	GSE32603	B6_GSE32603	1086	Post		T1	F3								1	1	0			2	2.931	1643	0
454	GSM808281	BRCA	GSE32603	B6_GSE32603	1095	Post		T1	F3								1	0	0			3	3.742	1802	0
455	GSM808282	BRCA	GSE32603	B6_GSE32603	1100	Post		T1	F3								1	0	0			2	1.99	1906	0
456	GSM808283	BRCA	GSE32603	B6_GSE32603	1101	Post		T1	F3								0	1	0			3	3.613	483	1
457	GSM808284	BRCA	GSE32603	B6_GSE32603	1110	Post		T1	F3								1	0	0			2	2.617	1652	0
458	GSM808285	BRCA	GSE32603	B6_GSE32603	1114	Post		T1	F3								1	0	0			2	2.039	1756	0
459	GSM808286	BRCA	GSE32603	B6_GSE32603	1125	Post		T1	F4								1	0	1			0	0	1615	0
460	GSM808287	BRCA	GSE32603	B6_GSE32603	1127	Post		T1	F3								1	0	0			3	3.426	571	0
461	GSM808288	BRCA	GSE32603	B6_GSE32603	1132	Post		T1	F3								1	0	0			3	3.513	1719	0
462	GSM808289	BRCA	GSE32603	B6_GSE32603	1002	Post		TS	FS								1	0	0			3	3.764	1043	1
463	GSM808290	BRCA	GSE32603	B6_GSE32603	1003	Post		TS	FS								1	0	0			3	3.73	2387	0
464	GSM808291	BRCA	GSE32603	B6_GSE32603	1004	Post		TS	FS								0	0	0			NA	NA	2436	0
465	GSM808292	BRCA	GSE32603	B6_GSE32603	1005	Post		TS	FS								1	0	0			NA	NA	2520	0
466	GSM808293	BRCA	GSE32603	B6_GSE32603	1008	Post		TS	FS								1	0	0			1	1.03	2341	0
467	GSM808294	BRCA	GSE32603	B6_GSE32603	1009	Post		TS	FS								0	0	0			2	1.764	2355	0
468	GSM808295	BRCA	GSE32603	B6_GSE32603	1016	Post		TS	FS								1	0	0			2	1.5	759	1
469	GSM808296	BRCA	GSE32603	B6_GSE32603	1032	Post		TS	FS								1	0	0			2	2.84	1384	0
470	GSM808297	BRCA	GSE32603	B6_GSE32603	1039	Post		TS	FS								0	1	1			0	0	2030	0
471	GSM808298	BRCA	GSE32603	B6_GSE32603	1040	Post		TS	FS								0	0	0			3	4.28	413	1
472	GSM808299	BRCA	GSE32603	B6_GSE32603	1044	Post		TS	FS								0	0	0			3	4.024	225	1
473	GSM808300	BRCA	GSE32603	B6_GSE32603	1049	Post		TS	FS								0	0	0			3	4.048	179	1
474	GSM808301	BRCA	GSE32603	B6_GSE32603	1054	Post		TS	FS								0	0	0			3	4.481	303	1
475	GSM808302	BRCA	GSE32603	B6_GSE32603	1055	Post		TS	FS								1	0	0			3	3.622	1738	0
476	GSM808303	BRCA	GSE32603	B6_GSE32603	1061	Post		TS	FS								0	1	0			2	2.208	524	1
477	GSM808304	BRCA	GSE32603	B6_GSE32603	1062	Post		TS	FS								1	0	0			2	3.181	216	1
478	GSM808305	BRCA	GSE32603	B6_GSE32603	1063	Post		TS	FS								1	1	0			1	1.237	1862	0
479	GSM808306	BRCA	GSE32603	B6_GSE32603	1069	Post		TS	FS								1	0	0			2	1.766	1947	0
480	GSM808307	BRCA	GSE32603	B6_GSE32603	1084	Post		TS	FS								1	1	0			2	2.054	1766	0
481	GSM808308	BRCA	GSE32603	B6_GSE32603	1091	Post		TS	FS								0	1	0			2	2.93	1154	1
482	GSM808309	BRCA	GSE32603	B6_GSE32603	1095	Post		TS	FS								1	0	0			3	3.742	1802	0
483	GSM808310	BRCA	GSE32603	B6_GSE32603	1104	Post		TS	FS								0	1	1			0	0	1472	0
484	GSM808311	BRCA	GSE32603	B6_GSE32603	1110	Post		TS	FS								1	0	0			2	2.617	1652	0
485	GSM808312	BRCA	GSE32603	B6_GSE32603	1111	Post		TS	FS								1	0	0			3	4.102	1808	0
486	GSM808313	BRCA	GSE32603	B6_GSE32603	1112	Post		TS	FS								0	1	1			0	0	1510	0
487	GSM808314	BRCA	GSE32603	B6_GSE32603	1115	Post		TS	FS								1	1	1			0	0	1802	0
488	GSM808315	BRCA	GSE32603	B6_GSE32603	1121	Post		TS	FS								0	0	1			0	0	1498	0
489	GSM808316	BRCA	GSE32603	B6_GSE32603	1129	Post		TS	FS								0	1	1			0	0	499	1
490	GSM808317	BRCA	GSE32603	B6_GSE32603	1139	Post		TS	FS								0	0	1			0	0	1679	0
491	GSM808318	BRCA	GSE32603	B6_GSE32603	1143	Post		TS	FS								1	0	0			NA	NA	862	1
492	GSM808319	BRCA	GSE32603	B6_GSE32603	1146	Post		TS	FS								1	0	0			3	3.594	283	0
493	GSM808320	BRCA	GSE32603	B6_GSE32603	1149	Post		TS	FS								0	0	0			3	4.109	1534	1
494	GSM808321	BRCA	GSE32603	B6_GSE32603	1154	Post		TS	FS								1	0	0			3	3.71	1190	0
495	GSM808322	BRCA	GSE32603	B6_GSE32603	1159	Post		TS	FS								NA	NA	0			3	3.789	428	1
496	GSM808323	BRCA	GSE32603	B6_GSE32603	1160	Post		TS	FS								0	0	0			NA	NA	1595	0
497	GSM808324	BRCA	GSE32603	B6_GSE32603	1164	Post		TS	FS								1	0	0			2	1.577	1624	0
498	GSM808325	BRCA	GSE32603	B6_GSE32603	1167	Post		TS	FS								1	1	0			NA	NA	1289	1
499	GSM808326	BRCA	GSE32603	B6_GSE32603	1169	Post		TS	FS								0	0	0			3	4.295	315	1
500	GSM808327	BRCA	GSE32603	B6_GSE32603	1170	Post		TS	FS								1	0	0			3	4.263	1190	0
501	GSM808328	BRCA	GSE32603	B6_GSE32603	1173	Post		TS	FS								NA	NA	0			2	1.74	1379	0
502	GSM808329	BRCA	GSE32603	B6_GSE32603	1175	Post		TS	FS								1	0	0			2	1.84	1344	0
503	GSM808330	BRCA	GSE32603	B6_GSE32603	1179	Post		TS	FS								0	0	0			2	2.057	1456	0
504	GSM808331	BRCA	GSE32603	B6_GSE32603	1181	Post		TS	FS								1	0	0			2	2.958	1542	0
505	GSM808332	BRCA	GSE32603	B6_GSE32603	1183	Post		TS	FS								1	0	0			2	3.025	1456	0
506	GSM808333	BRCA	GSE32603	B6_GSE32603	1185	Post		TS	FS								1	0	0			3	3.694	1322	0
507	GSM808334	BRCA	GSE32603	B6_GSE32603	1188	Post		TS	FS								0	0	0			2	3.078	1318	0
508	GSM808335	BRCA	GSE32603	B6_GSE32603	1191	Post		TS	FS								1	0	0			2	1.606	1238	0
509	GSM808336	BRCA	GSE32603	B6_GSE32603	1192	Post		TS	FS								0	NA	1			0	0	1311	0
510	GSM808337	BRCA	GSE32603	B6_GSE32603	1193	Post		TS	FS								1	0	0			3	3.602	1425	0
511	GSM808338	BRCA	GSE32603	B6_GSE32603	1194	Post		TS	FS								1	0	0			3	4.162	636	1
512	GSM808339	BRCA	GSE32603	B6_GSE32603	1197	Post		TS	FS								1	0	0			2	2.652	1050	0
513	GSM808340	BRCA	GSE32603	B6_GSE32603	1199	Post		TS	FS								0	0	0			3	4.46	274	1
514	GSM808341	BRCA	GSE32603	B6_GSE32603	1200	Post		TS	FS								1	0	0			3	3.296	1111	1
515	GSM808342	BRCA	GSE32603	B6_GSE32603	1203	Post		TS	FS								1	0	0			NA	NA	1303	1
516	GSM808343	BRCA	GSE32603	B6_GSE32603	1206	Post		TS	FS								1	0	0			2	3.189	481	1
517	GSM808344	BRCA	GSE32603	B6_GSE32603	1219	Post		TS	FS								1	0	0			2	1.985	1183	0
518	GSM808345	BRCA	GSE32603	B6_GSE32603	1221	Post		TS	FS								1	1	0			3	4.216	644	1
519	GSM808346	BRCA	GSE32603	B6_GSE32603	1222	Post		TS	FS								0	1	0			2	1.588	1148	0
520	GSM808347	BRCA	GSE32603	B6_GSE32603	1225	Post		TS	FS								1	0	0			2	3.222	1332	0
521	GSM808348	BRCA	GSE32603	B6_GSE32603	1226	Post		TS	FS								1	0	0			2	2.131	1272	0
522	GSM808349	BRCA	GSE32603	B6_GSE32603	1230	Post		TS	FS								1	0	0			3	5.291	180	1
523	GSM808350	BRCA	GSE32603	B6_GSE32603	1231	Post		TS	FS								1	0	0			2	3.145	1251	0
524	GSM3513973	BRCA	GSE123845	B2_GSE123845	OB_15_0074	Pre		T0	AC+T	2				LumB	1	1		0	1
525	GSM3513974	BRCA	GSE123845	B2_GSE123845	OB_15_0080	Post		T1	AC+T	NA				LumB	0	0		0	0
526	GSM3513975	BRCA	GSE123845	B2_GSE123845	OB_15_0107	Post		T1	AC+T	3				Basal	1	0		0	1
527	GSM3513976	BRCA	GSE123845	B2_GSE123845	OB_15_0107	Post		Ts	AC+T	3				Basal	1	0		0	1
528	GSM3513977	BRCA	GSE123845	B2_GSE123845	OB_15_0119	Pre		T0	AC+T	NA				Basal	0	0		0	0
529	GSM3513978	BRCA	GSE123845	B2_GSE123845	OB_15_0139	Pre		T0	AC+T	3				Basal	0	0		0	1
530	GSM3513979	BRCA	GSE123845	B2_GSE123845	OB_15_0139	Post		T1	AC+T	3				Basal	0	0		0	1
531	GSM3513980	BRCA	GSE123845	B2_GSE123845	OB_15_0139	Post		Ts	AC+T	3				Normal	0	0		0	1
532	GSM3513981	BRCA	GSE123845	B2_GSE123845	OB_15_0157	Pre		T0	AC+T	3				Basal	0	1		0	1
533	GSM3513982	BRCA	GSE123845	B2_GSE123845	OB_15_0157	Post		Ts	AC+T	3				Basal	0	1		0	1
534	GSM3513983	BRCA	GSE123845	B2_GSE123845	OB_15_0181	Pre		T0	AC+T+Trastuzumab	3				LumA	1	0		1	0
535	GSM3513984	BRCA	GSE123845	B2_GSE123845	OB_15_0190	Pre		T0	AC+T	3				Basal	0	0		0	1
536	GSM3513985	BRCA	GSE123845	B2_GSE123845	OB_15_0190	Post		T1	AC+T	3				Normal	0	0		0	1
537	GSM3513986	BRCA	GSE123845	B2_GSE123845	OB_15_0190	Post		Ts	AC+T	3				Basal	0	0		0	1
538	GSM3513987	BRCA	GSE123845	B2_GSE123845	OB_15_0197	Pre		T0	AC+T	2				LumB	1	1		7	1
539	GSM3513988	BRCA	GSE123845	B2_GSE123845	OB_15_0197	Post		T1	AC+T	2				LumA	1	1		7	1
540	GSM3513989	BRCA	GSE123845	B2_GSE123845	OB_15_0201	Pre		T0	AC+T+Trastuzumab	2				Her2	0	0		1	1
541	GSM3513990	BRCA	GSE123845	B2_GSE123845	OB_15_0201	Post		Ts	AC+T+Trastuzumab	2				Her2	0	0		1	1
542	GSM3513991	BRCA	GSE123845	B2_GSE123845	OB_15_0208	Pre		T0	AC+T	2				Basal	0	0		0	1
543	GSM3513992	BRCA	GSE123845	B2_GSE123845	OB_15_0234	Pre		T0	AC+T+Trastuzumab	1				Her2	0	0		1	0
544	GSM3513993	BRCA	GSE123845	B2_GSE123845	OB_15_0234	Post		T1	AC+T+Trastuzumab	1				Her2	0	0		1	0
545	GSM3513994	BRCA	GSE123845	B2_GSE123845	OB_15_0235	Pre		T0	AC+T	2				LumA	1	1		0	1
546	GSM3513995	BRCA	GSE123845	B2_GSE123845	OB_15_0235	Post		T1	AC+T	2				LumB	1	1		0	1
547	GSM3513996	BRCA	GSE123845	B2_GSE123845	OB_15_0235	Post		Ts	AC+T	2				LumA	1	1		0	1
548	GSM3513997	BRCA	GSE123845	B2_GSE123845	OB_15_0238	Pre		T0	AC+T+Trastuzumab	1				LumB	1	0		1	1
549	GSM3513998	BRCA	GSE123845	B2_GSE123845	OB_15_0238	Post		T1	AC+T+Trastuzumab	1				LumA	1	0		1	1
550	GSM3513999	BRCA	GSE123845	B2_GSE123845	OB_15_0243	Pre		T0	AC+T+Trastuzumab	NA				LumA	1	1		1	0
551	GSM3514000	BRCA	GSE123845	B2_GSE123845	OB_15_0243	Post		T1	AC+T+Trastuzumab	NA				Basal	1	1		1	0
552	GSM3514001	BRCA	GSE123845	B2_GSE123845	OB_15_0246	Pre		T0	AC+T+Trastuzumab	3				Her2	1	0		1	1
553	GSM3514002	BRCA	GSE123845	B2_GSE123845	OB_15_0246	Post		T1	AC+T+Trastuzumab	3				Basal	1	0		1	1
554	GSM3514003	BRCA	GSE123845	B2_GSE123845	OB_15_0251	Pre		T0	AC+T	2				LumA	1	1		0	1
555	GSM3514004	BRCA	GSE123845	B2_GSE123845	OB_15_0261	Pre		T0	AC+T	3				Basal	0	0		0	1
556	GSM3514005	BRCA	GSE123845	B2_GSE123845	OB_15_0261	Post		T1	AC+T	3				Basal	0	0		0	1
557	GSM3514006	BRCA	GSE123845	B2_GSE123845	OB_15_0261	Post		Ts	AC+T	3				Basal	0	0		0	1
558	GSM3514007	BRCA	GSE123845	B2_GSE123845	OB_15_0273	Pre		T0	AC+T	3				Basal	1	1		0	1
559	GSM3514008	BRCA	GSE123845	B2_GSE123845	OB_15_0273	Post		T1	AC+T	3				LumB	1	1		0	1
560	GSM3514009	BRCA	GSE123845	B2_GSE123845	OB_15_0273	Post		Ts	AC+T	3				LumB	1	1		0	1
561	GSM3514010	BRCA	GSE123845	B2_GSE123845	OB_15_0281	Pre		T0	Others	3				Basal	0	0		0	1
562	GSM3514011	BRCA	GSE123845	B2_GSE123845	OB_15_0281	Post		T1	Others	3				Normal	0	0		0	1
563	GSM3514012	BRCA	GSE123845	B2_GSE123845	OB_15_0286	Post		T1	AC+T+Trastuzumab	2				LumA	0	0		1	1
564	GSM3514013	BRCA	GSE123845	B2_GSE123845	OB_15_0295	Pre		T0	AC+T	NA				Basal	0	0		0	0
565	GSM3514014	BRCA	GSE123845	B2_GSE123845	OB_15_0298	Pre		T0	AC+T	3				Basal	0	0		0	1
566	GSM3514015	BRCA	GSE123845	B2_GSE123845	OB_15_0298	Post		T1	AC+T	3				Basal	0	0		0	1
567	GSM3514016	BRCA	GSE123845	B2_GSE123845	OB_15_0299	Pre		T0	AC+T+Trastuzumab	3				Her2	0	0		1	1
568	GSM3514017	BRCA	GSE123845	B2_GSE123845	OB_15_0299	Post		T1	AC+T+Trastuzumab	3				Her2	0	0		1	1
569	GSM3514018	BRCA	GSE123845	B2_GSE123845	OB_15_0299	Post		Ts	AC+T+Trastuzumab	3				Her2	0	0		1	1
570	GSM3514019	BRCA	GSE123845	B2_GSE123845	OB_15_0304	Post		T1	AC+T	NA				LumA	0	0		0	0
571	GSM3514020	BRCA	GSE123845	B2_GSE123845	OB_15_0306	Post		T1	AC+T+Trastuzumab	1				LumA	0	0		1	1
572	GSM3514021	BRCA	GSE123845	B2_GSE123845	OB_16_0012	Pre		T0	AC+T+Trastuzumab	2				Her2	1	1		1	0
573	GSM3514022	BRCA	GSE123845	B2_GSE123845	OB_16_0012	Post		T1	AC+T+Trastuzumab	2				Her2	1	1		1	0
574	GSM3514023	BRCA	GSE123845	B2_GSE123845	OB_16_0029	Pre		T0	AC+T	2				Basal	1	0		0	1
575	GSM3514024	BRCA	GSE123845	B2_GSE123845	OB_16_0029	Post		T1	AC+T	2				LumB	1	0		0	1
576	GSM3514025	BRCA	GSE123845	B2_GSE123845	OB_16_0033	Pre		T0	AC+T	2				Basal	0	0		0	1
577	GSM3514026	BRCA	GSE123845	B2_GSE123845	OB_15_0053	Pre		T0	Others	NA				Basal	0	0		0	1
578	GSM3514027	BRCA	GSE123845	B2_GSE123845	OB_15_0058	Post		Ts	AC+T	3				Basal	0	0		0	1
579	GSM3514028	BRCA	GSE123845	B2_GSE123845	OB_15_0066	Post		Ts	AC+T+Trastuzumab	3				Basal	1	0		1	1
580	GSM3514029	BRCA	GSE123845	B2_GSE123845	OB_15_0068	Post		T1	AC+T	3				Basal	0	0		0	1
581	GSM3514030	BRCA	GSE123845	B2_GSE123845	OB_15_0069	Post		Ts	AC+T	3				Basal	0	0		0	1
582	GSM3514031	BRCA	GSE123845	B2_GSE123845	OB_15_0131	Pre		T0	AC+T	3				Basal	0	0		0	1
583	GSM3514032	BRCA	GSE123845	B2_GSE123845	OB_15_0135	Post		T1	AC+T	3				LumA	0	0		0	1
584	GSM3514033	BRCA	GSE123845	B2_GSE123845	OB_15_0202	Pre		T0	AC+T	3				Basal	0	0		0	1
585	GSM3514034	BRCA	GSE123845	B2_GSE123845	OB_15_0222	Post		T1	AC+T	3				LumB	0	0		0	1
586	GSM3514035	BRCA	GSE123845	B2_GSE123845	OB_15_0237	Pre		T0	AC+T	3				Basal	0	0		0	1
587	GSM3514036	BRCA	GSE123845	B2_GSE123845	OB_15_0237	Post		T1	AC+T	3				Normal	0	0		0	1
588	GSM3514037	BRCA	GSE123845	B2_GSE123845	OB_15_0237	Post		Ts	AC+T	3				Basal	0	0		0	1
589	GSM3514038	BRCA	GSE123845	B2_GSE123845	OB_15_0253	Pre		T0	AC+T+Trastuzumab	1				LumB	1	1		1	0
590	GSM3514039	BRCA	GSE123845	B2_GSE123845	OB_15_0253	Post		T1	AC+T+Trastuzumab	1				LumB	1	1		1	0
591	GSM3514040	BRCA	GSE123845	B2_GSE123845	OB_15_0259	Post		T1	Others	1				LumA	0	0		0	0
592	GSM3514041	BRCA	GSE123845	B2_GSE123845	OB_15_0294	Pre		T0	AC+T	3				Basal	0	0		0	1
593	GSM3514042	BRCA	GSE123845	B2_GSE123845	OB_15_0294	Post		T1	AC+T	3				Basal	0	0		0	1
594	GSM3514043	BRCA	GSE123845	B2_GSE123845	OB_16_0005	Pre		T0	AC+T	2				LumB	1	1		0	1
595	GSM3514044	BRCA	GSE123845	B2_GSE123845	OB_16_0005	Post		T1	AC+T	2				LumA	1	1		0	1
596	GSM3514045	BRCA	GSE123845	B2_GSE123845	OB_16_0006	Pre		T0	Others	NA				Basal	0	0		0	0
597	GSM3514046	BRCA	GSE123845	B2_GSE123845	OB_16_0006	Post		T1	Others	NA				Normal	0	0		0	0
598	GSM3514047	BRCA	GSE123845	B2_GSE123845	OB_16_0011	Pre		T0	Others	3				Basal	0	0		0	1
599	GSM3514048	BRCA	GSE123845	B2_GSE123845	OB_16_0026	Pre		T0	AC+T	3				Basal	0	0		0	1
600	GSM3514049	BRCA	GSE123845	B2_GSE123845	OB_16_0030	Pre		T0	TCHP	NA				Her2	0	0		1	0
601	GSM3514050	BRCA	GSE123845	B2_GSE123845	OB_16_0032	Pre		T0	AC+T	3				LumB	1	1		0	1
602	GSM3514051	BRCA	GSE123845	B2_GSE123845	OB_16_0034	Pre		T0	AC+T	3				Basal	0	0		0	1
603	GSM3514052	BRCA	GSE123845	B2_GSE123845	OB_16_0039	Post		T1	AC+T+Trastuzumab	NA				LumA	0	0		1	0
604	GSM3514053	BRCA	GSE123845	B2_GSE123845	OB_16_0047	Pre		T0	AC+T	3				Basal	0	0		0	1
605	GSM3514054	BRCA	GSE123845	B2_GSE123845	OB_16_0051	Pre		T0	AC+T	3				Basal	1	0		0	0
606	GSM3514055	BRCA	GSE123845	B2_GSE123845	OB_16_0070	Pre		T0	TCHP	1				LumB	1	1		1	1
607	GSM3514056	BRCA	GSE123845	B2_GSE123845	OB_16_0078	Pre		T0	AC+T+Trastuzumab	NA				Her2	0	0		1	0
608	GSM3514057	BRCA	GSE123845	B2_GSE123845	OB_16_0078	Post		T1	AC+T+Trastuzumab	NA				Her2	0	0		1	0
609	GSM3514058	BRCA	GSE123845	B2_GSE123845	OB_16_0080	Pre		T0	AC+T	2				LumB	1	1		0	1
610	GSM3514059	BRCA	GSE123845	B2_GSE123845	OB_16_0080	Post		T1	AC+T	2				LumB	1	1		0	1
611	GSM3514060	BRCA	GSE123845	B2_GSE123845	OB_16_0080	Post		Ts	AC+T	2				LumA	1	1		0	1
612	GSM3514061	BRCA	GSE123845	B2_GSE123845	OB_16_0089	Pre		T0	TCHP	NA				Her2	0	0		1	0
613	GSM3514062	BRCA	GSE123845	B2_GSE123845	OB_16_0095	Pre		T0	AC+T	3				Normal	0	0		0	1
614	GSM3514063	BRCA	GSE123845	B2_GSE123845	OB_16_0095	Post		T1	AC+T	3				LumB	0	0		0	1
615	GSM3514064	BRCA	GSE123845	B2_GSE123845	OB_16_0095	Post		Ts	AC+T	3				Basal	0	0		0	1
616	GSM3514065	BRCA	GSE123845	B2_GSE123845	OB_16_0096	Pre		T0	AC+T	NA				Basal	0	0		0	0
617	GSM3514066	BRCA	GSE123845	B2_GSE123845	OB_16_0096	Post		T1	AC+T	NA				Normal	0	0		0	0
618	GSM3514067	BRCA	GSE123845	B2_GSE123845	OB_16_0100	Pre		T0	AC+T+Trastuzumab	2				LumB	1	0		1	1
619	GSM3514068	BRCA	GSE123845	B2_GSE123845	OB_16_0100	Post		T1	AC+T+Trastuzumab	2				LumA	1	0		1	1
620	GSM3514069	BRCA	GSE123845	B2_GSE123845	OB_16_0101	Post		T1	AC+T+Trastuzumab	3				Her2	0	0		1	1
621	GSM3514070	BRCA	GSE123845	B2_GSE123845	OB_16_0101	Post		Ts	AC+T+Trastuzumab	3				Her2	0	0		1	1
622	GSM3514071	BRCA	GSE123845	B2_GSE123845	OB_16_0118	Post		T1	AC+T+Trastuzumab	2				LumA	0	0		1	1
623	GSM3514072	BRCA	GSE123845	B2_GSE123845	OB_16_0123	Pre		T0	TCHP	1				LumB	1	1		1	0
624	GSM3514073	BRCA	GSE123845	B2_GSE123845	OB_16_0123	Post		T1	TCHP	1				LumB	1	1		1	0
625	GSM3514074	BRCA	GSE123845	B2_GSE123845	OB_16_0081	Pre		T0	Others	NA				Basal	0	0		0	0
626	GSM3514075	BRCA	GSE123845	B2_GSE123845	OB_16_0102	Pre		T0	Others	1				Basal	0	0		0	0
627	GSM3514076	BRCA	GSE123845	B2_GSE123845	OB_16_0102	Post		T1	Others	1				Basal	0	0		0	0
628	GSM3514077	BRCA	GSE123845	B2_GSE123845	OB_16_0108	Pre		T0	AC+T	3				LumA	1	1		0	1
629	GSM3514078	BRCA	GSE123845	B2_GSE123845	OB_16_0115	Post		T1	AC+T	3				Basal	0	0		0	1
630	GSM3514079	BRCA	GSE123845	B2_GSE123845	OB_16_0115	Post		Ts	AC+T	3				Basal	0	0		0	1
631	GSM3514080	BRCA	GSE123845	B2_GSE123845	OB_16_0131	Pre		T0	AC+T	NA				LumB	1	1		0	0
632	GSM3514081	BRCA	GSE123845	B2_GSE123845	OB_16_0147	Pre		T0	AC+T	1				LumB	0	0		0	0
633	GSM3514082	BRCA	GSE123845	B2_GSE123845	OB_16_0149	Pre		T0	TCHP	NA				Her2	0	1		1	0
634	GSM3514083	BRCA	GSE123845	B2_GSE123845	OB_16_0153	Post		T1	AC+T	2				Basal	0	0		0	1
635	GSM3514084	BRCA	GSE123845	B2_GSE123845	OB_16_0156	Pre		T0	AC+T+Trastuzumab	2				LumA	1	1		1	1
636	GSM3514085	BRCA	GSE123845	B2_GSE123845	OB_16_0156	Post		T1	AC+T+Trastuzumab	2				LumA	1	1		1	1
637	GSM3514086	BRCA	GSE123845	B2_GSE123845	OB_16_0163	Pre		T0	AC+T	2				LumB	1	1		0	1
638	GSM3514087	BRCA	GSE123845	B2_GSE123845	OB_16_0163	Post		T1	AC+T	2				LumA	1	1		0	1
639	GSM3514088	BRCA	GSE123845	B2_GSE123845	OB_16_0163	Post		Ts	AC+T	2				LumA	1	1		0	1
640	GSM3514089	BRCA	GSE123845	B2_GSE123845	OB_16_0168	Pre		T0	AC+T	1				LumA	1	1		0	1
641	GSM3514090	BRCA	GSE123845	B2_GSE123845	OB_16_0168	Post		T1	AC+T	1				LumA	1	1		0	1
642	GSM3514091	BRCA	GSE123845	B2_GSE123845	OB_16_0168	Post		Ts	AC+T	1				LumA	1	1		0	1
643	GSM3514092	BRCA	GSE123845	B2_GSE123845	OB_16_0173	Pre		T0	TCHP	NA				Her2	1	0		1	0
644	GSM3514093	BRCA	GSE123845	B2_GSE123845	OB_16_0175	Pre		T0	Others	3				Basal	0	0		0	1
645	GSM3514094	BRCA	GSE123845	B2_GSE123845	OB_16_0175	Post		T1	Others	3				Basal	0	0		0	1
646	GSM3514095	BRCA	GSE123845	B2_GSE123845	OB_16_0184	Pre		T0	AC+T+Trastuzumab	2				Her2	0	0		1	1
647	GSM3514096	BRCA	GSE123845	B2_GSE123845	OB_16_0184	Post		T1	AC+T+Trastuzumab	2				Her2	0	0		1	1
648	GSM3514097	BRCA	GSE123845	B2_GSE123845	OB_16_0188	Post		T1	AC+T	2				LumA	1	1		0	1
649	GSM3514098	BRCA	GSE123845	B2_GSE123845	OB_16_0191	Post		Ts	AC+T+Trastuzumab	3				Her2	0	0		1	1
650	GSM3514099	BRCA	GSE123845	B2_GSE123845	OB_16_0192	Pre		T0	AC+T+Trastuzumab	2				Basal	0	0		1	1
651	GSM3514100	BRCA	GSE123845	B2_GSE123845	OB_16_0192	Post		T1	AC+T+Trastuzumab	2				Basal	0	0		1	1
652	GSM3514101	BRCA	GSE123845	B2_GSE123845	OB_16_0199	Pre		T0	AC+T	2				LumB	1	0		0	1
653	GSM3514102	BRCA	GSE123845	B2_GSE123845	OB_16_0207	Pre		T0	AC+T+Trastuzumab	NA				Her2	1	1		1	0
654	GSM3514103	BRCA	GSE123845	B2_GSE123845	OB_16_0207	Post		T1	AC+T+Trastuzumab	NA				LumA	1	1		1	0
655	GSM3514104	BRCA	GSE123845	B2_GSE123845	OB_16_0215	Pre		T0	AC+T	2				LumB	1	0		0	0
656	GSM3514105	BRCA	GSE123845	B2_GSE123845	OB_16_0215	Post		T1	AC+T	2				LumA	1	0		0	0
657	GSM3514106	BRCA	GSE123845	B2_GSE123845	OB_16_0221	Pre		T0	TCHP	2				LumA	1	1		1	1
658	GSM3514107	BRCA	GSE123845	B2_GSE123845	OB_16_0234	Pre		T0	TCHP	2				Her2	0	0		1	1
659	GSM3514108	BRCA	GSE123845	B2_GSE123845	OB_16_0234	Post		T1	TCHP	2				Her2	0	0		1	1
660	GSM3514109	BRCA	GSE123845	B2_GSE123845	OB_16_0237	Pre		T0	AC+T	NA				Basal	0	0		0	0
661	GSM3514110	BRCA	GSE123845	B2_GSE123845	OB_16_0240	Pre		T0	AC+T+Trastuzumab	2				LumB	1	1		1	1
662	GSM3514111	BRCA	GSE123845	B2_GSE123845	OB_16_0240	Post		T1	AC+T+Trastuzumab	2				LumA	1	1		1	1
663	GSM3514112	BRCA	GSE123845	B2_GSE123845	OB_16_0243	Pre		T0	AC+T+Trastuzumab	2				LumB	1	1		1	1
664	GSM3514113	BRCA	GSE123845	B2_GSE123845	OB_16_0243	Post		T1	AC+T+Trastuzumab	2				LumB	1	1		1	1
665	GSM3514114	BRCA	GSE123845	B2_GSE123845	OB_16_0244	Post		T1	AC+T+Trastuzumab	1				LumA	1	1		1	1
666	GSM3514115	BRCA	GSE123845	B2_GSE123845	OB_16_0253	Pre		T0	AC+T+Trastuzumab	NA				Normal	1	0		1	0
667	GSM3514116	BRCA	GSE123845	B2_GSE123845	OB_16_0259	Pre		T0	AC+T+Trastuzumab	2				LumA	0	0		1	1
668	GSM3514117	BRCA	GSE123845	B2_GSE123845	OB_16_0269	Pre		T0	AC+T	NA				Basal	0	0		0	0
669	GSM3514118	BRCA	GSE123845	B2_GSE123845	OB_16_0269	Post		T1	AC+T	NA				Basal	0	0		0	0
670	GSM3514119	BRCA	GSE123845	B2_GSE123845	OB_16_0283	Post		T1	AC+T	2				LumA	1	1		0	1
671	GSM3514120	BRCA	GSE123845	B2_GSE123845	OB_16_0315	Pre		T0	AC+T	2				LumB	1	1		0	1
672	GSM3514121	BRCA	GSE123845	B2_GSE123845	OB_16_0315	Post		T1	AC+T	2				LumA	1	1		0	1
673	GSM3514122	BRCA	GSE123845	B2_GSE123845	OB_16_0315	Post		Ts	AC+T	2				LumB	1	1		0	1
674	GSM3514123	BRCA	GSE123845	B2_GSE123845	OB_16_0317	Pre		T0	AC+T	NA				Basal	1	0		0	0
675	GSM3514124	BRCA	GSE123845	B2_GSE123845	OB_16_0320	Pre		T0	AC+T	NA				Basal	0	0		0	0
676	GSM3514125	BRCA	GSE123845	B2_GSE123845	OB_16_0336	Pre		T0	AC+T+Trastuzumab	3				LumB	1	0		1	1
677	GSM3514126	BRCA	GSE123845	B2_GSE123845	OB_16_0336	Post		T1	AC+T+Trastuzumab	3				LumB	1	0		1	1
678	GSM3514127	BRCA	GSE123845	B2_GSE123845	OB_16_0341	Pre		T0	AC+T	2				LumB	1	1		0	1
679	GSM3514128	BRCA	GSE123845	B2_GSE123845	OB_16_0341	Post		T1	AC+T	2				LumA	1	1		0	1
680	GSM3514129	BRCA	GSE123845	B2_GSE123845	OB_16_0344	Pre		T0	AC+T	3				Normal	0	0		0	1
681	GSM3514130	BRCA	GSE123845	B2_GSE123845	OB_16_0344	Post		T1	AC+T	3				Basal	0	0		0	1
682	GSM3514131	BRCA	GSE123845	B2_GSE123845	OB_16_0344	Post		Ts	AC+T	3				Basal	0	0		0	1
683	GSM3514132	BRCA	GSE123845	B2_GSE123845	OB_16_0347	Pre		T0	AC+T	NA				Basal	0	0		0	0
684	GSM3514133	BRCA	GSE123845	B2_GSE123845	OB_16_0347	Post		T1	AC+T	NA				Basal	0	0		0	0
685	GSM3514134	BRCA	GSE123845	B2_GSE123845	OB_16_0348	Pre		T0	AC+T	3				Basal	0	0		0	1
686	GSM3514135	BRCA	GSE123845	B2_GSE123845	OB_16_0348	Post		T1	AC+T	3				Basal	0	0		0	1
687	GSM3514136	BRCA	GSE123845	B2_GSE123845	OB_16_0355	Pre		T0	AC+T	3				Basal	0	0		0	1
688	GSM3514137	BRCA	GSE123845	B2_GSE123845	OB_16_0355	Post		T1	AC+T	3				Basal	0	0		0	1
689	GSM3514138	BRCA	GSE123845	B2_GSE123845	OB_16_0359	Pre		T0	AC+T+Trastuzumab	NA				Her2	0	0		1	0
690	GSM3514139	BRCA	GSE123845	B2_GSE123845	OB_16_0359	Post		T1	AC+T+Trastuzumab	NA				LumB	0	0		1	0
691	GSM3514140	BRCA	GSE123845	B2_GSE123845	OB_16_0361	Pre		T0	AC+T+Trastuzumab	NA				Her2	0	0		1	0
692	GSM3514141	BRCA	GSE123845	B2_GSE123845	OB_16_0364	Post		T1	AC+T	3				Basal	1	0		0	1
693	GSM3514142	BRCA	GSE123845	B2_GSE123845	OB_16_0364	Post		Ts	AC+T	3				Basal	1	0		0	1
694	GSM3514143	BRCA	GSE123845	B2_GSE123845	OB_17_0001	Pre		T0	AC+T	3				Basal	0	0		0	1
695	GSM3514144	BRCA	GSE123845	B2_GSE123845	OB_17_0001	Post		T1	AC+T	3				Basal	0	0		0	1
696	GSM3514145	BRCA	GSE123845	B2_GSE123845	OB_17_0001	Post		Ts	AC+T	3				Basal	0	0		0	1
697	GSM3514146	BRCA	GSE123845	B2_GSE123845	OB_17_0018	Post		T1	AC+T	NA				Basal	0	0		0	0
698	GSM3514147	BRCA	GSE123845	B2_GSE123845	OB_17_0038	Pre		T0	AC+T	3				LumB	1	0		7	1
699	GSM3514148	BRCA	GSE123845	B2_GSE123845	OB_17_0038	Post		T1	AC+T	3				Her2	1	0		7	1
700	GSM3514149	BRCA	GSE123845	B2_GSE123845	OB_17_0038	Post		Ts	AC+T	3				LumA	1	0		7	1
701	GSM3514150	BRCA	GSE123845	B2_GSE123845	OB_17_0045	Pre		T0	TCHP	2				LumB	1	1		1	1
702	GSM3514151	BRCA	GSE123845	B2_GSE123845	OB_17_0050	Pre		T0	AC+T	NA				Her2	0	0		0	0
703	GSM3514152	BRCA	GSE123845	B2_GSE123845	OB_17_0058	Pre		T0	AC+T+Trastuzumab	NA				Basal	0	0		1	0
704	GSM3514153	BRCA	GSE123845	B2_GSE123845	OB_17_0058	Post		T1	AC+T+Trastuzumab	NA				Basal	0	0		1	0
705	GSM3514154	BRCA	GSE123845	B2_GSE123845	OB_17_0066	Pre		T0	AC+T	NA				Basal	0	0		0	0
706	GSM3514155	BRCA	GSE123845	B2_GSE123845	OB_17_0084	Pre		T0	AC+T	2				LumB	1	1		0	1
707	GSM3514156	BRCA	GSE123845	B2_GSE123845	OB_17_0084	Post		T1	AC+T	2				LumB	1	1		0	1
708	GSM3514157	BRCA	GSE123845	B2_GSE123845	OB_17_0099	Pre		T0	AC+T+Trastuzumab	NA				Her2	0	0		1	0
709	GSM3514158	BRCA	GSE123845	B2_GSE123845	OB_17_0100	Pre		T0	AC+T	3				Basal	1	0		0	1
710	GSM3514159	BRCA	GSE123845	B2_GSE123845	OB_17_0127	Pre		T0	AC+T+Trastuzumab	3				Her2	0	0		1	0
711	GSM3514160	BRCA	GSE123845	B2_GSE123845	OB_17_0127	Post		T1	AC+T+Trastuzumab	3				Her2	0	0		1	0
712	GSM3514161	BRCA	GSE123845	B2_GSE123845	OB_17_0128	Pre		T0	AC+T+Trastuzumab	1				LumA	1	1		1	1
713	GSM3514162	BRCA	GSE123845	B2_GSE123845	OB_17_0128	Post		T1	AC+T+Trastuzumab	1				LumA	1	1		1	1
714	GSM3514163	BRCA	GSE123845	B2_GSE123845	OB_17_0134	Pre		T0	AC+T+Trastuzumab	2				LumB	1	1		1	1
715	GSM3514164	BRCA	GSE123845	B2_GSE123845	OB_17_0134	Post		T1	AC+T+Trastuzumab	2				LumA	1	1		1	1
716	GSM3514165	BRCA	GSE123845	B2_GSE123845	OB_17_0155	Pre		T0	AC+T+Trastuzumab	3				Her2	0	0		1	1
717	GSM3514166	BRCA	GSE123845	B2_GSE123845	OB_17_0155	Post		T1	AC+T+Trastuzumab	3				Her2	0	0		1	1
718	GSM3514167	BRCA	GSE123845	B2_GSE123845	OB_17_0155	Post		Ts	AC+T+Trastuzumab	3				Her2	0	0		1	1
719	GSM3514168	BRCA	GSE123845	B2_GSE123845	OB_17_0169	Pre		T0	AC+T+Trastuzumab	NA				Basal	1	0		1	0
720	GSM3514169	BRCA	GSE123845	B2_GSE123845	OB_17_0169	Post		T1	AC+T+Trastuzumab	NA				Her2	1	0		1	0
721	GSM3514170	BRCA	GSE123845	B2_GSE123845	OB_17_0179	Pre		T0	AC+T	NA				Basal	0	0		0	0
722	GSM3514171	BRCA	GSE123845	B2_GSE123845	OB_17_0179	Post		T1	AC+T	NA				Basal	0	0		0	0
723	GSM3514172	BRCA	GSE123845	B2_GSE123845	OB_17_0166	Pre		T0	AC+T+Trastuzumab	3				LumA	1	0		1	0
724	GSM3514173	BRCA	GSE123845	B2_GSE123845	OB_17_0166	Post		T1	AC+T+Trastuzumab	3				LumA	1	0		1	0
725	GSM3514174	BRCA	GSE123845	B2_GSE123845	OB_17_0171	Pre		T0	AC+T	2				LumA	1	1		0	1
726	GSM3514175	BRCA	GSE123845	B2_GSE123845	OB_17_0171	Post		T1	AC+T	2				LumA	1	1		0	1
727	GSM3514176	BRCA	GSE123845	B2_GSE123845	OB_17_0181	Pre		T0	AC+T+Trastuzumab	3				LumB	1	1		1	1
728	GSM3514177	BRCA	GSE123845	B2_GSE123845	OB_17_0181	Post		T1	AC+T+Trastuzumab	3				LumA	1	1		1	1
729	GSM3514178	BRCA	GSE123845	B2_GSE123845	OB_17_0183	Pre		T0	AC+T	2				LumB	1	1		0	1
730	GSM3514179	BRCA	GSE123845	B2_GSE123845	OB_17_0202	Pre		T0	AC+T	NA				Basal	0	0		0	0
731	GSM3514180	BRCA	GSE123845	B2_GSE123845	OB_17_0230	Pre		T0	AC+T	2				Basal	0	0		0	0
732	GSM3514181	BRCA	GSE123845	B2_GSE123845	OB_17_0230	Post		T1	AC+T	2				Normal	0	0		0	0
733	GSM3514182	BRCA	GSE123845	B2_GSE123845	OB_17_0234	Pre		T0	AC+T	3				Her2	0	0		0	1
734	GSM3514183	BRCA	GSE123845	B2_GSE123845	OB_17_0234	Post		T1	AC+T	3				LumA	0	0		0	1
735	GSM3514184	BRCA	GSE123845	B2_GSE123845	OB_17_0234	Post		Ts	AC+T	3				Basal	0	0		0	1
736	GSM3514185	BRCA	GSE123845	B2_GSE123845	OB_17_0249	Pre		T0	AC+T	1				LumB	1	0		0	1
737	GSM3514186	BRCA	GSE123845	B2_GSE123845	OB_17_0255	Post		T1	AC+T	2				LumA	0	0		0	1
738	GSM3514187	BRCA	GSE123845	B2_GSE123845	OB_17_0257	Pre		T0	AC+T	2				LumB	1	1		0	1
739	GSM3514188	BRCA	GSE123845	B2_GSE123845	OB_17_0257	Post		T1	AC+T	2				LumA	1	1		0	1
740	GSM3514189	BRCA	GSE123845	B2_GSE123845	OB_17_0266	Pre		T0	AC+T	2				LumA	1	1		0	1
741	GSM3514190	BRCA	GSE123845	B2_GSE123845	OB_17_0266	Post		T1	AC+T	2				LumB	1	1		0	1
742	GSM3514191	BRCA	GSE123845	B2_GSE123845	OB_17_0275	Pre		T0	AC+T+Trastuzumab	3				Her2	0	0		1	1
743	GSM3514192	BRCA	GSE123845	B2_GSE123845	OB_17_0275	Post		T1	AC+T+Trastuzumab	3				Her2	0	0		1	1
744	GSM3514193	BRCA	GSE123845	B2_GSE123845	OB_17_0286	Pre		T0	AC+T+Trastuzumab	1				LumA	1	0		1	0
745	GSM3514194	BRCA	GSE123845	B2_GSE123845	OB_17_0286	Post		T1	AC+T+Trastuzumab	1				LumA	1	0		1	0
746	GSM3514195	BRCA	GSE123845	B2_GSE123845	OB_17_0290	Pre		T0	AC+T	NA				Basal	0	1		0	0
747	GSM3514196	BRCA	GSE123845	B2_GSE123845	OB_17_0294	Pre		T0	AC+T	3				Basal	0	1		0	1
748	GSM3514197	BRCA	GSE123845	B2_GSE123845	OB_17_0294	Post		T1	AC+T	3				Basal	0	1		0	1
749	GSM3514198	BRCA	GSE123845	B2_GSE123845	OB_17_0312	Pre		T0	AC+T	2				LumA	1	1		0	1
750	GSM3514199	BRCA	GSE123845	B2_GSE123845	OB_17_0312	Post		T1	AC+T	2				LumA	1	1		0	1
751	GSM1071652	BRCA	GSE43816	B7_GSE43816	1	Pre
752	GSM1071653	BRCA	GSE43816	B7_GSE43816	1	Post
753	GSM1071654	BRCA	GSE43816	B7_GSE43816	2	Pre
754	GSM1071655	BRCA	GSE43816	B7_GSE43816	2	Post
755	GSM1071656	BRCA	GSE43816	B7_GSE43816	3	Pre
756	GSM1071657	BRCA	GSE43816	B7_GSE43816	3	Post
757	GSM1071658	BRCA	GSE43816	B7_GSE43816	4	Pre
758	GSM1071659	BRCA	GSE43816	B7_GSE43816	4	Post
759	GSM1071660	BRCA	GSE43816	B7_GSE43816	5	Pre
760	GSM1071661	BRCA	GSE43816	B7_GSE43816	5	Post
761	GSM1071662	BRCA	GSE43816	B7_GSE43816	6	Pre
762	GSM1071663	BRCA	GSE43816	B7_GSE43816	6	Post
763	GSM1071664	BRCA	GSE43816	B7_GSE43816	7	Pre
764	GSM1071665	BRCA	GSE43816	B7_GSE43816	7	Post
765	GSM795235	BRCA	GSE32072	B5_GSE32072	1	Pre								Basal	0			0
766	GSM795236	BRCA	GSE32072	B5_GSE32072	2	Pre								LumA	1			0
767	GSM795237	BRCA	GSE32072	B5_GSE32072	3	Pre								LumA	1			0
768	GSM795238	BRCA	GSE32072	B5_GSE32072	4	Pre								Basal	0			0
769	GSM795239	BRCA	GSE32072	B5_GSE32072	5	Pre								Her2	0			1
770	GSM795240	BRCA	GSE32072	B5_GSE32072	6	Pre								LumA	1			0
771	GSM795241	BRCA	GSE32072	B5_GSE32072	7	Pre								Her2	1			0
772	GSM795242	BRCA	GSE32072	B5_GSE32072	8	Pre								Basal	0			1
773	GSM795243	BRCA	GSE32072	B5_GSE32072	9	Pre								LumA	1			0
774	GSM795244	BRCA	GSE32072	B5_GSE32072	10	Pre								Basal	0			0
775	GSM795245	BRCA	GSE32072	B5_GSE32072	11	Pre								Normal	0			0
776	GSM795246	BRCA	GSE32072	B5_GSE32072	12	Pre								Basal	0			0
777	GSM795247	BRCA	GSE32072	B5_GSE32072	13	Pre								LumA	1			0
778	GSM795248	BRCA	GSE32072	B5_GSE32072	14	Pre								Basal	0			0
779	GSM795249	BRCA	GSE32072	B5_GSE32072	15	Pre								LumA	1			0
780	GSM795250	BRCA	GSE32072	B5_GSE32072	16	Pre								LumA	1			0
781	GSM795252	BRCA	GSE32072	B5_GSE32072	18	Pre								Her2	0			1
782	GSM795253	BRCA	GSE32072	B5_GSE32072	19	Pre								Basal	0			0
783	GSM795254	BRCA	GSE32072	B5_GSE32072	20	Pre								Basal	1			0
784	GSM795255	BRCA	GSE32072	B5_GSE32072	22	Pre								Basal	0			0
785	GSM795256	BRCA	GSE32072	B5_GSE32072	23	Pre								Normal	0			0
786	GSM795260	BRCA	GSE32072	B5_GSE32072	1	Post								Basal	0			1
787	GSM795261	BRCA	GSE32072	B5_GSE32072	2	Post								LumA	1			0
788	GSM795262	BRCA	GSE32072	B5_GSE32072	3	Post								LumA	1			0
789	GSM795263	BRCA	GSE32072	B5_GSE32072	4	Post								Normal	0			0
790	GSM795264	BRCA	GSE32072	B5_GSE32072	5	Post								Normal	0			0
791	GSM795265	BRCA	GSE32072	B5_GSE32072	6	Post								LumA	1			0
792	GSM795266	BRCA	GSE32072	B5_GSE32072	7	Post								LumB	1			0
793	GSM795267	BRCA	GSE32072	B5_GSE32072	8	Post								Normal	0			1
794	GSM795268	BRCA	GSE32072	B5_GSE32072	9	Post								Normal	1			0
795	GSM795269	BRCA	GSE32072	B5_GSE32072	10	Post								Basal	0			0
796	GSM795270	BRCA	GSE32072	B5_GSE32072	11	Post								Basal	0			0
797	GSM795271	BRCA	GSE32072	B5_GSE32072	12	Post								Basal	0			0
798	GSM795272	BRCA	GSE32072	B5_GSE32072	13	Post								LumA	1			0
799	GSM795273	BRCA	GSE32072	B5_GSE32072	14	Post								Normal	1			0
800	GSM795274	BRCA	GSE32072	B5_GSE32072	15	Post								Normal	1			0
801	GSM795275	BRCA	GSE32072	B5_GSE32072	16	Post								LumA	1			0
802	GSM795277	BRCA	GSE32072	B5_GSE32072	18	Post								Her2	0			1
803	GSM795278	BRCA	GSE32072	B5_GSE32072	19	Post								Basal	0			0
804	GSM795279	BRCA	GSE32072	B5_GSE32072	20	Post								Basal	0			0
805	GSM795280	BRCA	GSE32072	B5_GSE32072	22	Post								Basal	0			0
806	GSM795281	BRCA	GSE32072	B5_GSE32072	23	Post								Normal	0			0
807	GSM5739676	BRCA	GSE191127	B4_GSE191127	97_B	Pre			6x ddAC	NA	2	0		LUM							0.33				0
808	GSM5739677	BRCA	GSE191127	B4_GSE191127	97_S	Post			6x ddAC	NA	2	0		LUM							0.33				0
809	GSM5739678	BRCA	GSE191127	B4_GSE191127	2046_B	Pre			6x ddAC	3	2	1		TN							0				1
810	GSM5739679	BRCA	GSE191127	B4_GSE191127	2046_S	Post			6x ddAC	3	2	1		TN							0				1
811	GSM5739680	BRCA	GSE191127	B4_GSE191127	2271_B	Pre			6x ddAC	3	2	1		TN							0.33				1
812	GSM5739681	BRCA	GSE191127	B4_GSE191127	2271_S	Post			6x ddAC	3	2	1		TN							0.33				1
813	GSM5739682	BRCA	GSE191127	B4_GSE191127	2472_B	Pre			4x ddAC, 2x CTC + PSCT	2	2	1		TN							0.33				1
814	GSM5739683	BRCA	GSE191127	B4_GSE191127	2472_S	Post			4x ddAC, 2x CTC + PSCT	2	2	1		TN							0.33				1
815	GSM5739684	BRCA	GSE191127	B4_GSE191127	2492_B	Pre			6x ddAC	2	2	1		TN							0.33				1
816	GSM5739685	BRCA	GSE191127	B4_GSE191127	2492_S	Post			6x ddAC	2	2	1		TN							0.33				1
817	GSM5739686	BRCA	GSE191127	B4_GSE191127	2653_B	Pre			3x ddAC, 2x CD, 2x D	2	2	1		LUM							0				1
818	GSM5739687	BRCA	GSE191127	B4_GSE191127	2653_S	Post			3x ddAC, 2x CD, 2x D	2	2	1		LUM							0				1
819	GSM5739688	BRCA	GSE191127	B4_GSE191127	2661_B	Pre			6x ddAC	1	4	0		LUM							0.2				0
820	GSM5739689	BRCA	GSE191127	B4_GSE191127	2661_S	Post			6x ddAC	1	4	0		LUM							0.2				0
821	GSM5739690	BRCA	GSE191127	B4_GSE191127	2677_B	Pre			6x ddAC	2	2	0		LUM							0				0
822	GSM5739691	BRCA	GSE191127	B4_GSE191127	2677_S	Post			6x ddAC	2	2	0		LUM							0				0
823	GSM5739692	BRCA	GSE191127	B4_GSE191127	2691_B	Pre			6x ddAC	2	2	1		LUM							0.33				0
824	GSM5739693	BRCA	GSE191127	B4_GSE191127	2691_S	Post			6x ddAC	2	2	1		LUM							0.33				0
825	GSM5739694	BRCA	GSE191127	B4_GSE191127	2739_B	Pre			3x AC, 3x CD	2	2	1		LUM							0.33				0
826	GSM5739695	BRCA	GSE191127	B4_GSE191127	2739_S	Post			3x AC, 3x CD	2	2	1		LUM							0.33				0
827	GSM5739696	BRCA	GSE191127	B4_GSE191127	2789_B	Pre			6x ddAC	2	2	0		LUM							0.33				0
828	GSM5739697	BRCA	GSE191127	B4_GSE191127	2789_S	Post			6x ddAC	2	2	0		LUM							0.33				0
829	GSM5739698	BRCA	GSE191127	B4_GSE191127	2817_B	Pre			3x AC, 3x CD	2	2	1		LUM							0				0
830	GSM5739699	BRCA	GSE191127	B4_GSE191127	2817_S	Post			3x AC, 3x CD	2	2	1		LUM							0				0
831	GSM5739700	BRCA	GSE191127	B4_GSE191127	2852_B	Pre			3x ddAC	2	2	1		LUM							0				1
832	GSM5739701	BRCA	GSE191127	B4_GSE191127	2852_S	Post			3x ddAC	2	2	1		LUM							0				1
833	GSM5739702	BRCA	GSE191127	B4_GSE191127	2976_B	Pre			3x ddAC, 4x paclitaxel	2	2	0		LUM							0				0
834	GSM5739703	BRCA	GSE191127	B4_GSE191127	2976_S	Post			3x ddAC, 4x paclitaxel	2	2	0		LUM							0				0
835	GSM5739704	BRCA	GSE191127	B4_GSE191127	3001_B	Pre			6x ddAC	2	2	1		LUM							0				0
836	GSM5739705	BRCA	GSE191127	B4_GSE191127	3001_S	Post			6x ddAC	2	2	1		LUM							0				0
837	GSM5739706	BRCA	GSE191127	B4_GSE191127	3036_B	Pre			6x ddAC	1	3	1		LUM							0.25				0
838	GSM5739707	BRCA	GSE191127	B4_GSE191127	3036_S	Post			6x ddAC	1	3	1		LUM							0.25				0
839	GSM5739708	BRCA	GSE191127	B4_GSE191127	3065_B	Pre			6x ddAC	2	2	1		LUM							0				0
840	GSM5739709	BRCA	GSE191127	B4_GSE191127	3065_S	Post			6x ddAC	2	2	1		LUM							0				0
841	GSM5739710	BRCA	GSE191127	B4_GSE191127	3067_B	Pre			6x ddAC	2	1	1		LUM							0				0
842	GSM5739711	BRCA	GSE191127	B4_GSE191127	3067_S	Post			6x ddAC	2	1	1		LUM							0				0
843	GSM5739712	BRCA	GSE191127	B4_GSE191127	3130_B	Pre			6x ddAC	2	1	1		LUM							0				0
844	GSM5739713	BRCA	GSE191127	B4_GSE191127	3130_S	Post			6x ddAC	2	1	1		LUM							0				0
845	GSM5739714	BRCA	GSE191127	B4_GSE191127	3161_B	Pre			3x ddAC, 9x paclitaxel	2	2	1		LUM							0				0
846	GSM5739715	BRCA	GSE191127	B4_GSE191127	3161_S	Post			3x ddAC, 9x paclitaxel	2	2	1		LUM							0				0
847	GSM5457104	BRCA	GSE180280	B3_GSE180280	S1785_00034_S9_R	Pre		T0
848	GSM5457105	BRCA	GSE180280	B3_GSE180280	S1630_00014_S23_R	Pre		T0
849	GSM5457106	BRCA	GSE180280	B3_GSE180280	S1785_00035_S1_R	Pre		T0
850	GSM5457107	BRCA	GSE180280	B3_GSE180280	S1785_00036_S11_R	Pre		T0
851	GSM5457108	BRCA	GSE180280	B3_GSE180280	S1630_00019_S24_R	Pre		T0
852	GSM5457109	BRCA	GSE180280	B3_GSE180280	S1630_00021_S15_R	Pre		T0
853	GSM5457110	BRCA	GSE180280	B3_GSE180280	S1630_00022_S6_R	Pre		T0
854	GSM5457111	BRCA	GSE180280	B3_GSE180280	S1630_00023_S1_R	Pre		T0
855	GSM5457112	BRCA	GSE180280	B3_GSE180280	S1630_00027_S14_R	Pre		T0
856	GSM5457113	BRCA	GSE180280	B3_GSE180280	S1630_00028_S2_R	Pre		T0
857	GSM5457114	BRCA	GSE180280	B3_GSE180280	S1785_00037_S8_R	Pre		T0
858	GSM5457115	BRCA	GSE180280	B3_GSE180280	S1785_00038_S7_R	Pre		T0
859	GSM5457116	BRCA	GSE180280	B3_GSE180280	S1630_00031_S16_R	Pre		T0
860	GSM5457117	BRCA	GSE180280	B3_GSE180280	S1630_00033_S10_R	Pre		T0
861	GSM5457118	BRCA	GSE180280	B3_GSE180280	S1785_00039_S5_R	Pre		T0
862	GSM5457119	BRCA	GSE180280	B3_GSE180280	S1630_00037_S22_R	Pre		T0
863	GSM5457120	BRCA	GSE180280	B3_GSE180280	S1630_00039_S1_R	Pre		T0
864	GSM5457121	BRCA	GSE180280	B3_GSE180280	S1630_00038_S19_R	Pre		T0
865	GSM5457122	BRCA	GSE180280	B3_GSE180280	S1630_00042_S6_R	Pre		T0
866	GSM5457123	BRCA	GSE180280	B3_GSE180280	S1630_00045_S4_R	Pre		T0
867	GSM5457124	BRCA	GSE180280	B3_GSE180280	S1630_00046_S18_R	Pre		T0
868	GSM5457125	BRCA	GSE180280	B3_GSE180280	S1630_00044_S18_R	Pre		T0
869	GSM5457126	BRCA	GSE180280	B3_GSE180280	S1630_00043_S7_R	Pre		T0
870	GSM5457127	BRCA	GSE180280	B3_GSE180280	S1785_00040_S2_R	Pre		T0
871	GSM5457128	BRCA	GSE180280	B3_GSE180280	S1630_00047_S5_R	Pre		T0
872	GSM5457129	BRCA	GSE180280	B3_GSE180280	S1785_00043_S8_R	Pre		T0
873	GSM5457130	BRCA	GSE180280	B3_GSE180280	S1785_00044_S4_R	Pre		T0
874	GSM5457131	BRCA	GSE180280	B3_GSE180280	S1630_00050_S20_R	Pre		T0
875	GSM5457132	BRCA	GSE180280	B3_GSE180280	S1785_00041_S2_R	Pre		T0
876	GSM5457133	BRCA	GSE180280	B3_GSE180280	S1785_00042_S7_R	Pre		T0
877	GSM5457134	BRCA	GSE180280	B3_GSE180280	S1785_00001_S6_R	Post		T1
878	GSM5457135	BRCA	GSE180280	B3_GSE180280	S1785_00023_S6_R	Post		T1
879	GSM5457136	BRCA	GSE180280	B3_GSE180280	S1785_00006_S4_R	Post		T1
880	GSM5457137	BRCA	GSE180280	B3_GSE180280	S1785_00014_S11_R	Post		T1
881	GSM5457138	BRCA	GSE180280	B3_GSE180280	S1785_00007_S4_R	Post		T1
882	GSM5457139	BRCA	GSE180280	B3_GSE180280	S1785_00008_S2_R	Post		T1
883	GSM5457140	BRCA	GSE180280	B3_GSE180280	S1785_00020_S8_R	Post		T1
884	GSM5457141	BRCA	GSE180280	B3_GSE180280	S1785_00009_S1_R	Post		T1
885	GSM5457142	BRCA	GSE180280	B3_GSE180280	S1785_00010_S3_R	Post		T1
886	GSM5457143	BRCA	GSE180280	B3_GSE180280	S1785_00021_S3_R	Post		T1
887	GSM5457144	BRCA	GSE180280	B3_GSE180280	S1785_00003_S11_R	Post		T1
888	GSM5457145	BRCA	GSE180280	B3_GSE180280	S1785_00005_S5_R	Post		T1
889	GSM5457146	BRCA	GSE180280	B3_GSE180280	S1785_00022_S6_R	Post		T1
890	GSM5457147	BRCA	GSE180280	B3_GSE180280	S1785_00017_S10_R	Post		T1
891	GSM5457148	BRCA	GSE180280	B3_GSE180280	S1785_00016_S3_R	Post		T1
892	GSM5457149	BRCA	GSE180280	B3_GSE180280	S1785_00011_S6_R	Post		T1
893	GSM5457150	BRCA	GSE180280	B3_GSE180280	S1785_00025_S2_R	Post		T1
894	GSM5457151	BRCA	GSE180280	B3_GSE180280	S1785_00018_S7_R	Post		T1
895	GSM5457152	BRCA	GSE180280	B3_GSE180280	S1785_00024_S3_R	Post		T1
896	GSM5457153	BRCA	GSE180280	B3_GSE180280	S1785_00004_S9_R	Post		T1
897	GSM5457154	BRCA	GSE180280	B3_GSE180280	S1785_00027_S5_R	Post		Ts
898	GSM5457155	BRCA	GSE180280	B3_GSE180280	S1785_00030_S10_R	Post		Ts
899	GSM5457156	BRCA	GSE180280	B3_GSE180280	S1785_00028_S5_R	Post		Ts
900	GSM5457157	BRCA	GSE180280	B3_GSE180280	S1785_00026_S7_R	Post		Ts
901	GSM5457158	BRCA	GSE180280	B3_GSE180280	S1785_00029_S9_R	Post		Ts
902	GSM5457159	BRCA	GSE180280	B3_GSE180280	S1785_00031_S1_R	Post		Ts
903	GSM5457160	BRCA	GSE180280	B3_GSE180280	S1785_00032_S1_R	Post		Ts
904	GSM3476662	BRCA	GSE122630	B1_GSE122630	11	Pre		T0		3	1	0						0
905	GSM3476663	BRCA	GSE122630	B1_GSE122630	11	Post		T1		3	1	0						0
906	GSM3476664	BRCA	GSE122630	B1_GSE122630	11	Post		T2		3	1	0						0
907	GSM3476665	BRCA	GSE122630	B1_GSE122630	11	Post		Ts		3	1	0						0
908	GSM3476666	BRCA	GSE122630	B1_GSE122630	12	Pre		T0		3	0	0						1
909	GSM3476667	BRCA	GSE122630	B1_GSE122630	12	Post		Ts		3	0	0						1
910	GSM3476668	BRCA	GSE122630	B1_GSE122630	13	Pre		T0		2	1	0						1
911	GSM3476669	BRCA	GSE122630	B1_GSE122630	13	Post		T2		2	1	0						1
912	GSM3476670	BRCA	GSE122630	B1_GSE122630	14	Pre		T0		3	0	0						0
913	GSM3476671	BRCA	GSE122630	B1_GSE122630	14	Post		T1		3	0	0						0
914	GSM3476672	BRCA	GSE122630	B1_GSE122630	15	Pre		T0		3	2	0						0
915	GSM3476673	BRCA	GSE122630	B1_GSE122630	15	Post		T1		3	2	0						0
916	GSM3476674	BRCA	GSE122630	B1_GSE122630	15	Post		T2		3	2	0						0
917	GSM3476675	BRCA	GSE122630	B1_GSE122630	15	Post		Ts		3	2	0						0
918	GSM3476676	BRCA	GSE122630	B1_GSE122630	16	Pre		T0		3	2	0						0
919	GSM3476677	BRCA	GSE122630	B1_GSE122630	16	Post		T1		3	2	0						0
920	GSM3476678	BRCA	GSE122630	B1_GSE122630	16	Post		T2		3	2	0						0
921	GSM3476679	BRCA	GSE122630	B1_GSE122630	16	Post		Ts		3	2	0						0
922	GSM3476680	BRCA	GSE122630	B1_GSE122630	17	Pre		T0		2	0	0						1
923	GSM3476681	BRCA	GSE122630	B1_GSE122630	17	Post		T1		2	0	0						1
924	GSM3476682	BRCA	GSE122630	B1_GSE122630	17	Post		T2		2	0	0						1
925	GSM3476683	BRCA	GSE122630	B1_GSE122630	17	Post		Ts		2	0	0						1
926	GSM3476684	BRCA	GSE122630	B1_GSE122630	18	Pre		T0		3	0	0						0
927	GSM3476685	BRCA	GSE122630	B1_GSE122630	18	Post		T1		3	0	0						0
928	GSM3476686	BRCA	GSE122630	B1_GSE122630	18	Post		Ts		3	0	0						0
929	GSM3476687	BRCA	GSE122630	B1_GSE122630	19	Pre		T0		3	1	0						0
930	GSM3476688	BRCA	GSE122630	B1_GSE122630	19	Post		Ts		3	1	0						0
931	GSM3476689	BRCA	GSE122630	B1_GSE122630	20	Pre		T0		3	2	0						0
932	GSM3476690	BRCA	GSE122630	B1_GSE122630	20	Post		T1		3	2	0						0
933	GSM3476691	BRCA	GSE122630	B1_GSE122630	21	Pre		T0		3	1	0						0
934	GSM3476692	BRCA	GSE122630	B1_GSE122630	21	Post		T1		3	1	0						0
935	GSM3476693	BRCA	GSE122630	B1_GSE122630	21	Post		T2		3	1	0						0
936	GSM3476694	BRCA	GSE122630	B1_GSE122630	21	Post		Ts		3	1	0						0
937	GSM3476695	BRCA	GSE122630	B1_GSE122630	22	Pre		T0		3	0	1						0
938	GSM3476696	BRCA	GSE122630	B1_GSE122630	22	Post		T1		3	0	1						0
939	GSM3476697	BRCA	GSE122630	B1_GSE122630	22	Post		T2		3	0	1						0
940	GSM3476698	BRCA	GSE122630	B1_GSE122630	22	Post		Ts		3	0	1						0
941	GSM3476699	BRCA	GSE122630	B1_GSE122630	23	Pre		T0		3	0	0						0
942	GSM3476700	BRCA	GSE122630	B1_GSE122630	23	Post		T1		3	0	0						0
943	GSM3476701	BRCA	GSE122630	B1_GSE122630	23	Post		T2		3	0	0						0
944	GSM3476702	BRCA	GSE122630	B1_GSE122630	24	Pre		T0		3	0	0						1
945	GSM3476703	BRCA	GSE122630	B1_GSE122630	24	Post		Ts		3	0	0						1
946	GSM3476704	BRCA	GSE122630	B1_GSE122630	26	Pre		T0		3	0	0						1
947	GSM3476705	BRCA	GSE122630	B1_GSE122630	26	Post		T2		3	0	0						1
948	GSM3476706	BRCA	GSE122630	B1_GSE122630	26	Post		Ts		3	0	0						1
949	GSM3476707	BRCA	GSE122630	B1_GSE122630	27	Pre		T0		2	1	0						0
950	GSM3476708	BRCA	GSE122630	B1_GSE122630	27	Post		T2		2	1	0						0
951	GSM3476709	BRCA	GSE122630	B1_GSE122630	27	Post		Ts		2	1	0						0
952	GSM3476710	BRCA	GSE122630	B1_GSE122630	29	Pre		T0		3	1	1						0
953	GSM3476711	BRCA	GSE122630	B1_GSE122630	29	Post		T2		3	1	1						0
954	GSM3476712	BRCA	GSE122630	B1_GSE122630	3	Pre		T0		3	1	0						0
955	GSM3476713	BRCA	GSE122630	B1_GSE122630	3	Post		T2		3	1	0						0
956	GSM3476714	BRCA	GSE122630	B1_GSE122630	3	Post		Ts		3	1	0						0
957	GSM3476715	BRCA	GSE122630	B1_GSE122630	30	Pre		T0		2	2	0						0
958	GSM3476716	BRCA	GSE122630	B1_GSE122630	30	Post		T2		2	2	0						0
959	GSM3476717	BRCA	GSE122630	B1_GSE122630	33	Pre		T0		2	1	0						0
960	GSM3476718	BRCA	GSE122630	B1_GSE122630	33	Post		T2		2	1	0						0
961	GSM3476719	BRCA	GSE122630	B1_GSE122630	33	Post		Ts		2	1	0						0
962	GSM3476720	BRCA	GSE122630	B1_GSE122630	34	Pre		T0		2	1	0						0
963	GSM3476721	BRCA	GSE122630	B1_GSE122630	34	Post		T2		2	1	0						0
964	GSM3476722	BRCA	GSE122630	B1_GSE122630	34	Post		Ts		2	1	0						0
965	GSM3476723	BRCA	GSE122630	B1_GSE122630	36	Pre		T0		3	NA	0						1
966	GSM3476724	BRCA	GSE122630	B1_GSE122630	36	Post		T2		3	NA	0						1
967	GSM3476725	BRCA	GSE122630	B1_GSE122630	39	Pre		T0		2	2	0						1
968	GSM3476726	BRCA	GSE122630	B1_GSE122630	39	Post		Ts		2	2	0						1
969	GSM3476727	BRCA	GSE122630	B1_GSE122630	42	Pre		T0		2	3	1						0
970	GSM3476728	BRCA	GSE122630	B1_GSE122630	42	Post		Ts		2	3	1						0
971	GSM3476729	BRCA	GSE122630	B1_GSE122630	43	Pre		T0		2	0	2						0
972	GSM3476730	BRCA	GSE122630	B1_GSE122630	43	Post		T2		2	0	2						0
973	GSM3476731	BRCA	GSE122630	B1_GSE122630	43	Post		Ts		2	0	2						0
974	GSM3476732	BRCA	GSE122630	B1_GSE122630	45	Pre		T0		2	1	1						0
975	GSM3476733	BRCA	GSE122630	B1_GSE122630	45	Post		T2		2	1	1						0
976	GSM3476734	BRCA	GSE122630	B1_GSE122630	45	Post		Ts		2	1	1						0
977	GSM3476735	BRCA	GSE122630	B1_GSE122630	46	Pre		T0		3	1	0						0
978	GSM3476736	BRCA	GSE122630	B1_GSE122630	46	Post		T2		3	1	0						0
979	GSM3476737	BRCA	GSE122630	B1_GSE122630	46	Post		Ts		3	1	0						0
980	GSM3476738	BRCA	GSE122630	B1_GSE122630	47	Pre		T0		2	1	0						0
981	GSM3476739	BRCA	GSE122630	B1_GSE122630	47	Post		T2		2	1	0						0
982	GSM3476740	BRCA	GSE122630	B1_GSE122630	47	Post		Ts		2	1	0						0
983	GSM3476741	BRCA	GSE122630	B1_GSE122630	48	Pre		T0		2	1	0						1
984	GSM3476742	BRCA	GSE122630	B1_GSE122630	48	Post		T2		2	1	0						1
985	GSM3476743	BRCA	GSE122630	B1_GSE122630	48	Post		Ts		2	1	0						1
986	GSM3476744	BRCA	GSE122630	B1_GSE122630	49	Pre		T0		3	2	0						0
987	GSM3476745	BRCA	GSE122630	B1_GSE122630	49	Post		T2		3	2	0						0
988	GSM3476746	BRCA	GSE122630	B1_GSE122630	49	Post		Ts		3	2	0						0
989	GSM3476747	BRCA	GSE122630	B1_GSE122630	5	Pre		T0		3	NA	NA						0
990	GSM3476748	BRCA	GSE122630	B1_GSE122630	5	Post		T1		3	NA	NA						0
991	GSM3476749	BRCA	GSE122630	B1_GSE122630	50	Pre		T0		2	2	0						0
992	GSM3476750	BRCA	GSE122630	B1_GSE122630	50	Post		T2		2	2	0						0
993	GSM3476751	BRCA	GSE122630	B1_GSE122630	51	Pre		T0		2	2	1						0
994	GSM3476752	BRCA	GSE122630	B1_GSE122630	51	Post		T2		2	2	1						0
995	GSM3476753	BRCA	GSE122630	B1_GSE122630	51	Post		Ts		2	2	1						0
996	GSM3476754	BRCA	GSE122630	B1_GSE122630	8	Pre		T0		3	1	0						0
997	GSM3476755	BRCA	GSE122630	B1_GSE122630	8	Post		T1		3	1	0						0
998	GSM3476756	BRCA	GSE122630	B1_GSE122630	8	Post		Ts		3	1	0						0
999	GSM5033944	EADC	GSE165252	E1_GSE165252	1	Post		T1												0
1000	GSM5033945	EADC	GSE165252	E1_GSE165252	1	Post		Ts												0
1001	GSM5033946	EADC	GSE165252	E1_GSE165252	2	Pre		T0												0
1002	GSM5033947	EADC	GSE165252	E1_GSE165252	2	Post		T1												0
1003	GSM5033948	EADC	GSE165252	E1_GSE165252	3	Pre		T0												0
1004	GSM5033949	EADC	GSE165252	E1_GSE165252	3	Post		T1												0
1005	GSM5033950	EADC	GSE165252	E1_GSE165252	3	Post		Ts												NA
1006	GSM5033951	EADC	GSE165252	E1_GSE165252	4	Pre		T0												1
1007	GSM5033952	EADC	GSE165252	E1_GSE165252	6	Pre		T0												1
1008	GSM5033953	EADC	GSE165252	E1_GSE165252	7	Pre		T0												1
1009	GSM5033954	EADC	GSE165252	E1_GSE165252	7	Post		T1												1
1010	GSM5033955	EADC	GSE165252	E1_GSE165252	8	Pre		T0												0
1011	GSM5033956	EADC	GSE165252	E1_GSE165252	9	Post		T1												0
1012	GSM5033957	EADC	GSE165252	E1_GSE165252	9	Post		Ts												0
1013	GSM5033958	EADC	GSE165252	E1_GSE165252	10	Pre		T0												0
1014	GSM5033959	EADC	GSE165252	E1_GSE165252	10	Post		T1												0
1015	GSM5033960	EADC	GSE165252	E1_GSE165252	11	Pre		T0												0
1016	GSM5033961	EADC	GSE165252	E1_GSE165252	11	Post		T1												0
1017	GSM5033962	EADC	GSE165252	E1_GSE165252	12	Pre		T0												1
1018	GSM5033963	EADC	GSE165252	E1_GSE165252	12	Post		T1												1
1019	GSM5033964	EADC	GSE165252	E1_GSE165252	15	Pre		T0												0
1020	GSM5033965	EADC	GSE165252	E1_GSE165252	15	Post		T1												0
1021	GSM5033966	EADC	GSE165252	E1_GSE165252	17	Pre		T0												0
1022	GSM5033967	EADC	GSE165252	E1_GSE165252	17	Post		T1												0
1023	GSM5033968	EADC	GSE165252	E1_GSE165252	17	Post		Ts												0
1024	GSM5033969	EADC	GSE165252	E1_GSE165252	18	Pre		T0												1
1025	GSM5033970	EADC	GSE165252	E1_GSE165252	18	Post		T1												1
1026	GSM5033971	EADC	GSE165252	E1_GSE165252	19	Post		T1												1
1027	GSM5033972	EADC	GSE165252	E1_GSE165252	20	Pre		T0												0
1028	GSM5033973	EADC	GSE165252	E1_GSE165252	20	Post		T1												0
1029	GSM5033974	EADC	GSE165252	E1_GSE165252	20	Post		Ts												0
1030	GSM5033975	EADC	GSE165252	E1_GSE165252	21	Pre		T0												1
1031	GSM5033976	EADC	GSE165252	E1_GSE165252	22	Pre		T0												0
1032	GSM5033977	EADC	GSE165252	E1_GSE165252	22	Post		T1												0
1033	GSM5033978	EADC	GSE165252	E1_GSE165252	23	Pre		T0												0
1034	GSM5033979	EADC	GSE165252	E1_GSE165252	23	Post		T1												0
1035	GSM5033980	EADC	GSE165252	E1_GSE165252	23	Post		Ts												0
1036	GSM5033981	EADC	GSE165252	E1_GSE165252	24	Pre		T0												NA
1037	GSM5033982	EADC	GSE165252	E1_GSE165252	25	Pre		T0												1
1038	GSM5033983	EADC	GSE165252	E1_GSE165252	25	Post		T1												1
1039	GSM5033984	EADC	GSE165252	E1_GSE165252	25	Post		Ts												1
1040	GSM5033985	EADC	GSE165252	E1_GSE165252	26	Pre		T0												1
1041	GSM5033986	EADC	GSE165252	E1_GSE165252	26	Post		T1												1
1042	GSM5033987	EADC	GSE165252	E1_GSE165252	28	Pre		T0												0
1043	GSM5033988	EADC	GSE165252	E1_GSE165252	28	Post		T1												0
1044	GSM5033989	EADC	GSE165252	E1_GSE165252	29	Pre		T0												NA
1045	GSM5033990	EADC	GSE165252	E1_GSE165252	29	Post		T1												NA
1046	GSM5033991	EADC	GSE165252	E1_GSE165252	30	Pre		T0												0
1047	GSM5033992	EADC	GSE165252	E1_GSE165252	30	Post		T1												0
1048	GSM5033993	EADC	GSE165252	E1_GSE165252	31	Pre		T0												0
1049	GSM5033994	EADC	GSE165252	E1_GSE165252	31	Post		T1												0
1050	GSM5033995	EADC	GSE165252	E1_GSE165252	31	Post		Ts												0
1051	GSM5033996	EADC	GSE165252	E1_GSE165252	32	Post		T1												0
1052	GSM5033997	EADC	GSE165252	E1_GSE165252	32	Post		Ts												0
1053	GSM5033998	EADC	GSE165252	E1_GSE165252	33	Pre		T0												0
1054	GSM5033999	EADC	GSE165252	E1_GSE165252	33	Post		T1												0
1055	GSM5034000	EADC	GSE165252	E1_GSE165252	33	Post		Ts												0
1056	GSM5034001	EADC	GSE165252	E1_GSE165252	34	Pre		T0												1
1057	GSM5034002	EADC	GSE165252	E1_GSE165252	34	Post		T1												1
1058	GSM5034003	EADC	GSE165252	E1_GSE165252	34	Post		Ts												1
1059	GSM5034004	EADC	GSE165252	E1_GSE165252	35	Pre		T0												0
1060	GSM5034005	EADC	GSE165252	E1_GSE165252	35	Post		T1												0
1061	GSM5034006	EADC	GSE165252	E1_GSE165252	36	Post		T1												1
1062	GSM5034007	EADC	GSE165252	E1_GSE165252	37	Pre		T0												0
1063	GSM5034008	EADC	GSE165252	E1_GSE165252	38	Pre		T0												0
1064	GSM5034009	EADC	GSE165252	E1_GSE165252	38	Post		T1												0
1065	GSM5034010	EADC	GSE165252	E1_GSE165252	39	Pre		T0												1
1066	GSM5034011	EADC	GSE165252	E1_GSE165252	40	Pre		T0												0
1067	GSM5034012	EADC	GSE165252	E1_GSE165252	41	Pre		T0												1
1068	GSM5034013	EADC	GSE165252	E1_GSE165252	42	Pre		T0												1
1069	GSM5034014	EADC	GSE165252	E1_GSE165252	42	Post		T1												1
1070	GSM5034015	EADC	GSE165252	E1_GSE165252	43	Pre		T0												0
1071	GSM5034016	EADC	GSE165252	E1_GSE165252	43	Post		T1												0
1072	GSM5034017	EADC	GSE165252	E1_GSE165252	44	Pre		T0												NA
1073	GSM5034018	EADC	GSE165252	E1_GSE165252	44	Post		T1												NA
1074	GSM5034019	EADC	GSE165252	E1_GSE165252	45	Pre		T0												0
1075	GSM5034020	EADC	GSE165252	E1_GSE165252	45	Post		T1												0
1076	GSM1538438	GBM	GSE63035	G1_GSE63035	39	Pre							male
1077	GSM1538439	GBM	GSE63035	G1_GSE63035	39	Post							male
1078	GSM1538440	GBM	GSE63035	G1_GSE63035	40	Pre							male
1079	GSM1538441	GBM	GSE63035	G1_GSE63035	40	Post							male
1080	GSM1538442	GBM	GSE63035	G1_GSE63035	70	Pre							female
1081	GSM1538443	GBM	GSE63035	G1_GSE63035	70	Post							female
1082	GSM1538444	GBM	GSE63035	G1_GSE63035	37	Pre							female
1083	GSM1538445	GBM	GSE63035	G1_GSE63035	37	Post							female
1084	GSM1538446	GBM	GSE63035	G1_GSE63035	32	Pre							male
1085	GSM1538447	GBM	GSE63035	G1_GSE63035	32	Post							male
1086	GSM1538448	GBM	GSE63035	G1_GSE63035	48	Pre							male
1087	GSM1538449	GBM	GSE63035	G1_GSE63035	48	Post							male
1088	GSM1538450	GBM	GSE63035	G1_GSE63035	43	Pre							female
1089	GSM1538451	GBM	GSE63035	G1_GSE63035	43	Post							female
1090	GSM1538452	GBM	GSE63035	G1_GSE63035	51	Pre							male
1091	GSM1538453	GBM	GSE63035	G1_GSE63035	51	Post							male
1092	GSM1538454	GBM	GSE63035	G1_GSE63035	29	Pre							male
1093	GSM1538455	GBM	GSE63035	G1_GSE63035	29	Post							male
1094	GSM1538456	GBM	GSE63035	G1_GSE63035	32	Pre							female
1095	GSM1538457	GBM	GSE63035	G1_GSE63035	32	Post							female
1096	GSM1538458	GBM	GSE63035	G1_GSE63035	58	Pre							female
1097	GSM1538459	GBM	GSE63035	G1_GSE63035	58	Post							female
1098	GSM1538460	GBM	GSE63035	G1_GSE63035	41	Pre							male
1099	GSM1538461	GBM	GSE63035	G1_GSE63035	41	Post							male
1100	GSM1538462	GBM	GSE63035	G1_GSE63035	74	Pre							male
1101	GSM1538463	GBM	GSE63035	G1_GSE63035	74	Post							male
1102	GSM1538464	GBM	GSE63035	G1_GSE63035	66	Pre							male
1103	GSM1538465	GBM	GSE63035	G1_GSE63035	66	Post							male
1104	GSM1538466	GBM	GSE63035	G1_GSE63035	44	Pre							male
1105	GSM1538467	GBM	GSE63035	G1_GSE63035	44	Post							male
1106	GSM1538468	GBM	GSE63035	G1_GSE63035	41	Pre							male
1107	GSM1538469	GBM	GSE63035	G1_GSE63035	41	Post							male
1108	GSM1538470	GBM	GSE63035	G1_GSE63035	47	Pre							female
1109	GSM1538471	GBM	GSE63035	G1_GSE63035	47	Post							female
1110	GSM1538472	GBM	GSE63035	G1_GSE63035	52	Pre							male
1111	GSM1538473	GBM	GSE63035	G1_GSE63035	52	Post							male
1112	GSM4957787	OV	GSE162714	O2_GSE162714	1002	Pre			3 Carboplatin + Paclitaxel											1				30	1	30	1
1113	GSM4957788	OV	GSE162714	O2_GSE162714	1002	Post			3 Carboplatin + Paclitaxel											1				30	1	30	1
1114	GSM4957789	OV	GSE162714	O2_GSE162714	1002	Post			3 Carboplatin + Paclitaxel											1				30	1	30	1
1115	GSM4957790	OV	GSE162714	O2_GSE162714	1002	Post			3 Carboplatin + Paclitaxel											1				30	1	30	1
1116	GSM4957791	OV	GSE162714	O2_GSE162714	1002	Post			3 Carboplatin + Paclitaxel											1				30	1	30	1
1117	GSM4957792	OV	GSE162714	O2_GSE162714	1002	Post			3 Carboplatin + Paclitaxel											1				30	1	30	1
1118	GSM4957793	OV	GSE162714	O2_GSE162714	1002	Post			3 Carboplatin + Paclitaxel											1				30	1	30	1
1119	GSM4957794	OV	GSE162714	O2_GSE162714	1002	Post			3 Carboplatin + Paclitaxel											1				30	1	30	1
1120	GSM4957795	OV	GSE162714	O2_GSE162714	1002	Post			3 Carboplatin + Paclitaxel											1				30	1	30	1
1121	GSM4957796	OV	GSE162714	O2_GSE162714	1002	Post			3 Carboplatin + Paclitaxel											1				30	1	30	1
1122	GSM4957797	OV	GSE162714	O2_GSE162714	1002	Post			3 Carboplatin + Paclitaxel											1				30	1	30	1
1123	GSM4957798	OV	GSE162714	O2_GSE162714	1002	Post			3 Carboplatin + Paclitaxel											1				30	1	30	1
1124	GSM4957799	OV	GSE162714	O2_GSE162714	1002	Post			3 Carboplatin + Paclitaxel											1				30	1	30	1
1125	GSM4957800	OV	GSE162714	O2_GSE162714	1002	Post			3 Carboplatin + Paclitaxel											1				30	1	30	1
1126	GSM4957801	OV	GSE162714	O2_GSE162714	1004	Pre			2 Carboplatin + Paclitaxel (extremely low mood so decision for IDS)											0				30	1	30	1
1127	GSM4957802	OV	GSE162714	O2_GSE162714	1004	Post			2 Carboplatin + Paclitaxel (extremely low mood so decision for IDS)											0				30	1	30	1
1128	GSM4957803	OV	GSE162714	O2_GSE162714	1006	Pre			3 Carboplatin + Paclitaxel (had PD so no debulking) + 3 Carboplatin + Paclitaxel + bevacizumab											0				30	1	30	1
1129	GSM4957804	OV	GSE162714	O2_GSE162714	1006	Pre			3 Carboplatin + Paclitaxel (had PD so no debulking) + 3 Carboplatin + Paclitaxel + bevacizumab											0				30	1	30	1
1130	GSM4957805	OV	GSE162714	O2_GSE162714	1006	Post			3 Carboplatin + Paclitaxel (had PD so no debulking) + 3 Carboplatin + Paclitaxel + bevacizumab											0				30	1	30	1
1131	GSM4957806	OV	GSE162714	O2_GSE162714	1006	Post			3 Carboplatin + Paclitaxel (had PD so no debulking) + 3 Carboplatin + Paclitaxel + bevacizumab											0				30	1	30	1
1132	GSM4957807	OV	GSE162714	O2_GSE162714	1006	Post			3 Carboplatin + Paclitaxel (had PD so no debulking) + 3 Carboplatin + Paclitaxel + bevacizumab											0				30	1	30	1
1133	GSM4957808	OV	GSE162714	O2_GSE162714	1008	Pre			3 (1 Carboplatin + 2 Carboplatin + Paclitaxel)											0				30	1	30	1
1134	GSM4957809	OV	GSE162714	O2_GSE162714	1008	Post			3 (1 Carboplatin + 2 Carboplatin + Paclitaxel)											0				30	1	30	1
1135	GSM4957810	OV	GSE162714	O2_GSE162714	1008	Post			3 (1 Carboplatin + 2 Carboplatin + Paclitaxel)											0				30	1	30	1
1136	GSM4957811	OV	GSE162714	O2_GSE162714	1011	Pre			3 Carboplatin + Paclitaxel											0				30	1	30	1
1137	GSM4957812	OV	GSE162714	O2_GSE162714	1011	Post			3 Carboplatin + Paclitaxel											0				30	1	30	1
1138	GSM4957813	OV	GSE162714	O2_GSE162714	1015	Pre			2 Carboplatin + Paclitaxel											0				2400	1	30	1
1139	GSM4957814	OV	GSE162714	O2_GSE162714	1015	Post			2 Carboplatin + Paclitaxel											0				2400	1	30	1
1140	GSM4957815	OV	GSE162714	O2_GSE162714	1015	Post			2 Carboplatin + Paclitaxel											0				2400	1	30	1
1141	GSM4957816	OV	GSE162714	O2_GSE162714	1015	Post			2 Carboplatin + Paclitaxel											0				2400	1	30	1
1142	GSM4957817	OV	GSE162714	O2_GSE162714	1015	Post			2 Carboplatin + Paclitaxel											0				2400	1	30	1
1143	GSM4957818	OV	GSE162714	O2_GSE162714	1015	Post			2 Carboplatin + Paclitaxel											0				2400	1	30	1
1144	GSM4957819	OV	GSE162714	O2_GSE162714	1016	Post			3 Carboplatin + Paclitaxel											1				30	1	2400	1
1145	GSM4957820	OV	GSE162714	O2_GSE162714	1016	Post			3 Carboplatin + Paclitaxel											1				30	1	2400	1
1146	GSM4957821	OV	GSE162714	O2_GSE162714	1019	Pre			3 Single agent Carboplatin											0				30	1	30	1
1147	GSM4957822	OV	GSE162714	O2_GSE162714	1019	Pre			3 Single agent Carboplatin											0				30	1	30	1
1148	GSM4957823	OV	GSE162714	O2_GSE162714	1019	Post			3 Single agent Carboplatin											0				30	1	30	1
1149	GSM4957824	OV	GSE162714	O2_GSE162714	1019	Post			3 Single agent Carboplatin											0				30	1	30	1
1150	GSM4957825	OV	GSE162714	O2_GSE162714	1019	Post			3 Single agent Carboplatin											0				30	1	30	1
1151	GSM4957826	OV	GSE162714	O2_GSE162714	1019	Post			3 Single agent Carboplatin											0				30	1	30	1
1152	GSM4957827	OV	GSE162714	O2_GSE162714	1022	Pre			3 Single agent Carboplatin as sensory motor neurophaty											0				30	1	30	1
1153	GSM4957828	OV	GSE162714	O2_GSE162714	1022	Pre			3 Single agent Carboplatin as sensory motor neurophaty											0				30	1	30	1
1154	GSM4957829	OV	GSE162714	O2_GSE162714	1022	Post			3 Single agent Carboplatin as sensory motor neurophaty											0				30	1	30	1
1155	GSM4957830	OV	GSE162714	O2_GSE162714	1022	Post			3 Single agent Carboplatin as sensory motor neurophaty											0				30	1	30	1
1156	GSM4957831	OV	GSE162714	O2_GSE162714	1022	Post			3 Single agent Carboplatin as sensory motor neurophaty											0				30	1	30	1
1157	GSM4957832	OV	GSE162714	O2_GSE162714	1022	Post			3 Single agent Carboplatin as sensory motor neurophaty											0				30	1	30	1
1158	GSM4957833	OV	GSE162714	O2_GSE162714	1022	Post			3 Single agent Carboplatin as sensory motor neurophaty											0				30	1	30	1
1159	GSM4957834	OV	GSE162714	O2_GSE162714	1022	Post			3 Single agent Carboplatin as sensory motor neurophaty											0				30	1	30	1
1160	GSM4957835	OV	GSE162714	O2_GSE162714	1027	Post			3 Carboplatin + Paclitaxel											1				30	1	30	1
1161	GSM4957836	OV	GSE162714	O2_GSE162714	1027	Post			3 Carboplatin + Paclitaxel											1				30	1	30	1
1162	GSM4957837	OV	GSE162714	O2_GSE162714	1027	Post			3 Carboplatin + Paclitaxel											1				30	1	30	1
1163	GSM4957838	OV	GSE162714	O2_GSE162714	1028	Pre			1 Carboplatin + Paclitaxel + 2 Carboplatin only for Paclitaxel allergy											1				2400	1	2400	1
1164	GSM4957839	OV	GSE162714	O2_GSE162714	1028	Post			1 Carboplatin + Paclitaxel + 2 Carboplatin only for Paclitaxel allergy											1				2400	1	2400	1
1165	GSM4957840	OV	GSE162714	O2_GSE162714	1028	Post			1 Carboplatin + Paclitaxel + 2 Carboplatin only for Paclitaxel allergy											1				2400	1	2400	1
1166	GSM4957841	OV	GSE162714	O2_GSE162714	1028	Post			1 Carboplatin + Paclitaxel + 2 Carboplatin only for Paclitaxel allergy											1				2400	1	2400	1
1167	GSM4957842	OV	GSE162714	O2_GSE162714	1028	Post			1 Carboplatin + Paclitaxel + 2 Carboplatin only for Paclitaxel allergy											1				2400	1	2400	1
1168	GSM4957843	OV	GSE162714	O2_GSE162714	1036	Pre			6 Carboplatin + Paclitaxel											1				30	1	30	1
1169	GSM4957844	OV	GSE162714	O2_GSE162714	1036	Post			6 Carboplatin + Paclitaxel											1				30	1	30	1
1170	GSM4957845	OV	GSE162714	O2_GSE162714	1036	Pre			6 Carboplatin + Paclitaxel											1				30	1	30	1
1171	GSM4957846	OV	GSE162714	O2_GSE162714	1036	Pre			6 Carboplatin + Paclitaxel											1				30	1	30	1
1172	GSM4957847	OV	GSE162714	O2_GSE162714	1036	Pre			6 Carboplatin + Paclitaxel											1				30	1	30	1
1173	GSM4957848	OV	GSE162714	O2_GSE162714	1036	Pre			6 Carboplatin + Paclitaxel											1				30	1	30	1
1174	GSM4957849	OV	GSE162714	O2_GSE162714	1038	Pre			2 Carboplatin only and 1 Carboplatin + Paclitaxel											0				30	1	2400	1
1175	GSM4957850	OV	GSE162714	O2_GSE162714	1038	Post			2 Carboplatin only and 1 Carboplatin + Paclitaxel											0				30	1	2400	1
1176	GSM4957851	OV	GSE162714	O2_GSE162714	1038	Post			2 Carboplatin only and 1 Carboplatin + Paclitaxel											0				30	1	2400	1
1177	GSM4957852	OV	GSE162714	O2_GSE162714	1038	Post			2 Carboplatin only and 1 Carboplatin + Paclitaxel											0				30	1	2400	1
1178	GSM4957853	OV	GSE162714	O2_GSE162714	1039	Pre			1 Carboplatin + Paclitaxel (developed CVA and left carotid arthery thrombus) + 2 Carboplatin only											0				30	1	30	1
1179	GSM4957854	OV	GSE162714	O2_GSE162714	1039	Post			1 Carboplatin + Paclitaxel (developed CVA and left carotid arthery thrombus) + 2 Carboplatin only											0				30	1	30	1
1180	GSM4957855	OV	GSE162714	O2_GSE162714	11152	Post			3 Carboplatin + Paclitaxel											1				30	1	30	1
1181	GSM4957856	OV	GSE162714	O2_GSE162714	11152	Pre			3 Carboplatin + Paclitaxel											1				30	1	30	1
1182	GSM4957857	OV	GSE162714	O2_GSE162714	11152	Pre			3 Carboplatin + Paclitaxel											1				30	1	30	1
1183	GSM4957858	OV	GSE162714	O2_GSE162714	11152	Post			3 Carboplatin + Paclitaxel											1				30	1	30	1
1184	GSM4957859	OV	GSE162714	O2_GSE162714	11152	Post			3 Carboplatin + Paclitaxel											1				30	1	30	1
1185	GSM4957860	OV	GSE162714	O2_GSE162714	11152	Pre			3 Carboplatin + Paclitaxel											1				30	1	30	1
1186	GSM4957861	OV	GSE162714	O2_GSE162714	11531	Post			3 Carboplatin + Paclitaxel											1				30	1	30	1
1187	GSM4957862	OV	GSE162714	O2_GSE162714	11531	Post			3 Carboplatin + Paclitaxel											1				30	1	30	1
1188	GSM4957863	OV	GSE162714	O2_GSE162714	11531	Post			3 Carboplatin + Paclitaxel											1				30	1	30	1
1189	GSM4411464	OV	GSE146965	O1_GSE146965	NAC1	Pre			IV, Carboplatin + paclitaxel	3										0				771	1	1995	0
1190	GSM4411465	OV	GSE146965	O1_GSE146965	NAC1	Post			IV, Carboplatin + paclitaxel	3										0				771	1	1995	0
1191	GSM4411466	OV	GSE146965	O1_GSE146965	NAC3	Pre			IV, Carboplatin + paclitaxel	4										0				900	1	1680	0
1192	GSM4411467	OV	GSE146965	O1_GSE146965	NAC3	Post			IV, Carboplatin + paclitaxel	4										0				900	1	1680	0
1193	GSM4411468	OV	GSE146965	O1_GSE146965	NAC4	Pre			IV, Carboplatin + paclitaxel	3										0				300	1	630	1
1194	GSM4411469	OV	GSE146965	O1_GSE146965	NAC4	Post			IV, Carboplatin + paclitaxel	3										0				300	1	630	1
1195	GSM4411470	OV	GSE146965	O1_GSE146965	NAC5	Pre			IV, Carboplatin + paclitaxel	3										0				435	1	924	1
1196	GSM4411471	OV	GSE146965	O1_GSE146965	NAC5	Post			IV, Carboplatin + paclitaxel	3										0				435	1	924	1
1197	GSM4411472	OV	GSE146965	O1_GSE146965	NAC37	Pre			IV, Carboplatin + paclitaxel	3										1				522	1	1380	1
1198	GSM4411473	OV	GSE146965	O1_GSE146965	NAC37	Post			IV, Carboplatin + paclitaxel	3										1				522	1	1380	1
1199	GSM4411474	OV	GSE146965	O1_GSE146965	NAC7	Pre			IV, Carboplatin + paclitaxel	4										1				465	1	1140	1
1200	GSM4411475	OV	GSE146965	O1_GSE146965	NAC7	Post			IV, Carboplatin + paclitaxel	4										1				465	1	1140	1
1201	GSM4411476	OV	GSE146965	O1_GSE146965	NAC10	Pre			IV, Carboplatin + paclitaxel	3										0				1275	1	1389	0
1202	GSM4411477	OV	GSE146965	O1_GSE146965	NAC10	Post			IV, Carboplatin + paclitaxel	3										0				1275	1	1389	0
1203	GSM4411478	OV	GSE146965	O1_GSE146965	NAC11	Pre			IV, Carbopltain + docetaxel	3										0				390	1	750	1
1204	GSM4411479	OV	GSE146965	O1_GSE146965	NAC11	Post			IV, Carbopltain + docetaxel	3										0				390	1	750	1
1205	GSM4411480	OV	GSE146965	O1_GSE146965	NAC13	Pre			IV, Carboplatin + paclitaxel	3										0				363	1	1530	1
1206	GSM4411481	OV	GSE146965	O1_GSE146965	NAC13	Post			IV, Carboplatin + paclitaxel	3										0				363	1	1530	1
1207	GSM4411482	OV	GSE146965	O1_GSE146965	NAC25	Pre			IV, Carboplatin + paclitaxel	4										1				744	1	1839	0
1208	GSM4411483	OV	GSE146965	O1_GSE146965	NAC25	Post			IV, Carboplatin + paclitaxel	4										1				744	1	1839	0
1209	GSM4411484	OV	GSE146965	O1_GSE146965	NAC20	Pre			IV, Carboplatin + paclitaxel	4										0				396	1	1188	0
1210	GSM4411485	OV	GSE146965	O1_GSE146965	NAC20	Post			IV, Carboplatin + paclitaxel	4										0				396	1	1188	0
1211	GSM4411486	OV	GSE146965	O1_GSE146965	NAC21	Pre			IV, Carboplatin + paclitaxel	3										0				552	1	1245	0
1212	GSM4411487	OV	GSE146965	O1_GSE146965	NAC21	Post			IV, Carboplatin + paclitaxel	3										0				552	1	1245	0
1213	GSM4411488	OV	GSE146965	O1_GSE146965	NAC27	Pre			IV, Carboplatin + paclitaxel	3										0				849	1	2193	0
1214	GSM4411489	OV	GSE146965	O1_GSE146965	NAC27	Post			IV, Carboplatin + paclitaxel	3										0				849	1	2193	0
1215	GSM4411490	OV	GSE146965	O1_GSE146965	NAC35	Pre			IV, Carboplatin + paclitaxel	4										1				321	1	1191	1
1216	GSM4411491	OV	GSE146965	O1_GSE146965	NAC35	Post			IV, Carboplatin + paclitaxel	4										1				321	1	1191	1
1217	GSM4411492	OV	GSE146965	O1_GSE146965	NAC38	Pre			IV, Carboplatin + paclitaxel	3										NA				384	1	1158	1
1218	GSM4411493	OV	GSE146965	O1_GSE146965	NAC38	Post			IV, Carboplatin + paclitaxel	3										NA				384	1	1158	1
1219	GSM4411494	OV	GSE146965	O1_GSE146965	NAC19	Pre			IV, Carboplatin + paclitaxel	3										0				195	1	1185	1
1220	GSM4411495	OV	GSE146965	O1_GSE146965	NAC19	Post			IV, Carboplatin + paclitaxel	3										0				195	1	1185	1
1221	GSM4411496	OV	GSE146965	O1_GSE146965	NAC31	Pre			IV, Carboplatin + paclitaxel	3										0				177	1	327	0
1222	GSM4411497	OV	GSE146965	O1_GSE146965	NAC31	Post			IV, Carboplatin + paclitaxel	3										0				177	1	327	0
1223	GSM4411498	OV	GSE146965	O1_GSE146965	NAC17	Pre			IV, Carboplatin + paclitaxel	3										0				654	1	1830	0
1224	GSM4411499	OV	GSE146965	O1_GSE146965	NAC17	Post			IV, Carboplatin + paclitaxel	3										0				654	1	1830	0
1225	GSM4411500	OV	GSE146965	O1_GSE146965	NAC28	Pre			IV, Carboplatin + paclitaxel x 1, carboplatin + taxotere x 4	4										NA				552	1	831	1
1226	GSM4411501	OV	GSE146965	O1_GSE146965	NAC28	Post			IV, Carboplatin + paclitaxel x 1, carboplatin + taxotere x 4	4										NA				552	1	831	1
1227	GSM4411502	OV	GSE146965	O1_GSE146965	NAC40	Pre			IV, Carboplatin + paclitaxel	3										0				1494	0	1494	0
1228	GSM4411503	OV	GSE146965	O1_GSE146965	NAC40	Post			IV, Carboplatin + paclitaxel	3										0				1494	0	1494	0
1229	GSM4411504	OV	GSE146965	O1_GSE146965	NAC36	Pre			IV, Carboplatin + paclitaxel	4										0				159	1	660	1
1230	GSM4411505	OV	GSE146965	O1_GSE146965	NAC36	Post			IV, Carboplatin + paclitaxel	4										0				159	1	660	1
1231	GSM4411506	OV	GSE146965	O1_GSE146965	NAC24	Pre			IV, Carboplatin + paclitaxel	3										0				330	1	1239	0
1232	GSM4411507	OV	GSE146965	O1_GSE146965	NAC24	Post			IV, Carboplatin + paclitaxel	3										0				330	1	1239	0
1233	GSM4411508	OV	GSE146965	O1_GSE146965	NAC22	Pre			IV, Carboplatin + paclitaxel	3										1				318	1	1137	1
1234	GSM4411509	OV	GSE146965	O1_GSE146965	NAC22	Post			IV, Carboplatin + paclitaxel	3										1				318	1	1137	1
1235	GSM4411510	OV	GSE146965	O1_GSE146965	NAC33	Pre			IV, Carboplatin + paclitaxel	4										0				1260	1	2121	0
1236	GSM4411511	OV	GSE146965	O1_GSE146965	NAC33	Post			IV, Carboplatin + paclitaxel	4										0				1260	1	2121	0
1237	GSM4411512	OV	GSE146965	O1_GSE146965	NAC34	Pre			IV, Carboplatin + docetaxel	4										0				165	1	225	1
1238	GSM4411513	OV	GSE146965	O1_GSE146965	NAC34	Post			IV, Carboplatin + docetaxel	4										0				165	1	225	1
1239	GSM4411514	OV	GSE146965	O1_GSE146965	NAC32	Pre			IV, Carboplatin + paclitaxel	4										0				183	1	1299	1
1240	GSM4411515	OV	GSE146965	O1_GSE146965	NAC32	Post			IV, Carboplatin + paclitaxel	4										0				183	1	1299	1
1241	GSM4411516	OV	GSE146965	O1_GSE146965	NAC23	Pre			IV, Carboplatin + paclitaxel x 3, carboplatin + doxorubucin x1	4										0				405	1	1059	1
1242	GSM4411517	OV	GSE146965	O1_GSE146965	NAC23	Post			IV, Carboplatin + paclitaxel x 3, carboplatin + doxorubucin x1	4										0				405	1	1059	1
1243	GSM4411518	OV	GSE146965	O1_GSE146965	NAC39	Pre			IV, Carboplatin + paclitaxel	4										0				996	1	1512	0
1244	GSM4411519	OV	GSE146965	O1_GSE146965	NAC39	Post			IV, Carboplatin + paclitaxel	4										0				996	1	1512	0
1245	GSM7091663	OV	GSE227100	O3_GSE227100		Pre																			Late
1246	GSM7091664	OV	GSE227100	O3_GSE227100		Post																			Late
1247	GSM7091665	OV	GSE227100	O3_GSE227100		Pre																			Early
1248	GSM7091666	OV	GSE227100	O3_GSE227100		Post																			Early
1249	GSM7091667	OV	GSE227100	O3_GSE227100		Pre																			Early
1250	GSM7091668	OV	GSE227100	O3_GSE227100		Post																			Early
1251	GSM7091669	OV	GSE227100	O3_GSE227100		Pre																			Late
1252	GSM7091670	OV	GSE227100	O3_GSE227100		Post																			Late
1253	GSM7091671	OV	GSE227100	O3_GSE227100		Pre																			Late
1254	GSM7091672	OV	GSE227100	O3_GSE227100		Post																			Late
1255	GSM7091673	OV	GSE227100	O3_GSE227100		Pre																			Early
1256	GSM7091674	OV	GSE227100	O3_GSE227100		Post																			Early
1257	GSM7091675	OV	GSE227100	O3_GSE227100		Pre																			Late
1258	GSM7091676	OV	GSE227100	O3_GSE227100		Post																			Late
1259	GSM7091677	OV	GSE227100	O3_GSE227100		Pre																			Early
1260	GSM7091678	OV	GSE227100	O3_GSE227100		Post																			Early
1261	GSM7091679	OV	GSE227100	O3_GSE227100		Pre																			Late
1262	GSM7091680	OV	GSE227100	O3_GSE227100		Post																			Late
1263	GSM7091681	OV	GSE227100	O3_GSE227100		Pre																			Late
1264	GSM7091682	OV	GSE227100	O3_GSE227100		Post																			Late
1265	GSM7091683	OV	GSE227100	O3_GSE227100		Pre																			Late
1266	GSM7091684	OV	GSE227100	O3_GSE227100		Post																			Late
1267	GSM7091685	OV	GSE227100	O3_GSE227100		Pre																			Early
1268	GSM7091686	OV	GSE227100	O3_GSE227100		Post																			Early
1269	GSM7091687	OV	GSE227100	O3_GSE227100		Pre																			Early
1270	GSM7091688	OV	GSE227100	O3_GSE227100		Post																			Early
1271	GSM7091689	OV	GSE227100	O3_GSE227100		Pre																			Early
1272	GSM7091690	OV	GSE227100	O3_GSE227100		Post																			Early
1273	GSM7091691	OV	GSE227100	O3_GSE227100		Pre																			Early
1274	GSM7091692	OV	GSE227100	O3_GSE227100		Post																			Early
1275	GSM7091693	OV	GSE227100	O3_GSE227100		Pre																			Late
1276	GSM7091694	OV	GSE227100	O3_GSE227100		Post																			Late
1277	GSM7091695	OV	GSE227100	O3_GSE227100		Pre																			Late
1278	GSM7091696	OV	GSE227100	O3_GSE227100		Post																			Late
1279	GSM7091697	OV	GSE227100	O3_GSE227100		Pre																			Late
1280	GSM7091698	OV	GSE227100	O3_GSE227100		Post																			Late
1281	GSM7091699	OV	GSE227100	O3_GSE227100		Pre																			Late
1282	GSM7091700	OV	GSE227100	O3_GSE227100		Post																			Late
1283	GSM7091701	OV	GSE227100	O3_GSE227100		Pre																			Early
1284	GSM7091702	OV	GSE227100	O3_GSE227100		Post																			Early
1285	GSM7091703	OV	GSE227100	O3_GSE227100		Pre																			Late
1286	GSM7091704	OV	GSE227100	O3_GSE227100		Post																			Late
1287	GSM7091705	OV	GSE227100	O3_GSE227100		Pre																			Early
1288	GSM7091706	OV	GSE227100	O3_GSE227100		Post																			Early
1289	GSM7091707	OV	GSE227100	O3_GSE227100		Pre																			Early
1290	GSM7091708	OV	GSE227100	O3_GSE227100		Post																			Early
1291	GSM7091709	OV	GSE227100	O3_GSE227100		Pre																			Late
1292	GSM7091710	OV	GSE227100	O3_GSE227100		Post																			Late
1293	GSM396309	READ	GSE15781	R1_GSE15781		Pre
1294	GSM396310	READ	GSE15781	R1_GSE15781		Pre
1295	GSM396311	READ	GSE15781	R1_GSE15781		Pre
1296	GSM396312	READ	GSE15781	R1_GSE15781		Pre
1297	GSM396313	READ	GSE15781	R1_GSE15781		Pre
1298	GSM396314	READ	GSE15781	R1_GSE15781		Pre
1299	GSM396315	READ	GSE15781	R1_GSE15781		Pre
1300	GSM396316	READ	GSE15781	R1_GSE15781		Pre
1301	GSM396317	READ	GSE15781	R1_GSE15781		Pre
1302	GSM396318	READ	GSE15781	R1_GSE15781		Pre
1303	GSM396319	READ	GSE15781	R1_GSE15781		Pre
1304	GSM396320	READ	GSE15781	R1_GSE15781		Pre
1305	GSM396321	READ	GSE15781	R1_GSE15781		Pre
1306	GSM396332	READ	GSE15781	R1_GSE15781		Post
1307	GSM396333	READ	GSE15781	R1_GSE15781		Post
1308	GSM396334	READ	GSE15781	R1_GSE15781		Post
1309	GSM396335	READ	GSE15781	R1_GSE15781		Post
1310	GSM396336	READ	GSE15781	R1_GSE15781		Post
1311	GSM396337	READ	GSE15781	R1_GSE15781		Post
1312	GSM396338	READ	GSE15781	R1_GSE15781		Post
1313	GSM396339	READ	GSE15781	R1_GSE15781		Post
1314	GSM396340	READ	GSE15781	R1_GSE15781		Post
1315	GSM7429808	READ	GSE233517	R2_GSE233517		Pre							Male
1316	GSM7429809	READ	GSE233517	R2_GSE233517		Post							Male
1317	GSM7429810	READ	GSE233517	R2_GSE233517		Pre							Female
1318	GSM7429811	READ	GSE233517	R2_GSE233517		Post							Female
1319	GSM7429812	READ	GSE233517	R2_GSE233517		Pre							Male
1320	GSM7429813	READ	GSE233517	R2_GSE233517		Post							Male
1321	GSM7429814	READ	GSE233517	R2_GSE233517		Pre							Male
1322	GSM7429815	READ	GSE233517	R2_GSE233517		Post							Male
1323	GSM7429816	READ	GSE233517	R2_GSE233517		Pre							Male
1324	GSM7429817	READ	GSE233517	R2_GSE233517		Post							Male
1325	GSM7429818	READ	GSE233517	R2_GSE233517		Pre							Male
1326	GSM7429819	READ	GSE233517	R2_GSE233517		Post							Male
1327	GSM7429820	READ	GSE233517	R2_GSE233517		Pre							Male
1328	GSM7429821	READ	GSE233517	R2_GSE233517		Post							Male
1329	GSM7429822	READ	GSE233517	R2_GSE233517		Pre							Male
1330	GSM7429823	READ	GSE233517	R2_GSE233517		Post							Male
1331	GSM7429824	READ	GSE233517	R2_GSE233517		Pre							Male
1332	GSM7429825	READ	GSE233517	R2_GSE233517		Post							Male
1333	GSM7429826	READ	GSE233517	R2_GSE233517		Pre							Male
1334	GSM7429827	READ	GSE233517	R2_GSE233517		Post							Male
1335	GSM7429828	READ	GSE233517	R2_GSE233517		Pre							Male
1336	GSM7429829	READ	GSE233517	R2_GSE233517		Post							Male
1337	GSM2469019	READ	GSE94104	R3_GSE94104	3	Pre
1338	GSM2469020	READ	GSE94104	R3_GSE94104	3	Post
1339	GSM2469021	READ	GSE94104	R3_GSE94104	7	Pre
1340	GSM2469022	READ	GSE94104	R3_GSE94104	7	Post
1341	GSM2469023	READ	GSE94104	R3_GSE94104	9	Pre
1342	GSM2469024	READ	GSE94104	R3_GSE94104	9	Post
1343	GSM2469025	READ	GSE94104	R3_GSE94104	10	Pre
1344	GSM2469026	READ	GSE94104	R3_GSE94104	10	Post
1345	GSM2469027	READ	GSE94104	R3_GSE94104	13	Pre
1346	GSM2469028	READ	GSE94104	R3_GSE94104	13	Post
1347	GSM2469029	READ	GSE94104	R3_GSE94104	15	Pre
1348	GSM2469030	READ	GSE94104	R3_GSE94104	15	Post
1349	GSM2469031	READ	GSE94104	R3_GSE94104	17	Pre
1350	GSM2469032	READ	GSE94104	R3_GSE94104	17	Post
1351	GSM2469033	READ	GSE94104	R3_GSE94104	18	Pre
1352	GSM2469034	READ	GSE94104	R3_GSE94104	18	Post
1353	GSM2469035	READ	GSE94104	R3_GSE94104	8	Pre
1354	GSM2469036	READ	GSE94104	R3_GSE94104	8	Post
1355	GSM2469037	READ	GSE94104	R3_GSE94104	6	Pre
1356	GSM2469038	READ	GSE94104	R3_GSE94104	6	Post
1357	GSM2469039	READ	GSE94104	R3_GSE94104	21	Pre
1358	GSM2469040	READ	GSE94104	R3_GSE94104	21	Post
1359	GSM2469041	READ	GSE94104	R3_GSE94104	24	Pre
1360	GSM2469042	READ	GSE94104	R3_GSE94104	24	Post
1361	GSM2469043	READ	GSE94104	R3_GSE94104	27	Pre
1362	GSM2469044	READ	GSE94104	R3_GSE94104	27	Post
1363	GSM2469045	READ	GSE94104	R3_GSE94104	26	Pre
1364	GSM2469046	READ	GSE94104	R3_GSE94104	26	Post
1365	GSM2469047	READ	GSE94104	R3_GSE94104	25	Pre
1366	GSM2469048	READ	GSE94104	R3_GSE94104	25	Post
1367	GSM2469049	READ	GSE94104	R3_GSE94104	20	Pre
1368	GSM2469050	READ	GSE94104	R3_GSE94104	20	Post
1369	GSM2469051	READ	GSE94104	R3_GSE94104	22	Pre
1370	GSM2469052	READ	GSE94104	R3_GSE94104	22	Post
1371	GSM2469053	READ	GSE94104	R3_GSE94104	2	Post
1372	GSM2469054	READ	GSE94104	R3_GSE94104	2	Pre
1373	GSM2469055	READ	GSE94104	R3_GSE94104	32	Pre
1374	GSM2469056	READ	GSE94104	R3_GSE94104	32	Post
1375	GSM2469057	READ	GSE94104	R3_GSE94104	38	Pre
1376	GSM2469058	READ	GSE94104	R3_GSE94104	38	Post
1377	GSM2469059	READ	GSE94104	R3_GSE94104	45	Pre
1378	GSM2469060	READ	GSE94104	R3_GSE94104	45	Post
1379	GSM2469061	READ	GSE94104	R3_GSE94104	53	Pre
1380	GSM2469062	READ	GSE94104	R3_GSE94104	53	Post
1381	GSM2469063	READ	GSE94104	R3_GSE94104	44	Pre
1382	GSM2469064	READ	GSE94104	R3_GSE94104	44	Post
1383	GSM2469065	READ	GSE94104	R3_GSE94104	41	Pre
1384	GSM2469066	READ	GSE94104	R3_GSE94104	41	Post
1385	GSM2469067	READ	GSE94104	R3_GSE94104	46	Pre
1386	GSM2469068	READ	GSE94104	R3_GSE94104	46	Post
1387	GSM2469069	READ	GSE94104	R3_GSE94104	56	Pre
1388	GSM2469070	READ	GSE94104	R3_GSE94104	58	Post
1389	GSM2469071	READ	GSE94104	R3_GSE94104	59	Pre
1390	GSM2469072	READ	GSE94104	R3_GSE94104	59	Post
1391	GSM2469073	READ	GSE94104	R3_GSE94104	57	Pre
1392	GSM2469074	READ	GSE94104	R3_GSE94104	57	Post
1393	GSM2469075	READ	GSE94104	R3_GSE94104	56	Post
1394	GSM2469076	READ	GSE94104	R3_GSE94104	58	Pre
1395	GSM2469077	READ	GSE94104	R3_GSE94104	51	Pre
1396	GSM2469078	READ	GSE94104	R3_GSE94104	40	Pre
1397	GSM2469079	READ	GSE94104	R3_GSE94104	55	Pre
1398	GSM2469080	READ	GSE94104	R3_GSE94104	50	Pre
1399	GSM2469081	READ	GSE94104	R3_GSE94104	37	Pre
1400	GSM2469082	READ	GSE94104	R3_GSE94104	36	Pre
1401	GSM2469083	READ	GSE94104	R3_GSE94104	42	Pre
1402	GSM2469084	READ	GSE94104	R3_GSE94104	48	Pre
1403	GSM2469085	READ	GSE94104	R3_GSE94104	39	Pre
1404	GSM2469086	READ	GSE94104	R3_GSE94104	55	Post
1405	GSM2469087	READ	GSE94104	R3_GSE94104	50	Post
1406	GSM2469088	READ	GSE94104	R3_GSE94104	1	Pre
1407	GSM2469089	READ	GSE94104	R3_GSE94104	35	Post
1408	GSM2469090	READ	GSE94104	R3_GSE94104	37	Post
1409	GSM2469091	READ	GSE94104	R3_GSE94104	36	Post
1410	GSM2469092	READ	GSE94104	R3_GSE94104	42	Post
1411	GSM2469093	READ	GSE94104	R3_GSE94104	48	Post
1412	GSM2469094	READ	GSE94104	R3_GSE94104	39	Post
1413	GSM2469095	READ	GSE94104	R3_GSE94104	1	Post
1414	GSM2469096	READ	GSE94104	R3_GSE94104	40	Post
1415	GSM2469097	READ	GSE94104	R3_GSE94104	51	Post
1416	GSM2469098	READ	GSE94104	R3_GSE94104	35	Pre
1417	GSM6281165	COAD	GSE207194	C1_GSE207194		Pre
1418	GSM6281167	COAD	GSE207194	C1_GSE207194		Post
1419	GSM6281169	COAD	GSE207194	C1_GSE207194		Post
1420	GSM6281172	COAD	GSE207194	C1_GSE207194		Pre
1421	GSM6281175	COAD	GSE207194	C1_GSE207194		Post
1422	GSM6281177	COAD	GSE207194	C1_GSE207194		Pre
1423	GSM6281180	COAD	GSE207194	C1_GSE207194		Post
1424	GSM6281182	COAD	GSE207194	C1_GSE207194		Post
1425	GSM6281184	COAD	GSE207194	C1_GSE207194		Post
1426	GSM6281187	COAD	GSE207194	C1_GSE207194		Post
1427	GSM6281191	COAD	GSE207194	C1_GSE207194		Pre
1428	GSM6281194	COAD	GSE207194	C1_GSE207194		Post
1429	GSM6281196	COAD	GSE207194	C1_GSE207194		Post
1430	GSM6281199	COAD	GSE207194	C1_GSE207194		Pre
1431	GSM6281202	COAD	GSE207194	C1_GSE207194		Pre
1432	GSM6281204	COAD	GSE207194	C1_GSE207194		Post
1433	GSM6281206	COAD	GSE207194	C1_GSE207194		Post
1434	GSM6281208	COAD	GSE207194	C1_GSE207194		Post
1435	GSM6281214	COAD	GSE207194	C1_GSE207194		Pre
1436	GSM6281217	COAD	GSE207194	C1_GSE207194		Post
1437	GSM6281218	COAD	GSE207194	C1_GSE207194		Post
1438	GSM6281220	COAD	GSE207194	C1_GSE207194		Post
1439	GSM6281223	COAD	GSE207194	C1_GSE207194		Pre
1440	GSM6281224	COAD	GSE207194	C1_GSE207194		Post

## Sheet: CancerType
Cancer Type	Cancer Type (计数)
BRCA	998
OV	181
READ	124
EADC	77
GBM	36
COAD	24
Total	1440

## Sheet: Datasets
	Pre	Post
B1_GSE122630	34	61
B2_GSE123845	112	115
B3_GSE180280	30	27
B4_GSE191127	20	20
B5_GSE32072	21	21
B6_GSE32603	141	107
B7_GSE43816	7	7
B8_GSE87455	122	153
C1_GSE207194	8	16
E1_GSE165252	35	42
G1_GSE63035	18	18
O1_GSE146965	28	28
O2_GSE162714	22	55
O3_GSE227100	24	24
R1_GSE15781	13	9
R2_GSE233517	11	11
R3_GSE94104	40	40
	686	754
