# Supplementary material for: Pan-cancer transcriptional atlas of minimal residual disease links DUSP1 to chemotherapy persistence
Source: Exp Hematol Oncol. 2024 Apr 16;13:42. doi: 10.1186/s40164-024-00509-3 (PMC11020193; doi:10.1186/s40164-024-00509-3)
Supplement: Supplementary file 2 — Additional file 2: Table S2. Illma differential expression analysis of mRNA expression. [file 40164_2024_509_MOESM2_ESM.xlsx]

## Sheet: df_1_logFC (2)
gene	GSE122630_BR	GSE123845_BR	GSE146965_OV	GSE15781_Rec	GSE162714_OV	GSE165252_EA	GSE180280_BR	GSE191127_BR	GSE207194_CO	GSE227100_OV	GSE233517_Re	GSE32072_BRC	GSE32603_BRC	GSE43816_BRC	GSE63035_GBM	GSE87455-BRC	GSE94104_Rec
	B1_GSE122630	B2_GSE123845	O1_GSE146965	R1_GSE15781	O2_GSE162714	E1_GSE165252	B3_GSE180280	B4_GSE191127	C1_GSE207194	O3_GSE227100	R2_GSE233517	B5_GSE32072	B6_GSE32603	B7_GSE43816	G1_GSE63035	B8_GSE87455	R3_GSE94104
6M1-18		0
7A5																-0.0144211	-0.529629
7M1-2		0
A1BG	-0.125896	0.0355854		-0.312514	0.00251547	0.534628	-0.125222	0.09804	0.19196	0.298401	0.939949			-0.0523671		0.00701234	-0.111444
A1BG-AS1		0.086349	0.0668704		-0.591797	0.576815	0.202889	-0.321547	-0.00901936		0.730851
A1CF	-0.00348242	0.00265552	-0.0404114	-2.3908	1.09763	-2.13735	-0.00155556	0.0220937	-0.235802	0.706996	-0.722665	-0.709937	0.0815218	-0.10705	-0.0575558	0.0143663	-0.881105
A26C3																0.00144728	0.139463
A2BP1															0.0252742	-0.000355381	-0.11052
A2LD1														-0.0627557	-0.0159277	0.0124015	-0.320603
A2M	-0.234812	0.158765	0.424535	1.67395	0.313941	0.679958	0.0927778	0.263365	0.374053	0.432935	1.29717	1.80731		0.24111	-0.118925	0.450252	0.469145
A2M-AS1		0.146427	0.0809904		1.03853	-0.0119411	0.18763	0.0801933	0.270313		1.29785
A2ML1	-0.190187	0.237319	0.127821	0.512336	0.155834	-0.636845	0.238778	0.370925	0.957945	0.252367	-0.191925			0.141549	-0.11669	0.0531681	-0.164784
A2ML1-AS1						-0.685332		0.0330251	0.191723
A2ML1-AS2						-0.0750595		-0.00122941	-0.0490817
A2MP1	-0.344577	-0.00687223	-0.0165386		0.0422183	-0.57107		0.0253602	0.579661		0.244065
A3GALT2		0.0146668				0.374857	0.00551852	-0.119147	-0.293468	0.0159924	0.134948				0.135544	-0.00201573
A4GALT	-0.148766	0.0478437	-0.00664571	0.755541	0.844147	0.73224	0.461037	0.342956	0.319979	0.458942	0.931315	-0.786113			0.013174	0.0984061	0.64926
A4GNT	-0.0191117	0.0146055	-0.0654739	0.303026	0.240278	-0.51097	0.00525926	0.0424935	0.359614	-0.160265		0.279317			0.0361042	-0.00486356	-0.0672631
AA06		-0.00391367	-0.0564089		0.367503				0.0250304
AAA1													0.0511551	0.0214857		-0.0147298	-0.557265
AAAS	0.126964	0.0312026	0.0101314	0.0535276	0.720344	-0.101588	0.136185	-0.25684	-0.16945	-0.126043	0.00280935	-0.070835			0.01414	-0.081656	0.210105
AACS	0.0177794	0.0478104	-0.0249329	-0.954353	0.243677	-0.320938	-0.0306667	-0.402242	-0.387249	-0.0902208	-0.735266	0.0304858		0.31308	0.0880461	-0.0764515	-0.384452
AACSL															0.0612512	0.00266526
AACSP1		-0.0390119	0.00128179		0.393267	-1.29907		-0.297135	0.161688		-0.00127521
AADAC	0.14102	-0.0920677	-0.0813936	-0.355199	-0.116013	-1.04531	0.134556	0.233297	0.320055	-0.266313	-0.326881	-0.828281		0.0405329	0.012095	0.00913828	-0.184819
AADACL1															-0.0576049	0.0655188	-0.462523
AADACL2	-0.0259526	0.0176265	0.080725		0.68551	-0.72512	-0.00281481		0.35484	-0.228458			0.0176506	-0.0344986	-0.0589074	-0.0100071
AADACL2-AS1						-0.393525			0.237298		0.0481001
AADACL3	0.0121533	0.00320487	-0.0172068		0.732552	0.276998	-0.032963	-0.0144076	0.0457513	-0.0277756	-0.0265938			0.0340743	0.10122	0.00186372
AADACL4	-0.0363766	0.00429416	0.0182789		0.743437	0.0512829	0.0178519	0.0362049	0.211524	0.269086	0.224373			-0.0975871	-0.000891848	0.0148384	0.0416525
AADACP1			-0.364315			-0.632153			0.070742		-0.329601
AADAT	-0.0955171	0.0230751	-0.0192482	-0.882139	-0.58172	-0.645469	0.239593	0.13237	-0.452476	-0.391548	0.00146525		0.0313829	0.0326571	0.0868832	-0.0170194	-0.328452
AAED1		0.0943617	0.39441		-0.0410689	0.316294	0.0401481	0.0915028			0.424372
AAGAB	0.0915319	-0.0594674	-0.118504	-0.849028	0.397671	-0.404431	-0.260889	-0.329168	-0.213054	-0.0984927	-0.347568	-0.154869		0.183481		-0.0437627	-0.0296609
AAK1	0.121103	0.29816	0.18897		0.828162	0.135698	0.354037	-0.0134784	-0.0443384	-0.0252976	0.104858	-0.188664	0.0380461	0.0962507	0.00593902	0.0393162	-0.209875
AAMDC	0.188906	-0.0652894	0.0143214	0.928734	-0.472457	-0.0652278	-0.124074	-0.401142	-0.150393	-0.032907	0.33326	0.209089
AAMP	0.0240286	-0.0265989	-0.0520436	-0.424192	0.535118	-0.185866	0.00225926	-0.198144	-0.264647	-0.0500216	-0.541403	-0.310772	0.111111		0.115884	-0.0670338	-0.20097
AANAT	-0.0805439	-0.00882795	-0.10238	0.105946	0.0470373	0.369336	0.0171852	-0.0670272	-0.618836	0.379194	0.159074	-0.621975		-0.00999571	0.0171196	0.000693008
AAR2	0.0775181	0.0774751	0.0331557	0.0979493	-0.12767	-0.298316	-0.149667	-0.217813	-0.396814	0.0921669	-0.793641	0.070516
AARD	0.199975	-0.0973565	-0.0597775		0.339123	0.667112	-0.158185	-0.267174	0.481502	-0.0686327	0.946018
AARS		-0.0252399	0.119566	0.118177	-0.227735	-0.203438	0.115741	-0.0977825			-0.437984	-0.112895	-0.185072	0.0293557	0.0692582	-0.0761904	-0.0628301
AARS1	-0.0115117								-0.463114	-0.170245
AARS2	0.11821	-0.00449462	-0.0458929	-0.370459	-0.339027	-0.380821	0.265815	-0.111216	-0.0425068	-0.144082	-0.521233		-0.0929649		0.0125724	-0.0716809	-0.0398973
AARSD1		0.0365448			1.81224	-0.251462	-0.0714815	-0.346108	0.415589	0.0673581	0.0311436	0.0245849	0.0441482	-0.0248471	0.143117	-0.0151726	0.280576
AARSD1P1									-0.629404
AARSP1						0
AASDH	0.087367	0.0781643	-0.0887168	0.101986	0.595362	-0.349653	-0.0247778	0.0123618	0.346171	-0.162869	-0.0485459		0.374221	0.0697986	-0.0725066	0.0697514	0.0227743
AASDHPPT	0.0396854	0.0122161	0.373044	0.0242418	0.739404	-0.388727	-0.191667	-0.284209	0.414089	-0.0996644	-0.50298	-0.231527	-0.0439685	0.000371429	-0.109377	-0.0238645	-0.0334944
AASS	-0.272808	0.211164	0.389246	1.91231	0.242356	-0.246353	1.03533	0.280665	1.14512	0.320002	1.14967	0.584214	0.209331	-0.0777714	-0.101468	0.0568768	0.472533
AATBC			-0.0966896			-0.20053			-0.0629276		-0.416782
AATF	0.103278	0.0225009	0.0554004	-0.358876	1.18844	0.115344	-0.117963	-0.199774	0.338221		-0.0255929	0.181614	0.0159532	0.0681729	-0.00384135	-0.105106	-0.210883
AATK	0.0687073	-0.0405244	0.103415		-0.550268	0.752622	-0.0181111	-0.346755	-0.3526	0.237834	0.711819	-0.121515		-0.0544943	-0.0211403	0.00313876	-0.317833
AATK-AS1		-0.00564836	-0.0144736		0.400847			-0.0169003
AB000466		0.0362859
AB007962		-0.0351383
AB059369		0
AB062081		0.0828844
AB062083		-0.122026
AB073649		-0.0153564
AB074160		-0.0870295
AB074162		-0.011495
AB074166		0.0148543
AB074188		0.0463089
AB075489		-0.207283
AB075492		-0.00029392
AB209061		-0.0926851
AB209185		-0.0599645
AB209315		-0.141656
AB209621		-0.016445
AB231702		0.00391007
AB231703		0.00912722
AB231705		0.00130922
AB231710		0.167564
AB231711		0.0577447
AB231721		-0.0604281
AB231722		0
AB231723		-0.0640435
AB231724		0
AB231729		0.0366654
AB231731		0.0259355
AB231739		-0.00710618
AB231741		0
AB231742		0
AB231761		-0.0328198
AB231779		0
AB231784		0.024852
AB240015		0.00707145
AB372727		0
AB429224		0.000835668
AB488780		-0.0313317
AB586698		-0.0300563
ABALON						-0.135282			-0.125766		-0.197162
ABAT	0.126553	0.141668	0.0125729	-0.447949	0.534574	0.0804828	-0.312222	-0.32329	0.214494	0.0729579	-0.32317	-0.368599		0.215931	0.0268833	-0.0845791	-0.0507775
ABCA1	-0.0336971	0.499789	-0.0388461	1.66852	0.143056	0.908646	0.498185	0.520858	0.355896	0.14576	0.910962	0.342128			-0.0552721	0.389971	0.250115
ABCA10	-0.459934	0.177077	-0.00984929		1.47547	0.20548	0.98263	0.860525	-0.193791	1.58825	0.735909				-0.0402034	0.0658513	0.113316
ABCA11																0.00574256	0.124778
ABCA11P		0.0333248			-0.313417	-0.663121	0.136481	-0.0898968	0.457261	0.116544	-0.204533	0.427208	-0.0301634		0.0382089
ABCA12	-0.925896	0.0925893	0.0176289	0.182155	1.02612	-0.286031	-0.632481	0.252254	-0.00114584	-0.0950989	-0.0355199	-0.460144	0.103475		0.0389943	-0.102421	-0.269906
ABCA13	0.22144	0.0163469	-0.0396868	0.0550114	2.30164	0.128042	0.0845185	0.0776501	0.161836	0.0696308	-0.542069				0.016726	0.0649653
ABCA17P		-0.0116047	-0.0617164		1.00204	-0.779935		-0.236386	0.202101		0.175417				0.0313881
ABCA2	-0.0507178	0.175275	0.106269	-0.48243	0.54902	0.480722	0.0996667	-0.153351	-0.331042	0.187662	-0.198932	-0.0536788			-0.0689692	-0.00514599	-0.10545
ABCA3	0.0811367	-0.074395	0.00168714	1.18826	-0.124165	0.100546	-0.170148	-0.5213	-0.11801	-0.100826	1.14129	-0.0583448	-0.35793		0.0932371	-0.35898	1.11081
ABCA4	0.22344	0.0930923	-0.00918893	-0.215523	-0.402733	0.411184	-0.0445926	0.836794	-0.825575	0.075357	0.70413	0.0646941	-0.00406716		-0.0474651	-0.016954	-0.0227433
ABCA5	-0.214517	0.0454135	0.0340239	-1.0114	1.03628	-0.508133	0.0342963	-0.312742	0.174514	0.10811	0.277715	0.217279			0.0120611	0.0822178	-0.0797441
ABCA6	-0.222706	0.275033	0.248705	1.20253	0.714091	0.111582	0.727148	0.698813	1.02885	1.32301	1.50937	0.0428106			0.103938	0.0921192	1.38154
ABCA7	0.314136	0.129214	-0.0210739	-0.066988	0.0368178	0.527776	0.028	-0.20386	-0.753157	0.271892	-0.208724	0.154764			0.0937512	0.0138748	-0.373235
ABCA8	-0.302632	0.209188	1.23434	0.782013	-0.179381	0.390707	0.805	1.42766	0.774993	1.60886	2.18091	1.92134	0.0547158		0.00405118	0.185169	0.885632
ABCA9	-0.127415	0.226586	0.269055	0.297671	0.893197	0.169791	0.597185	0.833106	0.720724	1.30998	1.10351				-0.00284728	0.0660264	0.946658
ABCA9-AS1						-0.404947	0.00648148	0.0270347	0.224691		-0.0451575
ABCB1	-0.111734	0.478792	0.121811	-1.42766	0.959277	0.384863	0.67837	0.642991	1.1248	1.37592	0.0918795	-0.357726			-0.0421072	0.388611	-0.117486
ABCB1	-0.111734	0.478792	0.121811	-1.42766	0.959277	0.384863	0.67837	0.642991	1.1248	1.37592	0.0918795	0.351433			-0.0421072	0.388611	-0.117486
ABCB10	0.257685	-0.0869921	0.0206264	0.0635184	0.731801	-0.284062	-0.134222	-0.172699	0.224916	-0.129288	-0.516555		-0.121522		0.03151	-0.259483	-0.259628
ABCB10P1						-0.0288351		-0.010346	-0.0167086
ABCB10P3						0			0.0678869
ABCB10P4						0.103075		-0.0176434	-0.083365
ABCB11	0.119867	0.0156252	-0.104375	-0.244466	0.0343477	0.133841	0.121111	0.148796	0.784108	0.497184	0.268112	-0.413025			-0.00711503	-0.00701317
ABCB4	-0.0182156	0.109095	-0.0676171	-0.140623	-0.355554	-0.329198	0.207074	0.276274	0.60023	0.246078	0.810828	0.40662			-0.061476	-0.0229162	0.0235076
ABCB5	-0.0450107	0.391012	0.0843639	0.0508908	0.0707399	0.359007	0.853815	1.2656	0.881065	0.217755	1.37981				0.0526947	-0.00172875
ABCB6	0.0668944	-0.148542	-0.037625	0.0171848	-0.695267	-0.44346		-0.376235	-0.228136	0.00630808	-0.569436	-0.0664273	0.262298		-0.0626748	-0.0843977	0.154546
ABCB7	-0.00803249	0.133391	0.0788754	0.253148	1.38139	-0.321323	-0.0875926	-0.216848	0.132491	-0.0153598	-0.360344	0.282928	0.194754		-0.0388354	0.0429952	0.11243
ABCB8	0.153461	0.130458	-0.00595357	-0.444886	-0.418955	-0.120668	0.0606667	-0.221305	-0.404302	-0.103123	-0.349165	0.240737			-0.144718	-0.0064374	-0.0865503
ABCB8	0.153461	0.130458	-0.00595357	-0.444886	-0.418955	-0.120668	0.0606667	-0.221305	-0.404302	-0.103123	-0.349165	-0.254031			-0.144718	-0.0064374	-0.0865503
ABCB9	0.0700413	0.0736886	-0.0242286	-0.709187	0.268731	-0.145909	0.0581111	0.0965986	-0.349541	-0.0892168	-0.695175	-0.228383	0.130858		0.0907085	-0.0921805	-0.0339634
ABCC1	0.0766489	0.170314	-0.112362	0.0198597	-0.484404	0.0950304	0.211333	0.0392461	-0.366817	-0.0801223	-0.51823	0.145849			0.0358514	-0.00972207	-0.141346
ABCC10	0.113155	0.0838947	0.0103904	-0.380857	-0.0154389	-0.046326	0.152148	-0.12034	-0.138367	-0.147308	-0.466567	0.182579	-0.0913302		0.0500909	-0.0541924	-0.215382
ABCC11	-0.771628	-0.204382	0.0459111	0.615479	0.122213	-0.600493	-0.871333	-0.423031	-0.339993	0.330414	0.16744				0.0685073	-0.147782	-0.368481
ABCC12	-0.2376	-0.0553675	-0.00102179	0.270151	0.552158	0.0462372	0.138852	0.340229	5.32907e-15	0.164277	0.0267714				-0.0792832	-0.0717181
ABCC13		-0.00104038	0.0567029		0.386181	-0.734787	-0.174704	-1.56673	-0.212061		0.0735112		-0.119877		-0.0482487	-0.0508426	-1.22367
ABCC2	-0.226623	0.0720577	0.0131275	-0.797596	-0.0251525	-0.101412	0.0166667	0.0633169	0.547767	0.319708	-2.00282	-0.125414			-0.0690779	-0.0314762	-0.301771
ABCC3	-0.159836	0.0523399	-0.101765	-2.95331	0.277831	-0.658947	-0.314704	-0.16298	-0.0749819	0.141678	-0.971334	0.183773	0.0087203		-0.0449248	-0.0448868	-0.683582
ABCC4	-0.0774932	0.166287	0.0699643	-0.334869	0.684229	0.208319	0.357926	0.497909	0.265315	-0.116333	-0.534467	0.411163	-0.181332		-0.00127875	0.00952713	-0.13737
ABCC5	0.166783	0.189386	0.0868586	0.542995	0.417691	-0.131807	0.0703333	-0.30828	0.381241	-0.284161	-0.0398354	0.093368	0.0838693		-0.0220661	-0.0996517	-0.0786781
ABCC5-AS1		-0.0010891	-0.0607364		0.161523	-0.69514	0.001	0.0142012	-0.124855		-0.0265938
ABCC6		0.0274663	0.0422907	-0.0163534	0.811143	-0.795758	-0.269148	0.0433836	-0.542638	0.443534	-0.560617	-0.40915	0.0108972		0.0337034	0.000970766	-0.697748
ABCC6P1		-0.00215956	-0.0220518		0.394293	-1.2958	-0.00981481	0.126671	-0.63878		-0.998556		0.290146			0.0213982	-0.540083
ABCC6P2		-0.0462816	0.0251011		0.113978	-0.700724	0.0204444	-0.213601	-0.964192		0.025198					-0.0254155	-0.372462
ABCC8	-0.0169352	-0.014204	-0.00670393	-0.0143453	-0.275726	-0.267547	-0.688741	-0.0817993	-0.604485	0.72356	0.775532	-0.497003			0.00423717	-0.0065465	0.0334406
ABCC9	-0.273852	0.113843	1.12598	0.438203	-0.420071	0.3031	0.446852	0.286775	0.758243	0.859533	1.65786	-0.207107			-0.102424	0.0197964	1.39946
ABCD1	0.164431	0.186725	-0.117883	-0.470626	-0.147899	0.378676	-0.101741	-0.070516	-0.282753	-0.145043	-0.457344	0.0622636	0.175061		-0.0613121	0.0256309	-0.152803
ABCD1P2						-0.0323808		0.0271566	5.32907e-15			-0.203441
ABCD1P3						-0.0451788			-0.0440276
ABCD1P4						0.0406627		0.0225556
ABCD1P5						-0.0395157			5.32907e-15
ABCD2	0.101664	0.20873	0.109206	0.297891	0.472254	-0.360949	0.171741	0.0568015	0.439683	0.508406	1.06441	-0.296622			0.00457518	-0.00396113	0.340007
ABCD3	0.176467	-0.0713615	-0.112536	-0.8151	0.590935	-0.533042	-0.445185	-0.224747	0.0613664	-0.100329	-0.402792	0.775388	-0.144323		0.0309381	-0.0720263	-0.564006
ABCD4	-0.115524	0.181726	0.0556321	-0.0963538	0.809666	0.10921	0.293519	-0.109611	-0.308596	-0.0676994	0.139739	0.09429	-0.0339523		0.0494413	0.0129332	-0.699038
ABCE1	0.0870355	-0.0474835	0.0384857	-0.550228	1.13603	-0.592816	-0.262111	-0.316588	0.11928	-0.0333264	-0.959662	-0.297776			0.0517386	-0.108185	-0.167937
ABCF1	0.152436	0.0173577	-0.0246732	-0.0560997	0.687499	-0.0718195	0.171704	-0.151654	0.303923	-0.120287		0.0524056			0.0822652	-0.13237	-0.241938
ABCF2	0.193675	0.00260897	-0.0400743	0.048018	-0.0300992	-0.11087	-0.0947037	-0.269042	-0.1147	-0.169104	-0.817258	-0.366692	-0.0915397		-0.0309137	-0.0328954	0.0600426
ABCF2-H2BK1	0.193675
ABCF2P1						0.00677914			-0.196384
ABCF2P2						0.034586
ABCF3	0.10822	0.0137627	-0.0325086	-0.484055	0.0167728	0.174726	0.116074	-0.12267	-0.105236	-0.117913	-0.377318	-0.273766	-0.0518222		-0.0164436	-0.0492576	-0.294612
ABCG1	0.408001	0.468479	0.0981475	-0.0692015	1.41766	0.71538	0.086963	-0.0522224	-0.572162	0.184119	-0.12472	0.195678			-0.0348214	-0.00479202	-0.246373
ABCG2	-0.238173	0.254626	0.164051	-0.65535	0.532316	-0.759564	0.313852	0.756459	0.543293	0.930504	0.284084	-0.296133			0.0316169	0.11719	0.153679
ABCG4	-0.0501529	0.0205497	0.0104361	-0.352752	0.121687	-0.21677	0.0307407	-0.135081	0.0775942	-0.497512	0.0729658	-0.692782			-0.111404	0.0153901	-0.714797
ABCG5	0.0823078	-0.0182229	0.0683682	-0.420987	0.398517	-1.48576	-0.0125556	0.0235677	-0.506413	0.0691333	-0.705422	-0.358136	0.114268		0.0349459	0.016552	-0.586274
ABCG8	-0.0131256	-0.00240124	-0.0162	-0.0682301	0.0892212	-0.859221	-0.0110741	-0.0187738	-0.364497	0.286821	-0.44008				0.00822576	-0.014186	-0.774045
ABHD1	-0.324943	0.00481803	-0.04394	0.0127217	0.610038	-0.386624	-0.0522593	-0.228629	-0.267487	-0.24829	-0.117537		0.00295284	0.142836	-0.0512887	0.00127798
ABHD10	0.189324	0.0584591	-0.0538979	-0.121787	0.230156	-0.248134	-0.168926	-0.105277	0.151895	-0.0565053	-0.367486	-0.0624671	-0.0230284	0.0927414	0.11447	0.0970153	0.05886
ABHD11	0.277797	-0.0712439	0.0343493	-1.80662	0.695819	-0.701516	-0.0795185	-0.323038	-0.319349	-0.217802	-1.06075	0.0348437		0.156024	-0.036225	-0.0396489	-1.02135
ABHD11-AS1			-0.0579618			-1.21294			-0.98937		-0.840271
ABHD12	0.147542	0.111964	0.0362904	-0.424341	0.125032	-0.346185	-0.352556	-0.33861	-0.455555	0.00592322	-0.775855			0.16137	0.0897825	-0.0730771	-0.239911
ABHD12B		-0.0598059	0.0182264	-0.772215	0.321028	0.138098	-0.262704	-0.0920415	1.0896	-0.338506	-0.344968			-0.111073	0.0932116	-0.034274	-0.458798
ABHD13	0.169024	0.0941566	-0.0333579	0.152287	1.69101	-0.298217	-0.070037	-0.052638	0.346894	-0.00340474	-0.457574			-0.241111	-0.03153	0.00244751	-0.091077
ABHD14A	0.0823364	0.144946	-0.00369536	0.46689	-0.806108	0.02579	0.0432222	-0.349333	-0.26066	0.33901	0.214267	-0.120997		0.02142		0.0948526	0.314272
ABHD14A-ACY1		0.0501387			-0.0157816	-0.714336	-0.00825926	-0.0614142	-0.305372	0.142071		0.400234
ABHD14B	0.115692	0.171858	-0.0646896	-0.736736	0.63728	-0.402315	-0.0547778	-0.207039	-0.128344	0.231077	-0.405657			0.0377571	-0.175332	0.120644	-0.179838
ABHD15	0.130281	0.211595	0.0106	-0.514882	0.290745	-0.241442	0.124185	-0.123831	0.119193	0.203433	-0.568261			0.125427	-0.0671879	-0.0651181	-0.259417
ABHD15-AS1						0.848253			0.0256151
ABHD16A	0.108988	-0.0126382	0.0887675	-0.186398	0.711792	0.130831	-0.175741	-0.042673	0.248738	-0.138093			-0.125254
ABHD16B	0.0432479	0.0336119	0.181443	-0.445891	0.0839163	0	-0.00233333	-0.148283		0.00435842	-0.0503875
ABHD17A		0.0840652	0.0177589	-0.0765018		0.296049	0.132222	-0.272412	-0.386581	0.161759	0.0925769	0.174139
ABHD17AP1						0			-0.135598
ABHD17AP3						-1.54099		-0.128825	0.919457
ABHD17AP4						-0.0337164		-0.121418	-0.0568737
ABHD17AP5						-0.141628		-0.106716	-0.213877
ABHD17AP6						0.00535325		0.0423306	0.0495102
ABHD17AP7						0
ABHD17AP8						-0.0174842			5.32907e-15
ABHD17AP9						0
ABHD17B		0.0680406	0.0258689	-0.721009		-0.161328	0.0542593	0.0610441	-0.306445	-0.0688358	-0.342493	-0.412607
ABHD17C		-0.0670274	0.0224582			-0.346665	-0.264593	-0.121961	-0.346932	-0.223761	-0.775117
ABHD18	-0.0135107		0.0115921			0.1537			-0.0310185	-0.0411783
ABHD2	0.0409818	0.231513	0.244137		0.525069	-0.341608	-0.250852	0.0131018	0.0169709	0.399391	-0.214689	-0.376696	-0.25958	0.0696143	0.00134451	-0.10992	-0.305098
ABHD3	0.17263	-0.0306487	-0.0980714	-1.42016	1.22622	-0.146476	-0.0758148	-0.270903	-0.115398	-0.0202474	-0.171303	-0.196066		0.00433143	-0.0114782	-0.149884	-0.780236
ABHD4	-0.0400513	0.12188	-0.0376075	0.994536	0.667982	0.0854956	-0.201963	0.239986	-0.515586	-0.0243445	0.566156	-0.344913	-0.0447513	0.322909	0.0317894	-0.0127185	0.489769
ABHD5	0.126089	-0.0151328	0.121211	0.421909	0.47861	0.497218	-0.20263	-0.25844	0.0521772	0.115813	0.206127	-0.150206		-0.0300886	-0.0558784	-0.169418	0.111759
ABHD6	0.0265809	0.292656	0.00384643	0.0379131	0.48861	-0.0012067	0.0595926	0.124189	-0.529561	0.405647	-0.257663	-0.169697	0.0820018	0.0674771	-0.0132595	0.173634	-0.359365
ABHD7																0.0716203	-0.441098
ABHD8	0.0752885	-0.131628	0.0496846	0.163102	-0.284323	0.240575	0.0600741	-0.189341	-0.0168548	-0.130997	0.673648	-0.297872		-0.140049	-0.0290799	-0.0287074	0.73511
ABHD9																-0.013022	-0.274455
ABI1	0.0192089	0.0952765	0.229245	-0.137071	1.12434	-0.0393591	-0.141963	-0.110422	0.062858	-0.0270476	-0.192377	-0.280132		0.07077	-0.0530251	0.013329	0.0325078
ABI1P1						-0.368972			0.0757949
ABI2	0.0278184	0.0168356	0.331457	-0.0842338	-0.079492	-0.0101985	0.0502222	0.00563885	0.253284	-0.220413	0.201867	-0.155134	-0.0115828	-0.129761	0.0350846	-0.0710772	0.305108
ABI3	0.259193	0.265579	-0.00594821	0.084558	0.164479	0.671811	0.0887037	-0.46381	0.443789	0.229689	0.298335				0.0443106	0.0172787	-0.251431
ABI3BP	-0.222579	0.536679	0.944949		-0.271909	0.447639	1.05493	1.31429	1.28111	1.11345	3.3989	-0.469743	-0.152756		-0.0623736	0.419734	2.06442
ABITRAM	0.0596019								0.187291	-0.136683
ABITRAMP1									0.0639615
ABL1	-0.0966059	0.115395	0.179235	1.06838	-0.445734	0.36116	0.322704	0.207552	-0.338483	0.202116	0.59968	0.341884	0.0586373		-0.0172382	0.0725405	0.179088
ABL2	-0.0181025	0.0777233	0.151243	1.66898	0.217823	0.612475	0.228	0.337454	0.432571	0.189892	0.499337	-0.358578	0.109929	0.0441186	-0.049548	-0.000821555	0.557277
ABLIM1	-0.266965	0.135104	0.424423	-1.63332	0.308275	-0.711431	0.0320741	0.374708	-0.245864	0.0835137	-0.335344	0.296988		0.134653	-0.119632	0.187577	-0.714459
ABLIM2	-0.0599303	0.021816	-0.00596357	-1.22165	0.253646	0.00195568	0.196704	0.0776952	-0.196875	0.0602744	-1.08653				-0.000822602	0.00284992	-0.842674
ABLIM3	-0.0777465	0.270598	0.102999	1.73492	-0.200981	0.13275	0.547667	0.473263	0.29743	0.970694	0.887066	0.52965			-0.0728409	0.145333	0.451715
ABO	-0.0797548	0.0114314	-0.0400825	0.398882	1.70281	-1.04082	0.554333	0.0845557	0.207463		-0.673714	0.0487422			-0.10598	-0.00912377	-0.582662
ABP1		0.149595			1.06692								-0.147233	-0.03035	0.0227211	-0.0455973	-0.845349
ABR	0.0661144	0.256397	0.0477414	-0.961471	-0.116561	0.276773	0.464111	-0.0669886	-0.39901	0.275106	-0.402478	-0.182111		0.0274471	-0.00155955	0.144149	-0.160986
ABRA	0.101407	0.00608187	0.00381821	0.085027	0.566847	-0.778829	0.00425926	-0.0361627	0.296525	0.210658	0.597622			0.0464143	-0.0235623	0.00971609	-0.269047
ABRACL	0.0957288	-0.0704534	-0.0148221		1.15905	-0.755974	-0.332481	-0.571725	0.208465	-0.21529	-1.34553
ABRAXAS1	-0.0308379					0.314369			0.497998	0.0985703
ABRAXAS2	0.0773743					-0.631393			0.0513684	-0.214274
ABT1	0.16206	-0.0466936	0.0361525	-0.452213	-0.00824621	-0.360545	-0.000407407	-0.212462	-0.0631601	-0.025404	-0.74854	-0.216541	-0.13376	0.00496286	-0.169827	0.0393339	-0.233172
ABT1P1						-1.0014		0.0231676	0.00488217	-0.0238804
ABTB1	-0.0352951	0.163222	-0.1202	-0.578923	0.409451	0.864934	0.228519	0.0104116	-0.134346	0.194154	0.662782			-0.0436057	0.0586893	0.129372	0.252754
ABTB2	0.193814	0.100596	-0.0633218	-0.355043	-0.0623025	-0.128265	0.179185	0.287957	-0.651864	0.322836	-0.346574	-0.303383		0.113151	0.0253991	-0.0381847	0.262799
AC2		0.0180312
ACA59								0.0101061
ACA64								-0.0903258
ACAA1	0.0825162	0.129564	-0.0125189	-0.168887	0.221285	0.289132	0.043963	-0.170935	-0.59995	0.0650184	-0.382239	0.116997		0.0416986	0.0264182	0.103744	-0.178074
ACAA2	0.0949884	-0.00078125	-0.0229621	-0.301358	-0.250831	-0.65557	-0.0911852	-0.265161	0.108634	-0.00832495	-0.523168	-0.540733	-0.170355	0.109249	-0.163147	0.0725322	-0.140753
ACACA	-0.155668	-0.158621	-0.0215511	-0.311292	0.0515909	-0.60388	-0.544296	-0.381122	0.0598093		-0.155733	0.11321	0.172108	0.183369	0.0349893	-0.128504	-0.284417
ACACB	-0.106208	0.216544	-0.00214214	0.815182	0.105446	0.373576	0.803259	0.354932	0.0640383	0.556251	1.04516	1.39517	0.129204	-0.135269	0.0978432	0.344127	0.480575
ACAD10	0.00993308	0.186043	-0.0222121		0.0838783	-0.311048	0.160222	-0.13808	0.270893	-0.0714619	-0.159837	0.661639	-0.0372599		0.116246	0.0376045	-0.0653914
ACAD11	-0.0653632	0.0975143	-0.0626868	1.24132	-0.806243	-0.694158	0.260852	-0.143189	-0.12458	0.0889472	0.23651				0.0387041	0.174452	0.560251
ACAD8	-0.0526695	0.0812332	-0.116677	-0.192621	0.71839	0.0981407	-0.00544444	-0.272382	-0.0451838	-0.101411	-0.173303	-0.296772	0.0992844		-0.177049	-0.00209703	-0.247666
ACAD9	0.0845355	-0.0652214	0.0285107	-0.0269947	-0.0106634	-0.104112	-0.0251481	-0.22575	-0.102328	-0.0929944	-0.422225		0.0623167		-0.016527	-0.0977315	-0.114017
ACADL	-0.340804	0.108229	-0.0151846	1.02626	0.116601	-0.342196	0.479926	0.627908	0.370668	1.26688	0.710656	0.110634	0.206769		0.0454	0.0184625	0.490674
ACADM	0.219045	0.106762	1.06865	0.163637	0.409684	-0.331777	-0.138741	-0.202583	0.672584	-0.119356	0.0732701	0.0832897			0.0532175	0.162664	0.0870548
ACADS	-0.0772452	0.172647	-0.0207175	-1.01376	0.0323649	-0.250982	0.195037	0.0240222	-0.705815	0.250494	0.0351463	0.172748	-0.0259658		0.0673038	0.132226	-0.627952
ACADSB	0.0480557	0.145549	0.194449	-0.111602	1.2713	-0.358495	-0.027	-0.151575	0.247442	0.251955	0.197021	0.00681674			-0.0644198	0.0510709	0.452192
ACADVL	0.0416898	0.099813	-0.147633	0.0219439	-0.196567	0.313107	0.356778	-0.192519	-0.360244	0.22154	0.175609	0.486727	0.0884984		-0.202672	0.145897	0.144376
ACAN	-0.297498	0.0384018	-0.0333161	-0.18672	-1.81483	-1.25061	0.226889	0.549049	-0.0837376	-0.0171401	-2.1088	-0.151228		0.00920714	0.036227	-0.0064608	-1.42841
ACAP1	0.189742	0.207171	0.0493079	0.89962	0.17672	0.767039	0.417222	-0.747837	-0.301647	0.329407	0.921847	-0.122482			-0.043446	0.0601721	0.54099
ACAP2	0.212335	0.173866	0.226169	-0.420598	0.460573	0.158134	0.150407	0.104464	0.350335	-0.0542662	-0.0922023	0.362432			-0.0537426	0.0305723	0.206924
ACAP2-IT1						-0.477649		-0.00938938	0.345789
ACAP3	-0.0700691	-0.0115452	-0.0376457	0.167332	0.0049696	0.237943	0.302593	-0.165133	-0.34176	0.170553	0.22877				-0.124505	-0.0122158	-0.0435856
ACAT1	0.00615831	0.168481	0.579119	0.397953	0.930127	-0.0104179	0.16937	-0.308527	0.597273	0.106918	0.105742	-0.031582		0.0982329	0.0285032	-0.00605546	0.301682
ACAT2	0.193613	-0.329882	0.0979886	-1.05328	-0.174964	-0.843544	-0.306556	-0.527962	-0.00857063	-0.114501	-0.624199	-0.201429		-0.0539414	-0.0436788	-0.180974	-0.593499
ACBD3	0.146343	-0.0667429	0.191167	0.151645	0.965945	-0.0585349	0.00348148	-0.0104656	0.273369	-0.033733	-0.170759	0.0418901		0.136039	0.133029	-0.17383	0.0710613
ACBD3-AS1						-1.04341			-0.0926319
ACBD4	-0.0970399	0.180962	-0.0159811	0.299567	0.361301	0.411898	0.388667	-0.154339	-0.172893	0.0981902	0.36643	-0.0456997	0.0469083	-0.0278886	-0.0173496	0.0492594	0.227849
ACBD5	0.110534	0.0486282	-0.0235243	-0.472497	0.950405	-0.287516	-0.235148	-0.0620494	-0.0660267	-0.0623721	-0.417			0.120223	0.01049	-0.00729206	-0.407009
ACBD6		0.00809571	0.414594	0.173374	0.656967	-0.0906617	-0.0626667	-0.183858	0.211749		-0.295614			-0.0361143	-0.058096	-0.120718	0.0138655
ACBD6; LHX4-AS1	0.165259
ACBD7	0.389637	-0.146934	-0.253083		0.399202	-1.12282	-0.181741	-0.448415	0.142563	-0.685264	-1.20386			-0.161879	-0.144357	-0.130542	-0.458064
ACCN1															0.000900362	-0.0228615	-0.330292
ACCN2															-0.0503883	0.0338352	0.121428
ACCN3													-0.0721876	-0.0581057		-0.0184677	0.501129
ACCN4															-0.0296161	0.00392759	0.241481
ACCN5															0.114393	0.0006385	0.467734
ACCS	-0.182604	0.285365	-0.0319604	0.0466452	-0.153136	0.158062	0.643593	-0.084265	-0.112345	0.139482	0.883631			0.0789371	0.0657156	0.215756	0.078365
ACCSL	-0.291047	-0.00283076	0.0761425		0.589503	-0.167768	-0.00525926	0.0163952	-0.0800694	0.238369	0.0377159			0.00523857	0.097036	-0.00514905	0.0592545
ACD	0.0962902	0.0439443	0.0421318	-0.425179	0.422364	-0.102621	0.142111	-0.0945549	-0.445054	0.184328	-0.524155	0.0741956		0.0773157	-0.14857	0.0518141	-0.177792
ACE	0.139596	0.276209	0.0538161	-0.624439	0.764609	-0.000899655	0.121333	0.187762	0.300031	-0.0215655	-0.500859	0.168976		0.554151	0.079485	-0.000931713	-0.47472
ACE2	-0.0679049	0.202551	-0.00669143	-2.35296	1.48309	-0.886887	0.206407	0.282941	-0.740947	0.382169	-1.4806	-0.137369		-0.0290943	-0.142614	-0.011448	-1.2664
ACE3P						0
ACER1	-0.248859	0.0307032	-0.00904679	-0.279739	-0.420743	-1.01312	0.0152963	0.0632096	0.207617	0.201368	0.0151779			-0.0613929	0.0913749	0.00176442	0.0689861
ACER2	0.17195	0.0845529	0.168455	-0.0374684	0.937044	0.185643	-0.180815	0.367961	0.0306991	0.0933276	-0.105379			-0.0148357	0.0790257	0.0119518	-0.156334
ACER2P1									-0.0969363
ACER3	0.135728	0.197075	0.288347		0.770599	-0.132903	-0.122444	-0.282851	-0.393654	-0.0428738	-0.0349846		-0.0922399	0.303919	-0.0263517	-0.00495199	-0.549483
ACHE	0.393421	0.21882	-0.0477163	0.859011	-1.08653	-0.340567	0.0819259	0.191421	-1.03019	0.274755	-0.189945	0.33577	-0.0657669	0.0701086	-0.162796	0.0123619	-0.261075
ACIN1	-0.0773229	0.00695787	0.0482921	-0.20364	0.785549	0.220686	0.261593	-0.16386	0.130078	-0.0737833	-0.146936	-0.31981	0.155362	-0.23887	0.0989671	-0.0856074	-0.296877
ACKR1	-0.356285		0.137631	2.22664		1.83355			1.89974	1.38477	2.0709	1.92973
ACKR2			-0.0129046	-0.19537		-0.284871	-0.134667	0.129602	-0.0817608	-0.129774	0.624541	-0.679028
ACKR3			-0.0828711	0.779536		0.104956	0.021963	0.36524	0.587971	-0.392382	0.277386	0.919428
ACKR4			-0.1884	0.646666		-0.645576	0.129	0.547073	-0.198725	0.0718492	0.5736	-0.00351737
ACKR4P1									0.107451
ACLY	0.16541	0.0477016	0.0503768	-0.324911	-0.0204072	-0.0150584	-0.358963	-0.166248	0.066108	-0.035006	-0.688478	-0.665522	-0.126048	0.0372814	0.107836	-0.112993	0.0316044
ACMSD	-0.0377449	-0.0172932	-0.0793789	-0.0927973	0.0131567	-0.651165	-0.0557037	-0.135702	0.24751	0.109798	-0.0946515			-0.0968429	0.0364855	-0.063257	-0.923187
ACN9		-0.0171194			0.739512		-0.0888519	-0.357422				0.181155	-0.0149658	-0.0242186	0.0123267	0.111883	-0.336027
ACNATP									5.32907e-15
ACO1	-0.0397682	0.224569	0.144708	0.374854	-0.0255548	0.279881	0.107111	0.186096	-0.306359	0.127664	0.130416	0.030087	0.111911		0.0185611	0.253039	0.169928
ACO2	0.153426	0.058334	-0.0144718	-0.543141	0.350351	-0.121974	-0.270185	-0.224591	-0.469299	0.0973275	0.058219	-0.118714			-0.00327393	-0.0991175	0.113167
ACOD1						2.26256			-0.235764	0.192722
ACOT1	0.0888187	0.173604	0.0344532		0.20006	-0.0588593	0.0869259	-0.391649	-0.244663	0.397941	0.677705	0.298423	0.0470554	-0.0866886		0.0271054	0.232109
ACOT11	0.0442678	0.115078	-0.0424464	-2.32561	0.938347	-0.387046	0.278815	-0.216152	-0.484518	0.0245122	-0.87544	0.253146			0.056658	-0.00254236	-0.595979
ACOT12	-0.0690111	0.00298021	0.00368214	0.16984	0.677135	-0.112348	0.0219259	-0.00340304	-0.057244	0.54154	0.0367147			0.0238829	0.0237632	-0.0143463	0.0359344
ACOT13	0.369156	0.0171528	0.246466	-0.312712	0.440506	-0.0819054	-0.268704	-0.375547	0.128868	-0.0975803	-0.427489	-0.305519	-0.0297632	0.172499	-0.0319068
ACOT2	0.069219	0.17144	-0.008905	0.795046	-0.375966	-0.146606	-0.149481	-0.17985	-0.127645	0.290545	0.928733			-0.0255929	0.0645778	0.0474417	0.470929
ACOT4	0.197204	0.034709	0.0124914	-0.586623	-0.352139	-0.789034	-0.253519	-0.561725	-0.00528845	0.169812	-0.483426			-0.0355629	0.0775797	-0.238767	-0.202811
ACOT6	0.241155	0.107401	-0.0656596		0.298667	0.449783	-0.0517037	0.143526	-0.0939187	-0.0937464	0.0602451			0.00148		-0.0194055
ACOT7	0.290797	-0.106482	-0.0294818	-0.684043	0.0353242	-0.220861	-0.367963	-0.323976	-0.648419	-0.235048	-0.568061	-0.206181		0.00587286	-0.0436789	-0.175964	-0.300441
ACOT8	0.151803	0.0571293	0.011815	-0.267966	-0.135539	-0.153237	0.0838519	-0.280341	-0.245718	0.018396	-0.855	-0.497227		-0.09516	0.0561645	-0.0669444	-0.108454
ACOT9	-0.0268793	0.143843	0.0769432		0.275516	0.764981	0.0674444	0.164842	0.045204	0.0777609	-0.0249859	0.646683		0.191996	-0.0964936	0.0339263	0.0908476
ACOX1	0.0688308	0.12925	0.0739936	-0.753256	-0.126966	-0.118036	-0.241667	-0.152284	-0.134722	0.0545083	-0.452882	-0.347885	0.00246463		0.111874	-0.092446	-0.289014
ACOX2	-0.226554	0.018597	0.0753143	0.605278	0.806309	0.684449	-0.175037	-0.636656	-0.183817	0.347015	0.659969	0.0367862			0.048986	-0.222142	0.275941
ACOX3	-0.0210026	0.0192567	0.153557	0.318915	0.279054	-0.199723	-0.0971852	0.0187908	-0.199968	0.179117	0.0803684	-0.00277107	0.0362168		-0.0190226	-0.00607422
ACOXL	0.132129	-0.00363378	0.06234		0.749523	0.45762	-0.160815	-0.393557	-0.184838	0.0112451	0.899145	-0.488033	0.0545564	0.0305957	0.0387004	-0.00658448	-0.099764
ACOXL-AS1						-0.106781			0.218031
ACP1	0.0500762	-0.0880511	0.311997	-0.436114	0.913395	-0.613271	-0.397741	-0.357414	0.343515	-0.243978	-0.775096	-0.742883			-0.0871096	-0.205202	-0.12979
ACP2	0.169934	0.113438	-0.0644896	0.171068	0.646945	0.162959	-0.21337	-0.375741	-0.304711	-0.0403899	0.108121	0.0068195			-0.0171519	-0.0448861	0.399873
ACP3	0.00778307								-0.342317	-0.210339
ACP4	-0.0623531					-1.25476			-0.553651	0.219334
ACP5	0.0437697	0.480481	0.0279546	0.251834	0.999916	0.47451	0.09	-0.413367	0.342487	0.496744	0.254807	-0.445526	0.0517655		0.0975924	0.378075	0.361276
ACP6	-0.101611	0.0163061	-0.171508	-0.55905	0.22192	-0.316805	0.17637	-0.102053	0.240377	-0.36018	-0.275267	0.21163	0.0951189		-0.0973266	-0.00793467	0.200135
ACP7	-0.242303					-1.5862			0.274878	-0.375554
ACPL2		-0.0627142			0.429927		-0.0245185	-0.00951215						-0.110296	-0.027469	-0.0738164	0.00325139
ACPP		0.133539	-0.00938	-0.840064	0.399165	-0.696679	-0.128593	-0.0932549			-1.08692	-0.0987333			0.074463	0.00850267	-0.808199
ACPT		-0.0123503	-0.0250043	-0.343958	0.726586		0.00614815	0.0529516							-0.00913035	0.00770352	0.354097
ACR	-0.513101	-0.000291606	0.0166211	-0.885035	0.203622	0.0763534	0.0634074	0.0456363	0.215452	0.836575	0.0912548	-0.404418		-0.0893371	-0.122779	-0.0027086	-0.0684389
ACRBP	0.111509	0.272875	0.0680821	-0.735649	-0.14018	0.089995	0.153519	-0.154149	0.258302	-0.0463505	-0.268074			-0.0884557	-0.0108116	0.0146934	0.1311
ACRC		0.0216501	0.0190829	-0.0209384	0.935661		0.129926	-0.524369						-0.520637	-0.06346	-0.0295363	-0.397904
ACRP1									-0.260695
ACRV1	0.136318	-0.0301732	-0.0245443	-0.424864	-0.0630582	-1.20237	0.0644074	-0.0162309	-0.0751733	-0.74027	0.210627	-0.435453		-0.10286	0.000553506	-0.0139156	0.667971
ACSBG1	0.0162861	0.0597124	0.05113	0.548336	0.435485	-0.732383	0.0273704	-0.242815	-0.0320473	-0.0106457	0.984506	-0.668172	-0.0563345	0.0108957	-0.0163975	-0.00814729	0.316094
ACSBG2	0.0883815	0.0142945	-0.101286	0.0915421	0.71226	-0.711928	0.0634444	0.0718922	-0.177011	0.0584448	-0.25061	-0.353949		0.0406143	0.0297879	0.00433671	-0.11483
ACSF2	0.108719	-0.0225394	-0.0913861	-1.00007	0.99262	-0.170315	-0.186926	-0.138269	0.328121	0.0370001	-0.501379	0.460783		0.214336	-0.0962508	0.0549529	-0.245606
ACSF3	0.137745	0.117523	0.0340589	-0.584704	0.601641	0.288689	0.306	-0.188559	-0.0585737	0.0927865	-0.181062		-0.0610865	0.12828	0.0311223	-0.016067	-0.289653
ACSL1	-0.124212	0.386894	0.0919396	1.41922	0.824406	1.3435	-0.212444	0.100345	0.625842	0.631135	0.81647	0.186208	-0.0346827	-0.0950114	-0.0248861	0.133454	-0.0733355
ACSL3	0.0833424	-0.0901159	-0.0357089	-0.0822569	0.788624	-0.264783	-0.504593	0.0222542	-0.0247969	-0.0505472	-0.467169	0.346472	0.0197644	0.0166286	0.0524915	-0.107799	-0.166843
ACSL3-AS1									0.0772429
ACSL4	-0.0877707	0.166707	0.304581	1.30907	0.855689	0.913584	0.22563	0.153878	0.330389	0.122047	-0.338479	0.822977	0.0608856	0.0460986	-0.117322	0.14258	-0.329035
ACSL5	0.0254292	0.279491	0.451393	-2.49037	1.38704	-0.191688	0.0938148	-0.000950251	-0.115551	0.444327	-1.24961	0.187943		0.163857	-0.0365277	0.116279	-0.615526
ACSL6	-0.0102304	0.0471547	-0.0415389	-1.89499	0.107988	0.0866302	0.111481	0.00622259	1.0428	0.873632	-0.54779	-0.459512		-0.20104	-0.0718368	0.00424303	-0.812949
ACSM1	-0.397925	-0.00975342	-0.0636054		-0.186144	-0.829406	0.167519	0.0679697	-0.489406	0.482835	0.286486	-0.128516		-0.168773	-0.0239297	0.00786366
ACSM2A	0.036379	0.00491466	-0.0437014		0.829752	0.15831	0.0117037	-0.0135829	0.035188	0.353523	0.130156	-0.267334		-0.0538914	-0.032542	0.00578892
ACSM2B	-0.0278386	-0.00830369	-0.0970364		0.404914	0.139834	0.0308889	-0.018233	0.070142	0.510472	0.0502801			-0.0329286	-0.00963124	0.00295721	-0.447845
ACSM3	-0.377509	0.14302	0.714203	-1.3852	0.716706	-1.08944	0.275111	-0.273974	-0.363358	0.443747	-0.376088	-0.578009		-0.0594829	0.0338769	0.0240492	-0.252017
ACSM4	-0.0589308	-0.048765	-0.0339875		0.1191	-0.0277112	0.00337037	-0.0243989	-0.0246242	0.298745					0.0315718	0.0121038
ACSM5	0.207865	0.348115	-0.0837714	-0.0124406	0.417432	0.100616	0.300148	-0.307356	0.516587	0.771331	0.854783	0.355831		0.00344429	-0.0158156	0.0147627	0.735856
ACSM5P1						-0.0279631			0.0628535
ACSM6	-0.158959		-0.135012			-0.785881			-0.163987	0.498581	0.105858
ACSS1	0.0975891	0.168261	-0.0146257	-0.695928	0.383954	-0.374372	-0.0641852	-0.0534589	0.258298	0.301843	-0.952531		-0.150197	0.280573	-0.0183636	0.00352898	-0.0326563
ACSS2	0.0429448	0.312687	0.0493282	-1.62526	0.530261	-0.0494927	0.0425556	-0.221011	-0.382672	0.142866	-0.629041		0.0163786	0.267296	0.0698188	0.295937	-0.175284
ACSS3	-0.301972	0.0854442	0.11358	1.0577	1.27057	0.871778	0.41937	0.328552	0.729889	0.524175	1.07579	-0.145174		0.13614	0.0634333	0.00964307	0.652828
ACTA1	-0.148932	-0.0785281	0.17101	0.100253	0.416782	0.721008	0.244259	0.176889	0.447495	-0.0467957	0.183449	0.535152			0.00954138	-0.0952039	1.30422
ACTA2	-0.327615	-0.181382	0.831942	2.74496	-1.38446	0.617547	0.367037	0.360071	0.804369	0.173267	2.23965	0.986551	-0.292896		-0.138836	0.226535	0.314408
ACTA2-AS1			0.034385			-0.715042	0.0972963	-0.0298984	0.887403		0.00773841
ACTB	0.0274519	0.0393538	0.12424	0.824768	0.492984	0.283222	0.0138148	-0.0572829	0.0466108	0.122123	0.370528	0.359031				-0.0520057	0.126478
ACTB	0.0274519	0.0393538	0.12424	0.824768	0.492984	0.283222	0.0138148	-0.0572829	0.0466108	0.122123	0.370528	0.269376				-0.0520057	0.126478
ACTBL2	-0.0571545	0.0306985	-0.0958021		0.391144	-0.0258135	0.010037	0.15132	0.13702	0.506031	-0.0565373					-0.00958696	-0.350494
ACTBP1						-0.322552		0.000514503	-0.762715
ACTBP11						0.1385		-0.0406064	0.107154
ACTBP12						0.110187		-0.145718	5.32907e-15
ACTBP13						-0.363978		-0.0572356	-0.45795
ACTBP14						0.5412		0.0267644	0.0737291
ACTBP2						0.442453		0.0359617	-4.89321e-05
ACTBP4									-0.105016
ACTBP6						0.0870912			5.32907e-15
ACTBP7						-0.828256		0.0319303	0.408059
ACTBP8						1.44561		-0.0111809	0.424394
ACTBP9						-0.415577		0.00976503	-0.360956			-1.07034
ACTC1	-0.448507	0.00630765	-0.103641	2.28398	-0.506891	1.88803	0.042963	-0.445604	0.841912	0.286078	2.39485	-0.291594			-0.0415137	-0.0309776	2.01477
ACTE1P									-0.0615871
ACTG1		-0.0825124	0.560344	-0.291372	0.0159351	-0.0687344	-0.0505556	-0.171337	-0.285485	0.0585023	-0.00823994					-0.0280405	0.0811714
ACTG1P1						0.400535		-0.082771	-0.493847
ACTG1P10						-0.242111		-0.0621957	-0.108685
ACTG1P11						0			-0.0218989
ACTG1P12						-0.276809		0.0115034	0.0231719
ACTG1P13						-0.141755
ACTG1P14						0.134263			-0.146464
ACTG1P15						-0.894149			-0.440832
ACTG1P16						-0.141178			0.0898664
ACTG1P17			-0.00164643			-0.318962			0.367888		0.35916
ACTG1P18						-0.283324			-0.15964
ACTG1P19						0.115614			0.020531
ACTG1P2						0.0275274			0.453129
ACTG1P20			-0.105245			-0.11402			-0.0685563		-0.211269
ACTG1P21						0.081172
ACTG1P22						0.435558			0.256989
ACTG1P23						0.313063			0.423736
ACTG1P24						-0.250917			0.0748013
ACTG1P25									-0.156149
ACTG1P3						0.0586557		0.0113121	-0.0577992
ACTG1P4		0.0168681			0.532967	0					0.48926	0.54661
ACTG1P9						-0.0676787		0.0173362	-0.247462
ACTG2	-0.350482	-0.0156846	0.102119	2.46146	-2.58037	1.52147	0.550185	0.442581	1.39092	0.397465	4.32472	1.13228			0.00941616	0.855316	0.413064
ACTL10		-0.0797165	0.02553		-0.770188	-0.556784	-0.0414815	-0.356086	-0.629317		-1.3838
ACTL6A	0.326708	-0.181037	0.185337	-0.737907	-0.0693661	-0.891012	-0.483	-0.394328	-0.0299412	-0.328441	-0.970208	0.130549	-0.225055	0.0123086	-0.0528122	-0.293262	-0.330771
ACTL6B	0.123262	-0.0177328	-0.00845536	-0.188837	-0.276222	-0.286454	-0.0067037	-0.0861556	0.124573	0.311142	0.346111	-0.283936		-0.497596	0.036604	0.000439852	0.35191
ACTL7A	0.0974789	0.00271728	0.0438182	-0.218621	-0.087343	-0.7257	3.33067e-16		-0.0171016	0.314215		-0.348006	-0.0504151	0.0246186	-0.0613616	0.0161162
ACTL7B	0.0766829	-0.00106498	0.00753964	0.372865	0.135343	0.444659	0.003	-0.0249532	0.040745	0.0619444	-0.0485997	-0.185728		-0.0555371	-0.0980827	0.0128832
ACTL8	-0.246464	0.149277	0.0216493	-0.542216	0.423223	-1.82139	-0.0544444	-0.492153	0.750919	-0.381908	-1.06894	-1.00953		-0.0946443	0.0432038	-0.00457019	-0.295424
ACTL9	0.102811	0.00651	-0.0354154	-0.278936	0.317035	-0.0785068	3.33067e-16		5.32907e-15	0.0905916				-0.0230443
ACTN1	-0.0498485	0.0863933	-0.00990607	1.80744	-0.433879	0.781446	0.107815	0.0515713	0.124473	0.0786212	0.868998	1.07158			0.0398302	0.113498	0.116656
ACTN1-AS1		-0.000410118	-0.00268214		-0.265473	0.232462		0.220075	0.243253		0.592004
ACTN2	-0.097279	-0.100956	-0.09488	-0.0274276	-0.0947814	0.45043	0.207037	-0.0454284	0.905392	0.752158	0.87637	0.0278192			-0.0612155	-0.0175098	-0.0413573
ACTN3	-0.276046	0.00760974	0.0388021	-0.735821	0.226558	-0.095796	0.070963	0.0624903	-0.175199	0.0917141	0.436359	0.0492656			0.154014	-0.00962835	0.31493
ACTN4	-0.00409026	-0.00560728	0.0411464	-0.229081	-0.024223	-0.305144	-0.143296	0.100599	-0.825121	-0.107308	-0.454741	0.98883			-0.0474324	0.094284	0.00184919
ACTN4P1						-0.207903		0.00756744	-0.495983
ACTN4P2						0.0945208		0.0131021	-0.064109
ACTP1						-0.36845			-0.184219
ACTR10	-0.0105709	0.0613404	0.900154	0.426514	1.0164	-0.0283135	-0.358444	-0.212453	-0.106108	0.0940168	0.213064	0.133377		0.167097	-0.00922782	0.0843792	0.219637
ACTR1A	0.0726806	0.0782731	-0.00323821	0.624295	0.12842	0.325246	-0.318667	-0.190846	-0.350246	-0.0556362	0.250212	0.154915	-0.106425		-0.103395	-0.0288552	0.179013
ACTR1AP1									0.0203414
ACTR1B	-0.0853555	0.0104435	0.0823771		-0.302808	-0.00414049	-0.0108519	-0.195083	-0.112154	-0.00291068	-0.13771	0.0128317			-0.0585675	0.0162542	-0.0475353
ACTR2	0.137357	0.0773536	0.383943	0.214384	0.380356	0.0661144	-0.292593	-0.121826	0.234549	-0.14711	-0.565384	-0.266725		0.272233	-0.0583476	-0.0727114	0.0513371
ACTR3	0.0904417	-0.0138685	0.137919	0.0399425	0.452723	0.104262	-0.321148	-0.145214	0.0867672	-0.0721388	-0.361905	-0.123303		0.154894	0.0922455	-0.153093	-0.108945
ACTR3B	0.283761	-0.208355	-0.105179	-0.503429	0.654459	-0.119742	0.282963	-0.24715	0.0585876	-0.172648	-1.07721	-0.163878		-0.0365986	-0.014963	-0.051315	-0.398668
ACTR3BP1						0.0174562
ACTR3BP2		0.00806483	-0.0943404		0.133855	-0.0301001	0.000740741							0.00517571
ACTR3BP3						-0.0778958			0.0419363
ACTR3BP4						-0.11108			0.0743725
ACTR3BP5		0.0093959	0.0122057		0.433237	0
ACTR3BP6						0
ACTR3C	0.0569567	-0.0155648	0.0334679		0.880857	-1.00999	-0.0727778	-0.202052	0.0852024	-0.352818	-0.59947			0.239814
ACTR3P2						-0.254775		-0.0217078	0.00681387			-0.432825
ACTR3P3						0.0110754
ACTR5	0.0933894	0.0430383	0.0109746	-0.374765	0.133137	-0.418359	-0.0926667	-0.137446	0.201002	-0.0790508	-0.937343	-0.410757		-0.0617314	0.0932389	-0.0446638	-0.333671
ACTR6	0.0517623	-0.131102	0.0815318	-0.139256	0.302207	-0.340322	-0.566296	-0.241265	0.360738	-0.0684362	-0.354546	-0.28774	-0.0439263	0.0872743	0.240583	-0.0738972	-0.105893
ACTR6P1						-0.0715163			-0.0372846
ACTR8	-0.0376341	0.12427	-0.000533571		0.459417	0.0189156	-0.0698889	-0.115888	-0.0246732	-0.140762	-0.27311	-0.204596	-0.00181849	-0.00203286	-0.0847591	0.00850159	-0.126171
ACTRT1	0.100185	-0.00314681	-0.10161	0.24517	0.187278	-0.223542	0.00607407	-0.00827286	-0.0888177	-0.0330114	0.019767			0.00640857	-0.122473	0.0106579	-0.26217
ACTRT2	0.072324	0.00437162	0.0696889	-0.370985	0.227228	0.0578968	3.33067e-16			0.063674				0.0257171		0.000711388	0.0238924
ACTRT3	0.207824	-0.00182604	0.0104989	-0.245309	0.492418	-0.120259	0.0397037	0.0675178	0.0607589	-0.206808	-0.541035
ACVR1	-0.150613	0.171288	0.478904	1.25581	-0.0449088	0.0788922	-0.000407407	0.320994	0.262823	-0.04019	0.324354	0.209125	-0.0498984		-0.023998	0.245954	0.3453
ACVR1B	-0.00827003	0.0665943	0.0265754	-0.366794	0.128117	-0.323477	-0.20263	0.0924887	-0.495995	-0.00126641	-0.713273	-0.242249			-0.0993418	-0.00315654	-0.307073
ACVR1C	-0.21148	0.12271	0.0773529	0.38803	0.92061	-1.18244	0.417852	0.107813	0.677501	0.601577	-0.432266				0.091723	0.0400069	-0.227301
ACVR2A	-0.0545192	0.0189692	-0.0718964	0.70141	-0.6483	-0.253237	0.0729259	0.21866	0.348855	-0.155256	0.359004	0.0895151	0.127491		0.0170756	0.164192	0.262994
ACVR2B	0.0241103	-0.115753	0.0168025	-0.16147	-0.161648	-0.222706	0.0400741	-0.311515	0.316284	-0.272515	-0.531801	0.146585	0.0486633		-0.109807	-0.0284689	-0.601908
ACVR2B-AS1		-0.0229055	-0.0209946		0.182159	-0.173627	0.000740741	-0.109333	-0.376856		0.0877517	-0.30954
ACVRL1	-0.0356338	0.0714425	-0.124312	0.359085	-1.1408	0.74571	0.375185	0.0424245	-0.747407	0.163248	0.137578	0.423113		-0.154354	-0.0856052	0.103824	-0.235503
ACY1	0.116125	-0.0132946	0.119594	-1.8301	0.668365	-0.858664	-0.445222	-0.557289	-0.336513	8.51605e-05	-0.450982			-0.00931286	-0.113778	-0.0196067	-0.549069
ACY3	-0.250566	-0.0985782	-0.0616639	-1.4137	1.29012	-0.952732	-0.164926	0.0766248	-0.896619	0.340972	-0.564854			-0.115093	-0.0503152	-0.00305477	-1.10542
ACYP1	0.357667	-0.214396	0.0199618	-0.905474	0.51535	-0.487628	-0.130296	-0.677389	0.1596	-0.122218	-0.589713	-0.0318858	0.129974		0.0916911	-0.0447714	-0.0954333
ACYP2		-0.0239944	0.197283	0.433918	0.726871	0.241256	0.0385926	-0.280449	-0.140595	0.187265	0.197728	-0.132007			0.0147685	0.0857972	0.251841
ADA	0.104755	0.242319	0.0289475	0.0680867	0.355887	0.651271	0.0814444	-0.107999	-0.229776	-0.0279232	-0.255707	-0.0737458	0.156874	0.171839	0.0703465	-0.0428829	0.00678753
ADA2	0.0183793					1.06566			0.0240256	0.485835
ADAD1	0	-0.00820466	-0.0292411	-0.19252	-0.0812933	0.165909	0.0216667	0.0140166	-0.0059041	0.0731885			-0.0303227	-0.0669129	0.0869779	0.00512678
ADAD1P2						-0.831895			0.0324062
ADAD2	-0.0458589	0.0149666	0.0342025	0.169171	0.602084	-0.1696	0.00748148	0.211626	0.00992539	0.300021	0.217495			-0.0853714	-0.0978767	0.0153552
ADAL	-0.0632902	0.00289786	0.0932429		0.854459	-0.19013	-0.0584074	-0.177187	0.343703	-0.1288	0.175822			-0.00548857	0.11723	0.0297511	0.334994
ADAM10	-0.00927123	0.167085	0.123861	0.0923757	0.945171	-0.163669	-0.234815	0.0311601	0.0721283	-0.0507846	-0.241908	-0.429188	-0.117743	0.121423	0.0423678	0.0534287	-0.211177
ADAM11	0.124883	0.00834144	0.0550343	0.354747	-0.544075	-0.546705	0.0901111	0.138392	0.31336	-0.0850716	0.734005	-0.339157	-0.0401251	-0.47607	0.000290711	-0.00571603	0.469327
ADAM12	-0.311215	0.516072	0.0163729	1.12563	-1.38775	0.0831233	0.702444	1.05681	0.703585	-0.68129	1.21826	0.439803		0.171751	-0.099788	0.0301121	1.12086
ADAM15	-0.0328714	-0.0997748	-0.0586246	-0.49979	-0.512922	0.1298	-0.125778	-0.17202	-0.796349	0.0798744	-0.30565	0.133729	-0.127424	0.205551	-0.0842794	-0.210024	-0.457567
ADAM17	-0.0390246	0.113335	-0.00732214	0.204728	0.667747	0.136936	-0.0868889	-0.0329482	0.460064	0.0673566	-0.359043	0.138963		0.231743	0.0667229	0.0443786	0.130917
ADAM18	0.0722704	0.00814652	-0.0423004	0.197586	0.693571	-0.00467838	-0.0111852	-0.0654425	-0.0969363	-0.0956818		-0.451006		-0.00450429	0.0112567	0.00225052
ADAM19	0.0236509	0.138471	-0.0267139	1.18751	-0.480691	0.662173	0.0592963	-0.136806	0.589527	-0.0454185	0.542775	-0.189311	-0.376415	-0.331951	-0.0270753	-0.129026	-0.061131
ADAM1A		-0.0897757			0.0620156	0	0.137111	-0.568422			-0.951231
ADAM1B						-0.964449		0.0469076	0.572617
ADAM2	0	0.0548422	-0.127559	-0.147165	0.382449	0.0684432	-0.0125185	-0.0215343	-0.521588	-0.0825577		-0.311683		0.34289	-0.0230378	-0.0157576
ADAM20	-0.0924754	0.00403584	0.14384	0.508774	0.235015	-0.647014	-0.0426296	-0.0084125	0.0141457	0.128437	-0.0510244	0.0574241		-0.0854186	0.0850847	-0.0038982	0.309975
ADAM20P1		0.0177977	-0.0528229		0.326688	-0.173026	0.0178519	-0.035534	0.651486		0.228099
ADAM20P2						-0.0478373			0.0259577
ADAM20P3						-0.438002			-0.753571
ADAM21	0.0756991	0.000172394	-0.0153707	0.491194	0.336067	-0.373187	-0.0571852	-0.0762495	-0.264074	0.245072	0.0964816	-0.169782		-0.0247386	0.0924123	-0.0134632	-0.301192
ADAM21P																-0.0217857	-0.682391
ADAM21P1		0.000785899	0.124398		0.241249	-0.565362	0.0102593	0.00774553	-0.114038		0.0431578
ADAM22	-0.0994232	0.2581	0.83056	0.502156	-0.0745976	-1.07829	0.68	0.967644	0.44812	0.477874	0.505228	-0.335205		-0.178093	-0.0358815	0.0167478	0.74967
ADAM23	-0.0406551	0.231776	0.0297457	0.470269	-0.292678	0.491776	0.46763	0.716572	1.05069	0.687691	2.01378	-0.0247685		-0.411633	0.0479232	0.0298998	1.67505
ADAM24P						0.0534393
ADAM28	0.230753	0.189518	-0.0875743	-0.0281309	0.518453	-0.229379	-0.141444	-0.713639	0.168584	0.0684469	0.9677	-0.399258		0.165599	0.0412001	-0.0124126	0.805946
ADAM29		0.0104974	0.0665616	0.257253	0.228474	0.0592913	0.013037	-0.0785234	0.226683	0.093934	0.0215823	-0.317358		0.05603	0.0590451	-0.0148724	0.0447405
ADAM30	0.0283387	0.00362011	-0.0522436	-0.0916262	0.656797	-0.00360797	0.00818519	0.0107202		0.0312478		-0.153298		-0.0255557	0.0557055	-0.00225255	-0.620092
ADAM32	-0.101852	0.0450131	0.116437	-0.0513162	-0.429224	0.0508389	0.27837	-0.152833	0.506618	0.0451483	-0.100502		-0.0263667	-0.0411686	0.0485213	-0.0227802	-0.275586
ADAM33	-0.0959736	0.593025	-0.025905	0.651588	-0.258688	1.20098	1.09433	1.65998	1.32	0.748597	3.28889			-0.0219157	0.00371846	0.0123355	1.48114
ADAM3A	0.123671	-0.00315949	-0.0171486		-0.150908	-0.0439067	3.7037e-05	0.0115034	5.32907e-15			0.00522313		0.00181429	0.00217866	0.00487991
ADAM3B						-0.101455		-0.0281094	-0.304078			-0.0779567
ADAM5		-0.00459632	-0.0180161		0.229871	-0.0890052		-0.0115055	0.124466		-0.0148392	-0.283345				-0.000920191
ADAM5P															0.0339897	-0.0069567
ADAM6	0.0129647	0.0077908	-0.109738		0.0949245	0.0548236	3.33067e-16		-0.0549045					0.0767757		-0.00122983
ADAM7	0.0327869	0.0133283	-0.044485	-0.194337	0.0970709	-0.0201104	0.003	-0.0295778	-0.0518399	0.276504	0.0286977	-0.206414		0.0267443	-0.000375363	-0.023729	-0.164695
ADAM8	0.0450378	-0.0404272	0.00453321	0.922586	-0.852929	1.37582	0.106259	-0.550019	0.256206	-0.038743	0.661517	-0.652213		-0.164051	-0.116039	-0.150927	-0.290124
ADAM9	0.0196759	0.136446	-0.137598	0.378142	0.689513	-0.162781	-0.167259	0.215776	0.307357	-0.0176766	-0.101275	-0.344713		0.41588	-0.0290938	0.0153227	-0.204284
ADAMDEC1	0.230652	0.20444	0.059315	-1.61629	0.412527	0.339217	-0.632704	-1.11055	0.293942	0.414253	0.563115	-0.935441			-0.0126593	0.0562066	-0.835046
ADAMTS1	-0.182236	0.0137793	1.151	2.34283	0.421597	1.16866	0.830259	1.26538	0.467767	0.599662	1.85096	1.84058			-0.062849	0.40987	1.48237
ADAMTS10	-0.175776	0.0894117	0.100957	-0.481756	-0.748923	0.560736	0.717407	0.114789	0.429734	0.261413	1.14118				0.000191096	0.00719469
ADAMTS12	-0.31608	0.212284	-0.0544293	-0.523616	-1.24857	0.0544006	0.124407	0.200584	1.02087	-0.573223	-0.190241	-0.419405			0.0863812	0.00469517	0.150188
ADAMTS13	-0.124218	-0.0680416	-0.00377014	-0.316179	-0.19562	-0.0190621	-0.140481	-0.176371	-0.211068	0.209214	0.21183	-0.900752	-0.00788637		-0.069202	0.00472779	-0.237247
ADAMTS14	-0.133845	0.361472	-0.0534357	-0.0288361	-2.10132	0.567505	0.309074	0.3676	0.051723	-0.74256	0.146123				-0.0358019	0.00338842	-0.0923586
ADAMTS15	-0.638727	-0.0631813	0.0226386	0.526394	-0.943473	-0.0856622	0.123963	-0.0302915	0.771325	-0.200983	1.7259		-0.0921688		-0.105703	-0.00544854	0.172243
ADAMTS16	-0.455029	0.257453	0.281625	0.38142	-2.90414	-0.948373	0.179815	1.48462	0.656507	-0.247292	1.0654				0.0857087	0.00185771	0.0538516
ADAMTS17	-0.309404	-0.0159227	0.10777	-0.0290726	-0.238978	-0.498914	0.277963	0.307608	-0.0150709	0.105799	0.496237				-0.00824234	0.0128495	0.165481
ADAMTS18	-0.15529	0.0815875	-0.009695	1.2069	-0.0324561	0.624605	0.382556	0.540791	0.503509	0.285499	1.29522				-0.0561046	0.00847269	0.590423
ADAMTS19	-0.246855	-0.076251	0.0510007	-0.0252546	-0.178678	1.06927	-0.322148	0.0240955	0.59376	0.903914	0.656193				-0.052192	-0.0530187	0.0658183
ADAMTS19-AS1						0.260012	0.000666667	0.0124614	0.0573094		0.0645927
ADAMTS2	-0.286643	0.205024	0.0986582	1.64228	-1.82	0.397388	0.61763	0.773134	0.0851509	-0.156696	0.280499	0.325786			-0.0914895	0.0345362	0.523513
ADAMTS20	0.238155	-0.00991295	-0.114452	0.498445	0.247833	-0.624572	0.121148	0.538831	0.325577	0.0980644	-0.00321686	-0.201438			-0.0227486	-0.00798264	0.125661
ADAMTS3	0.0557927	0.0469054	-0.0491975	0.637383	-0.902194	0.295782	0.399556	0.85695	0.895993	0.646827	0.45027	-0.108146			-0.0465239	0.0545349	0.252128
ADAMTS4	0.111172	-0.192125	-0.013685	1.90677	-0.895459	1.08661	0.218111	0.154978	0.285401	0.838337	1.21988					-0.00933391	0.68744
ADAMTS5	-0.27182	-0.0278448	0.0284957	1.82333	0.176868	0.451421	0.521667	0.997501	0.721652	0.0544713	0.18472	0.717294			-0.0194313	0.385792	0.339149
ADAMTS6	-0.163963	0.130451	-0.494113	1.21079	0.0742639	0.623931	0.361593	0.410064	0.923269	-0.456664	1.54785	-0.0599475			-0.0267743	-0.00212333	0.644726
ADAMTS7	-0.264463	0.122196	-0.0980814	0.258425	-1.85856	0.610834	0.142593	0.464412	0.049703	-0.31839	0.180812	-0.46253			-0.0169944	0.00328237	-0.35563
ADAMTS7P1			-0.0994064			0.404388	0.0101481	0.0365599	0.214622		0.18838
ADAMTS7P2							0.00037037	-0.0535935
ADAMTS7P3						0.426492		0.0357644	0.226927
ADAMTS7P4						0.573552		-0.0757175	1.14355
ADAMTS8	-0.48697	-0.0396544	0.0350671	1.15657	0.000685352	0.746267	0.0335556	-0.0933848	-0.266397	0.421084	2.00193	0.297225			-0.160213	-0.0560543	0.648781
ADAMTS9	-0.128325	0.0235387	0.0203725	1.77368	-0.811235	1.07951	0.970519	0.541632	0.147381	0.195778	0.241041	-0.0020998			-0.0428855	0.296695	0.103087
ADAMTS9-AS1						0.531833	0.0845926	0.421477	0.721334		3.13943
ADAMTS9-AS2		0.10851	0.790225		0.0819446	0.691061	0.0837778	0.389555	0.704184		1.80227
ADAMTSL1	-0.436744	0.214368	-0.0593668	0.307737	-0.992671	0.380397	0.771963	0.963284	0.530556	-0.155938	1.97166		0.0981941	0.317921	0.0233312	0.0115556	0.870055
ADAMTSL2		0.055636	0.0140096	0.110581	-0.225802	0.0627899	0.100556	-0.0239995	-0.122102	-0.0618042	-0.905685	0.426772		0.13338	-0.061308	-0.281448	0.278897
ADAMTSL3	-0.177151	0.11224	-0.00286143		0.100049	0.0754729	-0.129111	0.538716	1.79876	0.201229	2.25208	0.0619235		-0.239136	0.0509328	-0.021476	1.05392
ADAMTSL4	-0.0288326	0.381762	0.0905829	0.675325	-1.10416	0.854367	0.852741	0.956921	-0.441722	0.870121	1.43118	-0.330832	0.0415346	0.0346971	-0.130526	0.112817	1.11025
ADAMTSL4-AS1			0.204187			0.761569	0.196	0.350267	0.0425012	-0.0117013	0.360069
ADAMTSL4-AS2									-0.387383
ADAMTSL5	0.207388	0.0087926	0.0667236	0.188112	-0.795184	-1.01063	-0.0287778	-0.262248	0.181397	0.151774	-1.15017			-0.00463286	0.0259886	0.00423928	-0.842364
ADAP1	0.156116	0.190301	-0.218915	-0.376181	-0.304884	-0.288222	-0.302444	-0.380557	-0.356079	0.197449	-0.826233	-0.155769		0.08148	0.0717211	-0.00959839	-1.07029
ADAP2	0.0152505	0.294833	0.02905	0.84616	0.265116	0.530483	0.499593	-0.195443	0.0585665	-0.367696	0.504281	0.0895939	-0.0707927	0.190143	0.0388128	0.0538383	-0.143337
ADAR	0.3068	0.0952851	-0.0318746	-0.213224	0.161738	0.132806	-0.0612593	0.0111181	-0.131587	-0.0876456	-0.116073	0.0434684			-0.057127	-0.176035	0.0838019
ADARB1	-0.115728	0.19901	-0.141988	2.09111	0.0138752	0.698265	0.518593	0.199733	0.387068	-0.231134	0.638948	0.573772	-0.0853828		0.0224698	0.13371	0.52028
ADARB2	0.147242	0.0566611	-0.045225	-0.371719	0.251539	-0.308413	0.00814815	-0.500823	0.61203	-0.122262	0.0675319	-0.323266			-0.0577618	-0.013797	-1.05148
ADARB2-AS1		0.0620954	0.01718		0.129816	-0.419635	-0.0195185	-0.312369	0.187235		-0.017185
ADAT1	0.0597167	0.0330321	-0.0298861	-0.207495	0.12949	0.367606	0.196556	0.0330465	-0.249649	-0.0789052	-0.221951	-0.122483			-0.036805	0.0161656	-0.265828
ADAT2	-0.165471	0.0842229	0.0665568	-1.40775	0.0792582	-0.752991	0.157593	-0.517088	0.49791	-0.00152393	-0.633512				-0.0249101	-0.00771093	-0.972454
ADAT3	0.0332802	-0.0126663		-1.28735	-0.237194	-0.0425415	0.148778	-0.395127	-1.29261	-0.0270787	-0.438777					-0.0389566	-0.726243
ADC		0.142433			0.402568		0.345593	-0.0080446						-0.0255543	0.085609	-0.00484951	0.724752
ADCK1	0.0409378	0.181458	0.029855	-0.479002	1.31396	-0.0870824	0.109148	-0.283627	-0.268588	0.0788455	-0.0916411		-0.00593244	0.0979571	0.097582	-0.0421302
ADCK2	0.174167	0.00140838	0.227158	-0.816428	-0.0585114	-0.415368	-0.216741	-0.399111	0.0154563	-0.178016	-0.664394	0.0191794	0.155223	0.183836	0.000104845	-0.132429	0.0926606
ADCK3		0.00872227	-0.0630043		0.77423		-0.0293704	-0.00834605				0.287652	0.0847081	0.0704671
ADCK4		0.036612	0.0153989		0.113459		0.202185	-0.221717				-0.0497211		0.111461	-0.0745955	-0.0825822	-0.18072
ADCK5	0.0786203	-0.0657437	-0.0974157	-1.20572	0.666367	-0.269894	0.0151481	-0.421675	-0.788276	-0.129646	-0.877576		0.0958182	0.00437429	0.147464	-0.071621	-0.606277
ADCY1	-0.0572422	-0.159364	-0.00385321	0.455574	-0.993866	0.663928	-0.19263	-1.33397	0.752181	0.0606222	-0.18465	-0.0794511		-0.310993	0.0353284	-0.336777	-0.173694
ADCY10	0.0917426	-0.00264124	-0.0829711	0.173841	0.604592	-0.41089	0.195259	0.203511	-0.316815	-0.0502026	0.0432496	-0.110349		-0.0456643	-0.0505467	-0.0161186	-0.0825979
ADCY10P1		0.00594846	0.0335146		1.08501	0.0984647	-0.00303704	-0.34391	0.816708		-0.38932
ADCY2	-0.331846	0.0167732	-0.171415	0.772922	-0.229325	1.16397	0.306593	0.692032	0.625303	1.22537	1.84235	0.140062	-0.100736	0.427574	0.0564003	0.00979873	0.0796669
ADCY3	-0.0726178	0.156494	-0.0108504	-0.435114	0.0278808	0.186273	0.588259	0.0491475	0.235537	0.181225	-1.19144	0.0709583		-0.0535114	-0.022328	0.187145	-0.205416
ADCY4	-0.327979	0.134125	-0.178535	0.777213	-0.154613	0.998771	0.611556	0.114435	0.127735	0.206772	0.169468		-0.0816474	-0.00536286	0.0136106	0.245627	-0.391646
ADCY5	-0.0866367	0.11612	-0.0759214		0.0156866	1.0003	0.0536667	1.3832	1.23249	0.446405	3.07765			-0.164389	0.0469751	0.0215963	1.16896
ADCY6	-0.00448728	-0.0632487	0.0317521	-0.980683	0.122599	-0.151891	0.0294074	-0.0710363	-0.745362	-0.043613	-0.331325	-0.0494045	0.0645012	0.0762486	0.0136796	-0.0676395	-0.200629
ADCY6-DT									-0.842787
ADCY7	0.000825053	0.200029	0.001615	0.942129	0.570864	0.353409	0.341704	-0.109091	0.175206	0.0862397	0.31535	0.199369	-0.0557408	-0.0489371	0.0489059	-0.039528	0.376589
ADCY8	-0.169795	0.0585623	-0.0208064	0.0427717	0.815801	0.0472695	0.0808889	0.135457	0.155324	2.03821	0.151886	0.376492		-0.0413171	0.0321224	0.0105158	0.374386
ADCY9	0.101796	0.143226	-0.0443736	0.0511848	0.295892	0.296909	-0.0608148	-0.028426	-0.223592	0.152877	0.32336	0.344488	-0.018582	-0.138941	0.0475934	-0.112517	0.331467
ADCYAP1	-0.0179044	-0.0277501	-0.0673314	1.66237	-0.25366	0.110208	0.0766296	0.549505	0.935544	0.718037	3.25071	-0.181533		0.0743714	0.0554998	0.0233568	1.17705
ADCYAP1R1	-0.0895005	0.0730199	0.0411221	0.0425517	-0.0785649	-0.00602964	0.221519	0.17508	0.699236	0.173194	2.00975	-0.592345		-0.439327	-0.000696057	0.00016675
ADD1	-0.0697951	0.196676	0.319162	0.917922	-0.0390155	0.267052	0.306778	0.0874266	-0.0613651	0.165318	0.426861	0.267039		-0.100267	0.067586	0.17989	0.232916
ADD2	0.0210612	0.041919	0.101355	0.151538	-0.475983	0.323438	0.370815	0.455423	1.52289	-0.447784	1.3014	-0.497477	0.0322775	-0.169141	-0.0218624	0.00886791	0.41262
ADD3	0.199771	0.340627	0.451189	-0.852862	0.357412	-0.43645	0.604074	0.590227	0.133651	-0.0825602	-0.47194	0.393075	-0.0742119	0.0384529	-0.0296946	0.257947	0.124511
ADD3-AS1			0.0885893			-0.779962			-0.111081		-0.556831	0.634882
ADFP															-0.0446577
ADGB	0.0708445	0.00537532	-0.0861039		0.624886	0.489273	0.039	0.11125	-0.191337	0.662541	0.129889	-0.295821
ADGRA1	0.0423764		-0.0505514			-0.466737			-0.089352	0.040769	0.085983
ADGRA1-AS1						0.0249033			-0.180475
ADGRA2	-0.257214		0.0696336	1.85018		0.735882			0.376538	0.777306	0.775495
ADGRA3	-0.0483386		-0.19105	-0.567412		-0.38489			-0.147854	-0.242951	-0.355521
ADGRB1	-0.114565		0.0671146	0.60676		1.02372			0.950526	0.0790524	0.409134
ADGRB2	0.0967228		-0.04229			0.350209			0.140116	-0.112335	1.22723
ADGRB3	-0.20438		0.230016	0.446972		0.344233			1.03634	1.1243	1.69431
ADGRD1	-0.212054		0.125199	0.132478		1.44123			1.65006	0.882909	1.78891
ADGRD1-AS1						0.0910284			0.221985
ADGRD2						-0.684105			-0.154299
ADGRE1	0.0168861		-0.119291	0.881212		1.71643			0.130842	0.160637	1.00003
ADGRE2	-0.00678165		0.0651375	0.515266		1.62762			0.385132	0.272786	-0.147277
ADGRE3	0.215127		-0.0528896	1.14177		1.34952			0.441715	0.449838	0.67877
ADGRE4P			-0.0834168			0.842811			0.504694		0.666615
ADGRE5	-0.0157807		-0.01544	-0.622842		0.87219			-0.854602	0.340701	-0.221961
ADGRF1	-0.559751		0.10673	-0.224803		-1.00354			-0.850179	-0.18574	-0.871842
ADGRF2	0.0707623		-0.0929064	0.178108		-1.25894			0.669627	-0.273634	-0.230135
ADGRF3	-0.204297		-0.0932496	-0.393595		-0.126143			0.519518	-0.260952	-0.430211
ADGRF4	-0.496938		0.00396357	-0.100792		-1.46044			0.087637	0.659274	-1.13058
ADGRF5	-0.297925		-0.0945125	-0.101174		0.424521			0.848166	0.186314	0.0963128
ADGRF5-AS1									-0.265585
ADGRF5P1						-0.377501			0.300535
ADGRF5P2						-0.117763
ADGRG1	-0.0980965		0.0833821	-0.406459		-0.334866			-0.560291	-0.142702	-1.15372
ADGRG2	0.601312		0.146192	-0.655756		0.0780953			0.15125	0.348748	0.355812
ADGRG3	0.0388752		-0.10777	-0.407336		2.3149			0.31948	0.622488	0.850152
ADGRG4	-0.0383285		-0.0345443	-0.0299985		-0.319972			-0.0911841	0.683477	0.0645135
ADGRG5	0.210097		-0.0466461	-0.500721		-0.826352			-0.163517	0.570173	-0.461472
ADGRG6	0.0321496		0.226806	0.107075		-1.31555			0.560568	0.269971	0.396287
ADGRG7	0.293605		-0.113675	-1.25635		-2.08463			0.0914643	0.680025	-0.642083
ADGRL1	0.134192		0.0347611	0.353709		-0.019966			-0.771413	-0.181467	-0.804852
ADGRL2			0.165466	1.9068		0.371775			0.532473	0.0274961	1.00771
ADGRL3	-0.0128484		-0.0422066	0.420916		0.505327			0.268932	0.332362	0.841358
ADGRL3-AS1						-0.0342224			-0.0195029
ADGRL4	-0.117834		-0.158167			0.22238			1.089	0.310389	0.349172
ADGRV1	-0.307475		0.00277571	-0.355901		-0.525338			-1.09675	-0.731586	0.150799
ADH1A	-0.105601	0.00919377	0.0534525	0.618787	0.263342	-0.134349	0.243519	0.118523	0.894463	0.820494	0.0475398	0.213308			0.115978	0.404234	0.414743
ADH1B	-0.221961	0.159408	0.885264	2.19827	-0.645584	0.819504	0.88737	0.524243	2.38986	1.99918	3.1821	1.0571			0.0332251	0.207789	2.2922
ADH1C	-0.480054	0.0979678	0.0205068	0.371844	-0.707694	-0.74999	0.646593	0.352137	1.51012	1.53154	0.683628	-1.35113			0.102996	0.0867968	0.0661756
ADH4	0.126651	0.030059	-0.12442	-0.409781	-0.128885	0.944937	0.116926	0.0721241	0.138144	0.473272	-0.412229				0.0472904	0.0358845	-0.439481
ADH5	-0.122395	-0.00516978	0.180458	1.12441	-0.0484861	-0.126673	-0.135704	-0.09791	0.0411227	0.173015	0.356298	0.0344895			-0.00420883	0.14461	0.476466
ADH5P2						-0.214174			0.0325443
ADH5P3						-0.163428		-0.0140548	0.170833
ADH5P4						-0.0622466		-0.0655173	0.403879
ADH5P5									0.161222
ADH6	0.0386836	0.00778764	-0.114561	-1.77399	0.58315	-0.507036	-0.0258519	0.00229425	-0.625049	0.306086	-1.03538	-0.0999235	-0.000203842	0.0483886	-0.0243584	0.0173609	-0.530714
ADH7	-0.0382214	-0.00969151	-0.0109939	-0.413796	0.416526	-1.63999	0.00281481	-0.00550974	-0.0376327	0.0523953		-0.375174			0.0102038	0.0120556
ADHFE1	-0.0549037	0.15283	0.121547	1.1717	0.142218	-0.0112266	0.356111	0.0292593	0.865659	0.484342	1.93222		-0.0112665		-0.0219643	0.164144	1.13877
ADI1	0.121262	-0.0189653	0.1591	-0.163148	0.555477	-0.299184	0.128926	-0.261883	-0.00289309	-0.0474285	-0.198898	0.126023		0.154954	-0.044169	-0.0589329	0.212484
ADI1P1						-0.117444			-0.0204682
ADI1P2						0.152805			-0.0216608
ADI1P3						-0.0181579			0.0250304
ADIG	-0.0914197	0.0111765	-0.190875		-0.115981	-0.207142	0.00474074	0.0149006	5.32907e-15	-0.127365	0.0223746			0.0153329	-0.0579501	-0.000419107	-0.289016
ADIPOQ	-0.674142	0.28161	0.0128029	0.666701	-0.0697228	0.538962	0.299852	0.0243639	0.586113	0.470559	0.232653	1.8012	-0.022856		-0.0187567	0.0602466	0.79836
ADIPOQ-AS1		0.0362594	-0.0432521		0.848361	0.183848	0.00185185	0.0726016	0.0684601		0.0223746
ADIPOR1	0.216164	-0.040171	0.122296	-0.0913772	0.442144	0.145766	-0.200778	-0.193982	0.220313	0.139827	-0.173487	-0.745397		-0.0382329	-0.0971359	-0.243943	-0.0863552
ADIPOR1P1						0.192975		0.0256966
ADIPOR1P2						-0.0899815		-0.00677053	0.115292
ADIPOR2	0.119613	0.0596349	0.23458	-0.571357	-0.321444	-0.37418	-0.152185	-0.417373	-0.281619	0.063628	-0.432816	0.194691		0.0333671	-0.0385211	-0.196113	-0.631763
ADIRF		0.171052	0.0471871	0.21001	0.424239	0	-0.225667	0.343709		0.93036	-0.0911918	0.982848
ADIRF-AS1						0.0603719		0.00891775	0.241508
ADK	0.162464	-0.0620686	0.15871	-0.331851	0.601656	-0.404211	-0.276889	-0.202467	0.562479	-0.111196	-0.88631	-0.00820814	0.0261183	0.0354843	0.045748	-0.062293	-0.164927
ADM	0.0800625	-0.211471	-0.0287625	0.93577	-1.13724	1.14376	0.20237	0.384898	-0.257402	0.0835921	0.449308	0.0383422	-0.203123	0.513304	-0.0488953	0.273057	0.124213
ADM2	-0.0428711	-0.169135	0.0165929		-0.113105	-0.474596	-0.00777778	-0.552248	-0.283164	0.0387704	-1.59548	0.074049		0.0900071	0.0573415	-0.209685	-0.375955
ADM5	-0.261224	0.085789	-0.169299		-0.314165	-0.698661	0.0395926	-0.0280717	0.0811683	-0.0724829	-1.04777
ADNP	0.130358	-0.0366219	0.318148	-0.355717	0.202835	-0.470487	-0.186111	-0.224671	-0.141351	-0.110732	-0.908286	0.111089	-0.221086	-0.124966	0.00592044	-0.140026	-0.287838
ADNP-AS1						-0.547909			0.384073		-0.511079
ADNP2	0.127297	0.0139362	0.104884	0.138999	-0.356032	-0.114198	0.0668519	-0.120465	0.184846	0.095189	0.116498	0.36091		-0.140263	-0.0588637	0.0168543	0.353008
ADO	0.151583	0.0116728	0.021405	0.0344251	-0.168982	-0.0434078	0.0563333	-0.202622	0.22305	0.0147574	-0.499887	-0.104002		-0.30692	-0.0676497	0.0391568	0.0862766
ADORA1	-0.204984	-0.252433	-0.0617836	0.177731	0.864205	0.239434	-0.0154815	-0.969567	0.0674688	-0.187909	0.00325195	-0.176536	-0.00678028	-0.228714	-0.185229	-0.213934	0.0576824
ADORA2A	0.0817201	0.00728913	-0.00538643	0.613406	-0.677033	1.0822	-0.00233333	0.0753316	0.0889119	0.216392	0.180064	-0.307503		0.0342143	-0.0124921	-0.082867	0.186843
ADORA2A-AS1		0.00974904	0.00759643		0.636022	1.20539	-0.00155556	-0.0301378	0.124236		-0.439012
ADORA2B	0.261123	-0.0363007	0.0325557	-1.34264	-0.504719	-0.369678	0.0747407	0.400199	-0.231624	0.180857	-0.639741	-0.32497	0.179642	0.00967571	-0.0510686	0.112043	-0.414438
ADORA2BP								-0.0241122
ADORA2BP1						0.945311			0.0754176
ADORA3	0.277979	0.462209	-0.0578904	1.02454	-0.716836	-0.341617	-0.183815	-0.178996	1.23844		0.790161	-0.0765922		0.23696	-0.052297	0.0899741
ADPGK	0.185201	0.0230924	0.0263121	-0.161228	0.528648	0.208598	0.0902222	-0.277484	0.108488	0.0667759	-0.147113	0.102776	0.00724217	0.0173757	0.0180751	-0.0367771	0.144121
ADPGK-AS1		0.0804745	-0.0491979		0.96084	0.106546	0.00474074	-0.211	0.524646		0.0747461
ADPRH	-0.00429475	0.263556	0.00481357	0.213616	-0.236815	0.745388	0.143185	0.0687145	0.461869	0.136337	0.474488	-0.331165		-0.127976	-0.0461742	0.0932072	0.322186
ADPRHL1	0.183438	0.00871949	0.0611718	0.602689	-0.69835	0.357862	-0.115741	-0.125082	-0.0809047	-0.275177	-0.156967			0.121603	-0.321711	-0.0199199	-0.641663
ADPRHL2		-0.0566034	0.0220336	-0.1511	0.359281	-0.189791	-0.104111	-0.30971			-0.315524			-0.168167	-0.0220943	-0.00143213	-0.15618
ADPRM	0.158064	0.235834	0.150972	0.273573	0.628556	0.170834	0.132407	0.144471	0.424568	0.342643	0.308511	-0.36491
ADPRS	-0.00120411								0.0200737	-0.0568968
ADRA1A	-0.419297	0.0775142	-0.0164421	-0.0445959	-0.162946	0.580816	0.142444	0.171351	0.685695	0.465199		-0.142932			0.0142809	0.0048812	0.296181
ADRA1B	-0.0928137	0.0687239	-0.00587036	-0.348613	-1.03139	-0.904407	-0.0268889	0.0535562	0.116109	0.101873	-0.0344274	-0.283752	-0.0426375		-0.0460955	-0.0515703	0.118615
ADRA1D	-0.164829	0.0219257	-0.06015	0.634958	-0.0870418	0.558162	0.0165185	0.0668938	0.545523	0.11932	1.35908	-0.556789	0.0294323		0.0474096	0.0127992	0.176061
ADRA2A	0.0329334	0.557016	-0.0165564	0.863617	-0.520076	0.239179	0.435111	0.833179	0.765745	0.627434	-0.00651456	0.494651			-0.123141	0.185319	0.758515
ADRA2B	0.135643	-0.0659422	0.0171125	-0.0393265	-0.0024297	0.450573	0.0447407	0.313411	0.155547		0.0134259	-0.51317	-0.0802556		0.011398	0.0406562	0.150874
ADRA2C	0.643837	0.0674001	-0.047045	-0.493317	-0.627809	0.269075	-0.122889	0.342472	-0.886429	-0.454128	0.491134	-0.198515				-0.00878661	-0.139268
ADRB1	0.153774	0.0657404	-0.144899	-0.0197355	-0.445815	-0.0538279	0.11563	-0.451824	0.115774	0.224089	0.97195	0.389457				0.00436735	0.947009
ADRB2	0.119912	0.268473	0.104418	0.871479	0.623982	0.174271	0.353444	0.0670131	-0.115606	0.484994	1.3606	0.023531			-0.113054	0.387591	0.821908
ADRB3		0.0178573	0.00884571	0.317888	-0.0836134	0.855691	-0.000296296	-0.111451	-0.130609	0.135551	0.701757	-0.218813			0.0253777	-0.00812667	0.75255
ADRBK1		0.132755	-2.32143e-05		0.198713		0.198556	-0.285826				-0.965584	-0.0854001		-0.0891538	-0.13925	-0.488983
ADRBK2		0.18777	0.0461104		-0.0813401		0.203667	-0.284353				0.055841	0.0295962		0.0674978	0.00120676	0.0405752
ADRM1	0.104274	-0.0246653	0.0495332	-0.39129	0.347459	-0.158021	-0.0425185	-0.34404	0.00986483	-0.0783998	-0.929598	0.0253178	-0.0633601	0.0206471	0.0112276	-0.182271	-0.117332
ADSL	0.00670364	0.0195632	-0.0891036	-0.180275	1.24987	-0.0870662	-0.106111	-0.289772	0.396574	-0.00862108	-0.683066	-0.0157755	0.0318244	-0.134526	0.117982	-0.049055	0.0341349
ADSS		-0.125213	0.115963	-0.372465	-0.0566091	-0.00116782	-0.342852	-0.113102			-0.411499	-0.312599	-0.18022	-0.0240929	-0.0918049	-0.160011	-0.216766
ADSS1	0.0500763								0.0247719	0.0321858
ADSS2	0.215443								0.26551	-0.0686687
ADSSL1		-0.0345488	0.0465704	0.750715	0.495391	0.297088	0.16637	-0.324686			0.246297			0.145367	0.00427617	-0.0127018	0.290716
ADTRP	-0.141103	0.21044	-0.0745311	-1.56527	0.872193	0.0410072	0.394148	0.168201	0.523527	0.157494	-0.337337	-0.110286
ADV21S1A1N		0
AEBP1	-0.349802	0.212769	0.500064	2.43562	-1.30838	0.827141	0.595926	0.686438	0.920876	0.139527	1.45237	1.96501		0.263217	-0.141861	-0.165536	1.51531
AEBP2	0.17636	0.153345	0.634217	0.218562	0.681866	0.0463032	0.179148	0.188813	-0.23602	-0.0851905	-0.0795127			0.0408	-0.101566	0.166804	-0.0368922
AEN	0.181083	0.0897941	-0.00248429	0.288504	-0.422137	0.718284	0.490667	0.535677	-0.449228	0.196827	0.0323038	0.411381		-0.20829	-0.0885994	0.157393	0.301385
AES		0.0439478	0.216964	0.145857	0.121747	0.0575318	-0.170778	-0.282619			0.202198	0.478946		-0.0339057	0.0142113	-0.0251263	-0.00766929
AF007147		0.00984715										0.711841
AF020763		0.0174074
AF035281		-0.0157328
AF047486		0.0132902
AF055024		-0.22605
AF063596		0.0363972
AF070569		0.0716289
AF070581		0.0396588										1.17843
AF072097		-0.0546906
AF075036		0.000589757
AF075112		0.0177686
AF085962		0.00444315
AF085995		-0.0256781
AF086102		-0.0158386
AF086125		0.0204452
AF086126		0.0851253
AF086132		-0.0624029
AF086154		0.00295786
AF086165		0.17983
AF086184		0.108201
AF086203		-0.00219358
AF086219		-0.000542726
AF086258		0.223794
AF086285		0.0393216
AF086288		-0.0273108
AF086294		-0.00394283
AF086303		-0.00450123
AF086346		-0.192622
AF086351		0.163114
AF086476		0.0751939
AF088041		0.07946
AF090102		-0.0639002
AF090939		0.00471249										0.930616
AF116693		0.0291203
AF119915		-0.00478786
AF131837		-0.0236681
AF143870		0
AF143871		-0.0391209
AF157115		0.0975956
AF161365		0.00615621
AF161442		0.0403495
AF188711		-0.135637
AF198444		0.00422228										-0.110212
AF216583		0.0300572
AF258550		-0.0198512
AF258560		0.0926972
AF268386		0.196769
AF279775		0.0112512
AF279780		-0.0198759
AF279782		0.0137734
AF289551		-0.204634
AF339801		-0.00939742
AF339817		-0.184757
AF380582		0.0104364
AF387615		0
AF397448		0.0193149
AF401214		-0.0721789
AF420437		0.105362
AF508906		0
AF508907		0
AF520419		0.00467536
AF520792		0.0204243
AF520793		0.143461
AF532840		0.23993
AF548120		0.0865822
AFAP1	-0.103063	0.158987	0.0754132	0.426	-0.239514	0.127881	0.359963	0.421026	0.00190182	-0.108573	0.263278	0.697032		-0.192479	-0.0284147	0.0409643	0.284801
AFAP1-AS														-0.13318
AFAP1-AS1		-0.248194	-0.0290543		0.545104	-0.818201	0.0898148	0.114229	0.145098		-1.01438
AFAP1L1	-0.111597	0.056853	-0.116509	0.0710268	0.17493	0.550576	0.376926	-0.0539086	0.452271	0.158028	0.0933946			-0.0242457	-0.0808261	0.0995089	-0.726024
AFAP1L2	-0.285668	0.169106	-0.127948	-0.10195	0.529669	-0.0940899	0.313148	0.147783	-0.180023	-0.0564312	0.180625			0.0154557	-0.115593	0.338553	-0.514388
AFAR3																-0.0479342	-0.888771
AFARP1																0.00613899	0.0723997
AFDN	0.0805027					-0.437169			-0.0966996	-0.212659
AFDN-DT						-0.964972			0.185932
AFF1	0.0223963	0.169148	0.875486	0.60913	0.862392	0.354133	0.368741	0.355486	0.296967	0.384507	0.530132	-0.0805849			-0.0194792	0.00205257	0.303058
AFF2	-0.0428343	0.0891167	-0.124259	0.288187	-0.192119	1.58343	0.548519	0.795905	0.19858	0.385379	0.722596	-0.181449			-0.0688198	0.0163498	0.144616
AFF2-IT1						0.213758		-0.00860561	0.0259577
AFF3	0.302437	-0.0229673	0.503256	0.196169	-0.00375065	0.735312	-0.351778	-0.540893	0.706982	0.637719	2.03128	-0.671142			0.0248169	-0.0990711	0.593257
AFF4	0.0857477	0.180858	0.287257	0.012464	0.433138	0.106437	0.0643704	0.224389	0.384174	0.133995	0.435142	-1.04801	0.0323597		0.000111374	-0.00947857	0.0581293
AFG1L	-0.0705941					-0.471811			0.222846	-0.0657315
AFG3L1															-0.00249311	-0.00635041	-0.7465
AFG3L1P	0.238669	-0.0794654	-0.00299286		0.464762	-0.137542	0.245852	-0.341515	0.0322528		-0.322555
AFG3L2	0.0768212	0.0145608	-0.111934	-1.12376	0.511697	-0.435531	-0.0592963	-0.209139	-0.0322944	-0.0755719	-0.166613	0.0977828		0.0647729	-0.0500693	-0.0939773	-0.167836
AFG3L2P1						-0.197588		-0.0174454	0.18155
AFM	0.0813241	0.00376698	0.0498046	-0.463603	0.610735	-0.379786	-3.7037e-05	0.0232302	-0.148923	0.350576	0.0412214	-0.306956		-0.03994	0.070044	-0.00647924
AFMID	-0.215784	0.0386969	0.24213	-0.148524	-0.221931	0.203093	-0.102741	-0.281417	-0.0919432	-0.00864536	-0.766455			0.0625471	-0.136236	-0.0124672	-0.325555
AFP	0.0509754	0.148538	0.00197571	0.133213	0.791641	-0.698485	-0.0331481	0.894441	0.466314	0.0719687	-0.139727	-0.792715	0.475904	-0.0904886	-0.0513559	0.284928	-0.246481
AFTPH	0.104936	0.0635817	0.611485	-0.452104	0.740999	0.00147812	-0.131593	-0.169445	0.0688591	-0.162681	-0.482284	-0.149486	-0.153842	0.154271	0.0414483	-0.0771423	-0.0963688
AGA	-0.00755144	-0.0169226	0.160572	0.129221	-0.340731	-0.340622	-0.352259	-0.254	-0.139296	0.0249678	0.15195	-0.0250825		0.310461	-0.0481851	-0.0105988	0.156154
AGAP1	-0.0200534	-0.0241776	0.150075	-0.56553	-0.372037	-0.388062	0.180667	-0.127447	0.00745873	-0.190627	-0.512493	-0.0367251			0.0426065	-0.0110081	-0.62447
AGAP1-IT1			0.00504714			-1.48261		-0.367599	-0.713244		-0.0691565
AGAP10							0.242667	-0.218807				-0.0934613
AGAP10P						-0.258012			0.023311
AGAP11		0.113671		-0.124336	0.586169	-0.137668	0.0489259	-0.0559581	0.106563	0.6621	1.10767	-0.161093			-0.0743264	0.0155025	-0.037372
AGAP12P						0.125505			0.369866
AGAP13P						-0.0817025			-0.437817
AGAP14P						-0.286595			-0.199844
AGAP2	0.108966	0.254267	0.146771	0.160311	0.0325309	0.666804	0.308593	-0.1492	-0.741022	0.49883	0.768931	0.293706			0.111887	-0.00674107	0.318066
AGAP2-AS1		0.00192798	-0.0145446			-0.0792743	0.204519	-0.215916	-0.193585	0.096971	0.177292
AGAP3	0.0616356	0.0790789	-0.0302186	0.325202	0.0866604	0.344852	0.328407	-0.079866	-0.140152	-0.146707	-0.487803				0.0134784	0.0395223	-0.0546507
AGAP4		-0.0136004	0.0221629	-0.0754626	-0.49904	-0.498868	0.631519	-0.208631	-0.196251	-0.188718	-0.283758
AGAP5		-0.0179553	0.0212779		0.632044	-0.373405	0.41563	-0.125958	-0.660967	-0.219149	-0.0380426
AGAP6		-0.0757079	-0.138822		0.205185	-0.176691	0.45763	-0.508283	-0.092488	-0.190619	-0.261374					0.0126009	-0.425596
AGAP7		0.0134041			0.157967			-0.437296								0.00358518	-0.36312
AGAP7P			-0.0248389			-0.498623			0.488314		-0.169513
AGAP8		0.0145236			-0.0981999		0.440741	-0.35112								0.0687661	-0.110305
AGAP9		0.016753	-0.0777993		0.545324	0.0732337	0.653444		-0.313881	0.29534	-0.0713891
AGBL1	-0.0728141	-0.0110354	-0.0849782		0.6126	-0.570426	0.0284815	-0.0171141	-0.383419		0.232329			-0.501947	0.0269823	0.00129962
AGBL1-AS1		-0.00299568	-0.130756			-0.769768		0.0649325	-0.388547
AGBL2	0.302124	0.0436015	-0.0699082	-0.230877	0.310984	-0.995768	-0.00288889	-0.181617	0.118232	-0.111664	-0.0345957	-0.41693		0.0553157	0.156343	0.00618674	-0.344579
AGBL3	0.0488691	0.00698003	0.000138571	-0.380549	1.35897	0.025543	0.013963	0.0739602	0.278033	-0.0318113	-0.0545516	-1.04374	0.0111372	-0.0454	-0.0309276	-0.00732798
AGBL4	0.115239	0.00348386	0.108136	0.0191373	1.15787	-0.119473	-0.287593	-0.0743299	-1.00171	0.162829	0.274458			-0.100899	-0.00751198	0.0068326	0.0333325
AGBL4-IT1						-0.267072		-0.036185	0.131873
AGBL5	0.152775	-0.0750589	-0.03619	-0.63031	0.381471	-0.180999	0.274074	-0.178339	0.0615196	-0.300543	-0.159447	-0.148611		-0.0249686	-0.069706	-0.0269422	-0.0249987
AGBL5-AS1						-0.831681		-0.079695	-0.323689		0.190224
AGBL5-IT1						-0.0146717		-0.0528781	-0.108311
AGC1																-0.012408	-0.169276
AGER	-0.021144	-0.0100422	-0.18097	0.407955	-0.407497	0.448684	0.409	-0.336546	-0.123332	0.0676732	-0.0769665	-0.0866512	0.0525619	0.0129562	-0.0742294	0.00862008	0.0720193
AGFG1	0.216322	0.0265284	0.278288	-0.289903	-0.0906101	-0.0710554	-0.257074	0.000803245	0.150098	-0.0557765	-0.456172	-0.054575	0.0614719	-0.09142	0.0721446	0.110744	-0.0425265
AGFG2	0.114104	0.1809	0.275295	-0.0123128	0.518064	-0.314414	0.223	0.133951	-0.662756	0.228264	-0.394904	0.129436		0.262519	-0.0350897	0.018627	-0.530497
AGGF1	0.160669	0.0864508	0.0549743	-0.151055	0.898283	-0.0690672	-0.129148	-0.153267	0.0482927	-0.0687894	-0.157663	-0.0157655	-0.0134957	0.0930771	0.00495813	0.0382745	-0.341895
AGGF1P1						-0.148242		-0.236632	0.397234
AGGF1P10									0.359972
AGGF1P2						-0.6776		-0.0252103	0.265909
AGGF1P3						0		-0.205166	0.107381
AGGF1P4						0
AGGF1P5						-0.0156704			0.0108486
AGGF1P6						-0.0606238			0.0118752
AGGF1P7						-0.00403985
AGGF1P8						-0.0763733			5.32907e-15
AGGF1P9						-0.0166011			-0.054966
AGK	0.102158	0.0211227	0.0345257	-0.193025	0.788895	0.0104704	-0.072963	-0.141214	0.192968	-0.111743	-0.584551	0.0305684		0.11639	-0.058367	-0.0225424	0.0620219
AGKP1						0.21233			0.0457513
AGL	0.12734	-0.0479265	0.153292	0.0637683	1.16264	-0.46471	-0.118704	-0.678356	0.339268	-0.09384	0.380963	0.550325	-0.0252779		0.0462945	-0.0662786	-0.0923796
AGMAT	0.328433	0.010872	-0.100914	-1.8068	0.894595	-0.880674	-0.00792593	-0.764591	0.00412375	0.0908435	-2.01734	-0.069321	0.1845	0.0364343	0.23758	-0.0358881	-1.49707
AGMO	-0.270373	-0.0100342	0.00674	0.21455	-0.0526094	-1.42873	0.178704	-0.0513418	-0.175119	0.0499353	-0.288723
AGO1		0.109044	-0.085155	0.27586	0.0648999	-0.00418089	0.12137	-0.0827761	0.398195	-0.090412	-0.0580461	-0.0585866
AGO2		-0.0173081	-0.032925		0.569231	-0.0378828	-0.0361481	-0.302404	0.169238	-0.130595	-0.655178	-0.305454
AGO3		0.0595095	0.138158	0.614056	0.395737	0.210267	0.320222	-0.0194645	0.359841	-0.119193	-0.165237	0.278789
AGO4		0.141638	-0.109468	0.719483	0.636882	0.475465	0.0922593	-0.152672	0.419655	-0.116298	0.224208	-0.410786
AGPAT1	0.022768	-0.0132809	0.0316175	0.253594	-0.4021	0.189677	0.069963	-0.0765032	-0.247683	-0.13741	0.0884577	0.0120182	0.0259091		-0.0589562	-0.0362008	0.089397
AGPAT2	0.0856506	0.0990592	-0.0156889	-1.39584	0.410515	-0.61198	0.071037	-0.120874	-0.508041	0.107026	-0.689579	0.242812	0.115132		-0.0207885	0.182376	-0.671991
AGPAT3	0.163089	0.017493	-0.0328546	0.21704	0.0346378	-0.0687002	-0.143148	-0.36576	-0.00561985	0.0185572	-0.354811	-0.153993	-0.142211	-0.0632486	0.0278991	-0.0363436	-0.116914
AGPAT4	-0.45833	0.224486	0.0612607	0.708539	-0.237485	0.503037	0.555037	0.542195	0.39029	0.110769	1.55752	-0.210274			0.039234	0.129853	0.642582
AGPAT4-IT1		0.0926476	0.133695		-0.0902014						1.20943
AGPAT5	0.142293	0.0385095	0.0702218	-1.15938	-0.559867	-1.15511	-0.050037	-0.0130318	0.0825949	-0.0307762	-0.752777	-0.0127547	-0.0266536		-0.0488254	-0.0378055	-0.659125
AGPAT5P1						0
AGPAT6		0.0287134			-0.620778		-0.179926	-0.36551							-0.0502111	-0.0514888	-0.384052
AGPAT9		0.286708			0.493076		0.0961481	0.214673					0.149601	0.337076	0.0625444	0.377467	-0.227811
AGPHD1		-0.0550296			0.790441								0.0526236	0.101739	0.0349155
AGPS	0.000763843	0.0896711	0.204826	-0.336498	0.746024	-0.27695	-0.0423704	0.018714	0.111811	-0.117241	-0.215877	-0.484144		-0.11881	0.0422378	-0.104122	0.0690519
AGR2	-0.448428	-0.319164	-0.0834004	-3.976	0.00490476	-1.60759	-1.93937	-1.23512	-0.877761	0.412342	-0.762009	-0.375206		0.562393	-0.0519003	-0.546343	-0.770514
AGR3	-0.204063	-0.418523	-0.00486714	-4.15054	0.942665	-1.17066	-1.33326	-1.03171	-0.234519	-0.0190732	-0.32044			0.00959714	-0.0243192	-0.505198	-0.904721
AGRN	-0.177691	0.0878328	-0.00868929	-0.105123	-0.627434	0.157931	-0.118222	0.0502966	-0.609209	-0.306442	-0.61992	0.0447432		-0.02068	0.0118904	0.0449116	-0.139561
AGRP	0.034385	0.0504271	-0.01116	-0.150357	0.0894675	-0.533807	-0.0126667	-0.0959349	-0.232489	-0.250691	0.0455788	-0.344445		-0.02215	0.0341613	0.000971562
AGSK1					0.182827
AGT	-0.285199	-0.0716044	-0.0274125	-1.43142	-0.0774913	0.303103	-0.226481	-0.79378	-0.39853	1.00032	-1.79011	-0.00565994			-0.06076	-0.0550568	-0.848064
AGTPBP1	0.161381	0.114088	0.171824	0.131904	0.859326	0.487641	0.0683333	-0.156305	0.368067	-0.068931	-0.0761433	0.186159	0.0765888	0.0595443	-0.0210057	0.0312605	-0.147243
AGTR1	-0.00283242	0.515376	0.0841968	3.22432	-0.83149	0.271013	-0.0742593	0.337506	1.59293	0.834976	3.06399	-0.234624			-0.0415773	0.118557	1.98993
AGTR2	-0.255861	0.0332886	0.0237189	0.840732	0.178431	-0.240151	0.0424444	-0.0121723	-0.0494598	0.422478	0.0630214	-0.114774			-0.120162	0.00103117
AGTRAP	-0.0581474	-0.0987892	-0.00638714	0.583797	-0.004974	0.31641	-0.236889	-0.383382	0.0595268	-0.137023	-0.246079		-0.131574	0.237557	0.0391589	-0.0682646	0.0223528
AGXT	0.446803	-0.0148082	0.0342354	-0.577946	0.653197	-0.550112	-0.0260741	0.0169329	-0.3811	0.516761	-0.692903	-0.550214	0.0836364	0.104114	0.0749447	0.011513	-0.540341
AGXT2	0.0787109	0.0354657	0.0748511	-0.00628291	0.0277355	-0.56044	-0.0273704	0.259454	-0.218343	0.383944	-0.0710459		0.0823062	0.00938143	0.121698	0.0104033	-0.453557
AGXT2L1		0.00437455			0.214485									0.0125514	0.0775938	0.000811008	-0.175266
AGXT2L2		0.221038			0.468814								0.0570139	-0.0448586	-0.138997	0.0554132	-0.132577
AHCTF1	0.318901	-0.115451	0.415421	-0.295176	0.426481	0.177117	-0.114852	-0.0118341	0.294586	0.0461255	-0.540856	0.317447	0.0257197	0.0522121	-0.0580531	-0.0594541	-0.0790408
AHCTF1P1		0.00508642	0.467836		0.466686			-0.140256	0.838646		-0.239234
AHCY	0.102986	-0.0307261	-0.00937536	-1.18015	-0.133462	-0.773431	-0.658407	-0.423903	-0.0344719	-0.00264777	-1.62021	0.0045121	-0.0707581	0.0100471	0.0749797	-0.163175	-0.972452
AHCYL1	-0.0437584	0.090272	0.0786661	0.0996403	0.422601	-0.142663	-0.357111	-0.303284	0.168118	0.097877	0.0188277	0.0769048	-0.102485	0.166814	-0.141316	-0.00987284	0.527457
AHCYL2	0.170682	0.150167	0.0403	-1.91036	0.553231	-0.13048	0.202593	-0.0519933	-0.664235	0.0394676	-0.0282624	-0.272967		0.185719	-0.0172353	-0.0189629	-0.929611
AHCYP1								0.0202305
AHCYP2						-0.426808		-0.0536572	0.149722
AHCYP3						-0.129391
AHCYP4						-0.078327			-0.0376327
AHCYP5						-0.286689		0.00776802	5.32907e-15
AHCYP7						0.124899		-0.00746444	-0.0361782
AHCYP8						0
AHDC1	0.0614416	0.154145	0.0963154		-0.178928	0.321994	0.486111	0.283182	0.0706286	-0.0775074	0.643671	1.18299	-0.0905216		0.00163332	0.0883759	0.417088
AHI1	-0.14732	0.0117508	-0.0286414	-0.298626	1.39188	-0.15497	0.246407	-0.181119	0.232929	0.143714	0.390808	-0.075939	0.00922336	-0.0730943	0.0229157	0.0737764	0.335975
AHNAK	-0.121542	0.292033	0.113166	1.32507	0.264498	-0.0610331	0.407481	0.472649	0.194102	0.171236	1.12437	0.374476		0.298663	-0.00533317	0.240961	0.351695
AHNAK2	-0.351691	0.238296	-0.110223	1.38036	-0.277314	-0.0114306	0.856593	1.13331	0.908232	0.0981168	1.30883	1.11016		0.0991414	0.14226	0.336354	1.78015
AHR	0.0421449	0.353378	0.389103	0.560725	1.02543	1.05928	0.150815	0.409538	-0.0775521	0.398896	-0.196616	1.88306		0.34714	-0.00276163	0.0885077	0.402745
AHRR	0.00576128	0.00593485	0.184534		-1.07086	0.0183637	-0.0225926	-0.159596	0.274143	-0.0687522				0.0494	0.0999256	0.016278	-0.877805
AHSA1	0.182219	-0.0104872	0.0228011	-0.236814	0.766186	-0.292767	-0.264111	-0.376125	-0.0733822	-0.147525	-0.761551	-0.207302	0.0102171		0.0366785	-0.160438	-0.011607
AHSA2		-0.0165353	-0.227969	0.063637	0.529019		0.276667	-0.311868			0.244523	0.711629			-0.00315053	0.0275298	0.201374
AHSA2P						0.238834			0.642694	-0.184574
AHSG	0.0785384	-0.0061015	0.0980343	0.437047	-0.0405627	-0.69442	0.0170741	-0.00576604	-0.289133	0.402966	-0.265751	-0.323759	0.0211281	-0.0876929	-0.0460332	0.00098931	-0.617713
AHSP	-0.375732	0.0412013	0.0529543	-0.0873575	-0.363587	0.0658175	0.113074	0.0523996	0.0394931	0.194466	0.323289	-1.32528		-0.06529		0.0258377	0.0833647
AICDA	0.121917	-0.0593714	0.0269786	0.226522	0.282128	0.525071	-0.0144815	-0.0805547	-0.093404	0.17976	0.176997	-0.719429		0.0427086	-0.198365	-0.00511463
AIDA	0.0592198	-0.0393878	0.0317261	0.645277	-0.135287	0.103569	-0.230667	-0.163109	0.188801	-0.0432957		-0.392345			-0.0137674	-0.115653	0.165921
AIDAP1									0.214409
AIDAP2									0.235698
AIDAP3									0.0204774
AIF1	0.253414	0.285686	0.00988536	1.80291	0.135933	1.39336	0.0515185	-0.441316	0.524744	0.138331	0.202528	-1.092		0.15536	-0.114376	0.211967	0.0872162
AIF1L	-0.00044692	-0.0918137	-0.12368	0.395899	-0.709302	-0.299805	-0.0793704	-0.371051	-0.257936	-0.220629	1.08831			0.181426	-0.0358246	0.0811274	0.328247
AIFM1	0.0408381	0.0880742	0.000475357	-0.674398	0.478609	-0.274882	-0.294963	-0.333441	-0.222408	-0.243034	-0.913309	-0.391267			-0.141122	-0.136104	-0.286902
AIFM1P1						0.392068		-0.0506225
AIFM2	0.150729	0.00711406	0.00495107	-0.255509	0.502133	-0.136225	0.227296	-0.354358	0.203418	0.0831766	-0.592717				0.113309	0.0450828	-0.125757
AIFM3	-0.0893213	0.019305	-0.205051	-2.64867	0.829643	0.23189	0.0278148	-0.244218	0.0175346	0.0165281	-0.829523				0.0642303	-0.00521887	-0.277334
AIG1	-0.167608	0.00215263	0.0944689	0.244338	0.446439	-0.21462	-0.407889	-0.224647	0.22236	0.0936032	-0.245945			-0.00843286	0.0016084	0.0343355	-0.0377352
AIG1P1						-0.336021			-0.041353
AIM1		0.139585	0.15022		0.593158		-0.00155556	0.0121261				0.331874	-0.0750879	0.305593	0.109082	-0.0342021	-0.523916
AIM1L		0.0434402	0.0285482		0.101291		-0.0259259	-0.497566				-0.152161	0.0532261	-0.0435371	0.0268104	0.00405228	-0.695147
AIM2	0.201192	0.0739809	0.0013125	-0.0951222	0.804006	0.603783	-0.0882963	-0.599847	0.053388	0.44402	0.42514	-0.513538		-0.156571	-0.137383	-0.0695751	0.152114
AIMP1	0.00543131	-0.0806923	0.382666	-0.361599	1.07303	-0.37598	-0.0201111	-0.289385	0.240463	-0.0149862	-0.514147	-0.224374	0.0167171	0.0331371	-0.00477385
AIMP1P1						-1.32838		-0.240005	-0.950963
AIMP1P2						-0.042092		0.0131021	-0.211405
AIMP2	0.229004	-0.0802228	-0.000957857	-0.831678	1.23192	-0.427679	-0.43563	-0.51848	-0.330255	-0.212163	-1.13436	-0.350842		0.00741286	0.0787137	-0.29813	-0.38284
AIP	0.228924	0.18925	0.118752	0.411367	-0.0577261	0.174124	0.0778148	-0.253076	-0.0379675	0.0433045	-0.0836942	-0.377899	-0.146074	0.0194829	-0.174017	-0.0476066	0.0649387
AIPL1	0.187641	0.00141719	0.0627304	-0.280763	0.442703	-0.0035661	0.00555556	0.0501557	-0.0943523	0.196995	-0.00109744	-0.371583		-0.0819		-0.00181331
AIRE	0.000258112	0.0252896	0.00589321	0.0525329	0.0896166	0.108646	0.0533333	-0.0102843	0.524533	0.24553	-0.587508	-0.0841838		0.00113	0.0593791	0.00944548	-0.167653
AIRN		0.00564492	-0.0612404		0.358481	0.252341		0.00206875	0.0493526
AJ004954		0.0962225
AJ011378		-0.00527639
AJ011981		0.00469867										-0.76481
AJ276246		-0.00572809
AJ297365		0.190082
AJ420422		-0.193452
AJ420489		0.103805
AJ420595		0.169606
AJ515158		-0.357575
AJ606316		0.0345226
AJ606328		-0.00366197
AJ606330		0.0374948
AJ606331		0.0895858
AJAP1	-0.19853	0.106966	-0.0428021	0.640599	-1.71089	0.417246	-0.0077037	0.136188	-0.144845	-0.0829112	-0.307893	-0.505725		-0.228901	-0.0803923	0.0161944	-0.165369
AJM1	0.256891					0.256751			-0.497106	0.0042699
AJUBA	-0.141789	-0.125522	-0.0621732	-0.372429	-1.07927	-0.937378	-0.325148	0.00611166	-0.143223	-0.444685	-1.69781
AK000154		-0.0269432
AK000451		-0.0954549
AK000470		0.0849271
AK000798		-0.0208288
AK000807		0.0446584
AK000840		0.252117
AK000953		0.203842
AK001057		0.038184
AK001351		0.0529805
AK001394		0.0117171
AK001533		0.0657796
AK001558		0.00429286
AK001582		0.0144767
AK001928		-0.00356716
AK001975		0.0451436
AK002090		-0.0112146
AK021537		0.0432521										-0.148827
AK021551		-0.0171771
AK021563		-0.0138142
AK021570		-0.0363515
AK021664		-0.15783
AK021739		-0.0363433
AK021804		0.20003
AK021876		0.0221621
AK021888		0.113116
AK021933												-0.265466
AK021977		0.00437129
AK022030		-0.060461										-0.00927596
AK022382		0.154184
AK022787		-0.270186
AK022793		-0.171936
AK022898		0.0846601
AK022914		0.0114795
AK022914_2		-0.00579265
AK022915		-0.0151368
AK022993		-0.00140785
AK022997		0.186247
AK023033		-0.0280854
AK023040		-0.0392435
AK023159		0.112138
AK023178		-0.0651415
AK023304		0.0466872
AK023417		0.0273245
AK023457		0.10933
AK023507		0.0414943
AK023515		-0.00534938
AK023548		-0.0141699
AK023566		-0.0148752
AK023614		0.0251089
AK023627		-0.0753764
AK023809		-0.0313835
AK024092		-0.00881225
AK024119		0.0695043
AK024134		0.0491033
AK024141		-0.00973354
AK024242		0.0161499
AK024243		-0.0335948
AK024248		0.0775005
AK024535		-0.511703
AK024736		-0.141384
AK024936		0.00314412
AK024998		0.00640396
AK025061		-0.0107292
AK025117		0.0401225
AK025127		0.0100489
AK025140		-0.0694754
AK025288		0.00256969
AK025321		0.00614092
AK025511		-0.113751
AK025664		0.16905
AK025726		-0.0291373
AK025793		0.00889118
AK025975		0.0625823
AK026244		-0.107673
AK026379		0.249722
AK026392		0.0264863
AK026502		0.107177
AK026512		0.0551397
AK026714		0.150359
AK026736		0.0448858
AK026758		0.00935334
AK026777		0.0391232
AK026905		0.0698329
AK027091		0.158393
AK027145		0.00167475
AK027190		-0.0757969
AK027252		-0.0587517
AK027257		0.00573971
AK027332		0.00655434
AK027541		0.07756
AK027840		-0.407194
AK054623		0.0312446
AK054635		-0.133241
AK054708		-0.0081216
AK054710		-0.0305751
AK054726		-0.0266305
AK054749		0.00924163
AK054753		0.0315716
AK054837		-0.17974
AK054845		-0.0334608
AK054905		0.00556711
AK054921		0.013304
AK054970		0.0141406
AK054972		-0.0055059
AK054988		0.0250239
AK054990		-0.0827916
AK055017		0.0634025
AK055055		0.00364244
AK055145		0.0110523
AK055197		-0.139222
AK055250		0.0429973
AK055254		0.0289016
AK055257		0.0137835
AK055260		-0.00710079
AK055267		0.0114939
AK055272		-0.0155563
AK055323		0.038652
AK055332		-0.00602139
AK055351		-0.0243797
AK055364		0.00430469
AK055368		0.000243532
AK055370		0.205316
AK055384		0.065872
AK055386		0.0548651
AK055408		0.0711144
AK055458		0.0495439
AK055459		0.0373966
AK055533		0.00641216
AK055550		-0.00319994
AK055570		0.0134215
AK055601		0.034066
AK055623		-0.00504319
AK055631		0.00967747
AK055656		-0.00396975
AK055694		-0.0400439
AK055712		0.0909963
AK055772		0.00248822
AK055785		-0.0284396
AK055803		0.0110381
AK055811		0.0388276
AK055849		0.0409812
AK055853		0.0483026
AK055856		0.0146494
AK055876		0.00981828
AK055890		0.0047514
AK055910		0.0813928
AK055918		0.00944797
AK055932		-0.013316
AK055957		0.00811541
AK055967		-0.0629055
AK055974		-0.0171623
AK055980		0.0166147
AK055981		-0.0214128										-0.384514
AK055981		-0.0214128										-0.149997
AK056073		-0.045857
AK056077		-0.0102032
AK056081		0.0113487
AK056098		6.51e-05
AK056105		0.0134235
AK056135		-0.0739907
AK056135_2		0.000172691
AK056182		0.0289595
AK056196		0.0332564
AK056211		-0.0113084
AK056228		0.0138078
AK056246		0.025412
AK056252		0.0277267
AK056253		0.0632462
AK056267		0.00157903
AK056351		0.00504786
AK056368		-0.015879
AK056396		-0.128629
AK056431		0.055707
AK056432		0.0240216
AK056485		0.00594149
AK056486		-0.0952142
AK056490		-0.039908
AK056505		0.0021437
AK056524		0.013053
AK056584		0.0463894
AK056618		0.00647068
AK056623		0.0989072
AK056625		0.00284495
AK056657		0.0146088
AK056686		0.0254961
AK056689		0.0858884
AK056780		0.0307941
AK056817		0.203774
AK056897		0.190546
AK056973		-0.0684308
AK056982		0.319033
AK057177		0.0587014
AK057187		0.00878802
AK057188		0.157716
AK057218		-0.00267413
AK057259		0.000338075
AK057304		0.0038894
AK057316		-0.00677919
AK057317		0.000269007
AK057321		0.0727478
AK057332		-0.0313809
AK057379		0.0661583
AK057438		0.0028976
AK057448		0.0133595
AK057451		0.00366904
AK057455		0.00661548
AK057471		-0.0263948
AK057473		-0.0191814
AK057513		0.00506091
AK057515		0.00365984
AK057519		0.0232742
AK057554		0.00418177
AK057596		0.00949813
AK057604		0.0289193
AK057657		0.00158405
AK057681		0.0185126
AK057689		0.0317633
AK057719		0.0289418
AK057766		0.0136242
AK057873		0.115159
AK057887		-0.00783864
AK057897		-0.135504
AK057978		0.0233578
AK058136		0.0286465
AK058177		0.000690473
AK074396		0.0785161
AK074469		0.00774747
AK074476		-0.0152875
AK074615		-0.00631057
AK075019		0.00589356
AK075337		-0.0832323
AK090553		0.0129981
AK090593		-0.0265056
AK090604		-0.0382078
AK090674		-0.0522331
AK090681		0.00187156
AK090688		-0.00493301
AK090700		0.0769297
AK090736		0.0165071
AK090788		-0.149626
AK090844		0.0863803
AK090854		0.0057678
AK090895		0.00416259
AK090904		-0.0602124
AK090973		0.0129449
AK091028		0.0613297
AK091070		0.00654835
AK091102		0.0294147
AK091265		0.0112507
AK091275		0.0106097
AK091365		0.000117589
AK091593		-0.00307321
AK091624		0.00964517
AK091688		-0.0126843
AK091729		0.00779429
AK091866		0.01233
AK091889		0.00368582
AK091906		-0.000537401
AK091996		0.0117917
AK092048		0.164935
AK092080		-0.0117453
AK092087		-0.00796944
AK092098		-0.0772974
AK092135		-0.00183103
AK092150		0.00900892
AK092251		0.00621129
AK092313		-0.00227361
AK092331		0.0496437
AK092380		0.0166081
AK092451		0.020054
AK092541		-0.0182533
AK092589		-0.00917517
AK092619		0.0706877
AK092965		-0.0276944
AK093002		-0.0289019
AK093026		0.0761904
AK093107		-0.0261842
AK093114		0.000809963
AK093124		-0.00300803
AK093193		-0.00372643
AK093203		0.0114098
AK093205		0.00376624
AK093214		0.00499085
AK093219		0.00129056
AK093256		-0.0123125
AK093264		-0.000470941
AK093299		-0.00926173
AK093301		0.00440898
AK093356		0.0256353
AK093362		0.0193008
AK093363		0.00551203
AK093370		0.00190058
AK093381		0.00384183
AK093403		-0.00505303
AK093412		0.00344502
AK093416		-0.0596
AK093443		0.028017
AK093513		-0.00104286
AK093519		0.0362102
AK093525		0.00621728
AK093534		-0.243428
AK093551		0.051211
AK093552		0.0328577
AK093555		-0.00241421
AK093600		0.0835364
AK093758		0.0365694
AK093892		-0.00218373
AK093898		0.00475785
AK093940		-0.0546961
AK094117		0.0866498
AK094156		0.0542077
AK094188		-0.0420555
AK094196		-0.0167267
AK094280		0.0308088
AK094325		0.0364156
AK094342		0.196474
AK094343		-0.0160684
AK094352		0.00260824
AK094413		-0.00197828
AK094462		-0.0151195
AK094480		-0.0319208
AK094525		0.0171375
AK094561		0.0127186
AK094577		-0.0674671
AK094599		-0.0123061
AK094611		0.000470244
AK094621		0.0761684
AK094639		-0.0494325
AK094644		0.00375936
AK094674		0.00604774
AK094692		-0.00189254
AK094733		-0.0174453
AK094786		0.00954503
AK094818		-0.156641
AK094859		-0.150629
AK094909		0.0279381
AK094915		0.00305487
AK094916		0.0516829
AK094929		0.00370607
AK094934		0.0122679
AK094945		0.00427289
AK094963		-0.0503919
AK094985		0.0600322
AK094990		0.00380208
AK095045		0.0289326
AK095057		0.0505868
AK095081		0.0365663
AK095112		-0.134893
AK095132		0.00997748
AK095151		0.0457794
AK095179		0.0643261
AK095187		0.00537956
AK095210		0.135032
AK095221		-0.000426247
AK095242		0.0465309
AK095267		-0.0597203
AK095285		0.00961867
AK095310		0.00116876
AK095335		-0.0953988
AK095365		-0.000938318
AK095366		0.0424906
AK095439		0.111003
AK095498		0.00462394
AK095546		-0.0266657
AK095583		0.0642147
AK095618		0.00363642
AK095621		0.0433384
AK095633		0.00234383
AK095699		0.0101368
AK095700		0.0240638
AK095721		0.240129
AK095988		0.0750582
AK096023		-0.000581429
AK096066		0.0779948
AK096159		0.0307425
AK096219		0.00854034
AK096230		-0.0200745
AK096233		0.131829
AK096249		0.00969445
AK096291		0.247213
AK096314		0.0941097
AK096329		-0.134341
AK096335		-0.00145572
AK096379		0.00195619
AK096395		0.0587186
AK096475		0.145406
AK096499		0.0017115
AK096549		0.00432856
AK096592		0.0811655
AK096622		0.0858849
AK096718		0.0608682
AK096766		0.0909503
AK096792		0.230766
AK096803		0.00302597										-0.236949
AK096834		0.00972116
AK096898		-0.00240052
AK096932		-0.0603258
AK096976		0
AK096982		0.0192222
AK096987		-0.000255082
AK096995		0.00577835
AK097012		-0.284706
AK097119		0.128969
AK097142		0.000765785
AK097143		0.0533816
AK097161		0.0293807
AK097184		0.00235696
AK097190		0.0178989
AK097193		0.00654011
AK097242		0.00732913
AK097288		0.00433333
AK097289		0.0147314
AK097351		-0.027218
AK097370		-0.00317882
AK097428		-0.0149813
AK097432		0.000639606
AK097447		-0.00507018
AK097453		-0.00427199
AK097472		-0.0227038
AK097493		0.00401876
AK097500		0.0423993
AK097527		-0.00345325
AK097571		0.0515898
AK097585		0.00492169
AK097590		0.0217755
AK097618		-6.72e-05
AK097622		-0.00116537
AK097624		0.000757589
AK097625		0.0228272
AK097658		0.0403007
AK097686		0.00538203
AK097694		-0.000328877
AK097701		-0.0786224
AK097702		-0.00920921
AK097706		0.00556322
AK097722		0.018471
AK097759		0.0198062
AK097787		0.00431237
AK097791		0.00586752
AK097794		-7.31e-05
AK097803		0.017986
AK097814		-0.00386892
AK097816		-0.000622515
AK097829		0.00184661
AK097836		0.0101368
AK097853		0.00782564
AK097866		0.0193936
AK097878		0.0676837
AK097902		0.00902639
AK097910		0.0234414
AK097921		0.0389886
AK097934		-0.0317459
AK097952		0.013262
AK097957		-0.234104
AK098012		0.062199
AK098067		-0.0318656
AK098095		0.0802118
AK098198		-0.00573529
AK098263		-0.00392431
AK098303		-0.0668282
AK098333		0.00421494
AK098438		-0.0444419
AK098481		0.0161468
AK098491		0.0452731
AK098548		0
AK098560		-0.0258239
AK098570		0.0035193
AK098656		0.00131848
AK098665		0.00777611
AK098705		0.00536632
AK098727		0.033097
AK098763		0.00446079
AK098769		-0.117807
AK098783		0.0154314
AK1	0.075988	0.0896496	0.0622739	-0.195955	0.916274	0.435009	0.118778	-0.276857	-0.326964	0.261011	0.37405	0.111969		0.00859714	-0.102857	0.0518467	0.0864566
AK122764		-0.04953
AK123067		-0.0223282
AK123141		-0.116595
AK123177		0.0100182
AK123181		0.00431487
AK123263		0.054336
AK123292		0.00662603
AK123298		0.00595219
AK123300		0.0401692
AK123314		0.0104146
AK123332		0.0106663
AK123393		0.00803684
AK123416		0.0378344
AK123440		0.00306296
AK123450		-0.084217
AK123459		-0.019517
AK123543		0.108152
AK123582		0.00957656
AK123584		0.15162
AK123617		-0.00755976
AK123632		0.00936095
AK123654		0.0231789
AK123675		0.259272
AK123758		-0.012343
AK123771		0.0474084
AK123816		0.000873761
AK123826		-0.0170603
AK123834		-0.00445558
AK123868		-0.0182992
AK123872		0.0540619
AK123878		-0.0201271
AK123889		0.0842731
AK123891		0.02398
AK123934		0.0087879
AK123947		0.097565
AK123976		-0.00985763
AK123998		0.0317816
AK124056		0.0983459
AK124066		0.0662301
AK124121		0.0287266
AK124130		0.00595612
AK124131		9.24e-05
AK124179		-0.0402852
AK124194		0.133246
AK124197		0.0775417
AK124226		0.0102407
AK124233		0.231836
AK124262		0.0217237
AK124272		0.0145254
AK124308		0.0130051
AK124326		-0.00100588
AK124327		0.00520766
AK124399		0.0166966
AK124433		-0.00681348
AK124439		0.02977
AK124465		-0.00579519
AK124484		0.0740084
AK124523		0.0425255
AK124578		0.0509525
AK124673		0.0297275
AK124680		0.079514
AK124682		-0.00272466
AK124806		0.15851
AK124820		0.0341183
AK124832		-0.000992993
AK124857		0.0208685
AK124930		-0.12069
AK124939		-0.0040949
AK124950		0.065205
AK124970		-0.0129838
AK124973		0.0359918
AK125001		0.0741942
AK125040		0.0107954
AK125051		-0.0100391
AK125078		0.015435
AK125128		0.00250284
AK125157		0.07648
AK125212		0.0201688
AK125237		0.00145557
AK125257		0.0111718
AK125288		0.0995597
AK125301		0.15956
AK125311		-0.0127325
AK125333		0.00243631
AK125397		0.0249148
AK125412		0.014451
AK125437		0.017353
AK125463		0.00839387
AK125489		0.0122118
AK125500		0.0238786
AK125516		-0.0516472
AK125532		0.0498392
AK125558		-0.0981988
AK125594		-0.00290622
AK125598		0.0149991
AK125599		0.0460218
AK125676		0.0396423
AK125684		-0.150055
AK125686		0.00933883
AK125699		-0.171787
AK125701		0.0259254
AK125726		-0.0265866
AK125727		-0.0342846
AK125737		0.0229702
AK125749		-0.00351811
AK125759		0.0189282
AK125769		0.0460615
AK125821		0.0202987
AK125858		0.0423361
AK125860		0.112884										-1.0221
AK125871		0.0707716
AK125955		0.00174562
AK125960		0.0581639
AK125994		0.0033335
AK126042		0.00672338
AK126075		0.0152377
AK126080		0.00668388
AK126180		-0.126641
AK126213		0.00322192
AK126225		-0.116795
AK126251		0.0207222
AK126253		0.00411468
AK126266		0.147282
AK126278		0.0991611
AK126286		0.133615
AK126307		0.0237047
AK126318		-0.143596
AK126334		0
AK126351		-0.010472
AK126380		0.00355102
AK126532		0.0533758
AK126539		0.0229098
AK126616		-0.0178407
AK126635		0.044273
AK126693		0.00376043
AK126717		0.0117943
AK126744		-0.0602024
AK126852		0.0698853
AK127026		0.0600887
AK127048		-0.00307115
AK127087		-0.0206851
AK127120		-0.0150258
AK127124		0.0668637
AK127179		0.00509247
AK127183		0.0694865
AK127190		0.0370405
AK127191		0.00261162
AK127224		-0.067479
AK127270		0.030471
AK127339		-0.0188361
AK127378		-0.0408703
AK127380		-0.0678061
AK127400		0.00775686
AK127443		0.179247
AK127472		0.0128193
AK127555		-0.0240995
AK127557		-0.0175592
AK127609		0.0596581
AK127697		0.000623967
AK127787		0.0479088
AK127846		-0.0187125
AK127888		-0.00598523
AK127919		0.00768335
AK127963		-0.0162022
AK127966		0.024009
AK127969		0.0126921
AK127974		-0.000241209
AK128013		0.00920217
AK128059		0.00199842
AK128153		0.0136232
AK128202		-0.00137592
AK128216		0.0044679
AK128252		0.0412233
AK128346		0.0683569
AK128361		-0.0440402
AK128400		0.135035
AK128414		0.000813383
AK128439		0.0464374
AK128486		0.00563408
AK128525		-0.37488
AK128534		-0.00305786
AK128559		0.0262685
AK128563		-0.0838742
AK128569		0.042255
AK128593		-0.0561167
AK128619		0.0174453
AK128652		-0.1775
AK128656		0.00862025
AK128673		0.0210605
AK128697		0.042992
AK128707		0.0661765
AK128708		-0.0322677
AK128734		0.0250667
AK128777		-0.0288175
AK128833		0.00349679
AK128837		0.00662122
AK128880		0.0430699
AK129567		0.00310619
AK129672		0.0112819
AK129879		-0.16648
AK129926		0.0435799
AK129935		-0.00231835
AK130076		0.0270627
AK130110		0.042597
AK130294		0.033229
AK130329		-0.127639
AK130400		-0.00265654
AK130481		0.00288511
AK130486		-0.0234699
AK130759		-0.102597
AK130765		0.00473566
AK130824		0.0550872
AK130852		0.000268738
AK130904		0.0515455
AK130911		0.0295727
AK131020		-0.0412038
AK131021		-0.0140332
AK131224		0.00675985
AK131325		-4.77e-05
AK131337		0.0796675
AK131347		0.0287967
AK131516		-0.000525626
AK131520		-0.0221068
AK172755		0.0048177
AK2	0.168627	-0.0957476	-0.204	-0.620766	0.151701	-0.271875	-0.142037	-0.412149	0.0586399	-0.209861	-0.59708	-0.0866698		-0.08413	-0.0420909	-0.185842	-0.0571124
AK289390		0.0313067
AK291164		0.0551031
AK291611		0.321242										-0.390175
AK291701		0.0274829
AK293020		0.292025
AK293147		-0.0103588
AK294004		0.0499204
AK294743		0.0012526
AK294819		0.0429969
AK294973		-0.0118384
AK295617		-0.048558
AK295707		0.0367255
AK296065		-0.0640336
AK296146		-0.0420804
AK296148		0.0248297
AK296276		0.00321882
AK296947		-0.0384774
AK297683		-0.0773123
AK297919		-0.230062
AK298056		0.0740504
AK298119		-0.026122
AK298300		0.106381
AK298596		0.00827786
AK299432		0.0348552
AK299452		0.0812247
AK299501		0.0384226
AK2P2						-0.234074		0.0112405	0.144997							-0.00905087
AK3	-0.0402199	0.113793	0.404687	0.0829889	0.645313	-0.103509	0.0694815	0.0178004	0.22631	0.0355791			-0.00288245	0.0549571	0.19722	0.25754	-0.183094
AK300387		0.0829001
AK300656		0.0188508
AK301093		0.0782183
AK301549		-0.0163297
AK301666		-0.0237715
AK301968		0.0318503
AK302092		-0.0221023
AK302306		0.00854516
AK302451		-0.00391481
AK302511		0.0957515
AK302545		-0.021063
AK302694		0.0674278
AK302879		-0.000750574
AK303207		-0.00945869
AK303572		-0.0415635
AK303607		-0.000847729
AK304483		0.00544649
AK304759		-0.0161876
AK304826		0.133902
AK307150		-0.0292596
AK307172		-0.0314006
AK307192		0.291292
AK307207		-0.0310923
AK307233		0.0210589
AK307246		0.0682643
AK307275		-0.0178051
AK307870		0.139789
AK308309		0.00134693
AK308439		0.0451184
AK308544		-0.104768
AK308561		-0.01598
AK308605		0.031252
AK308652		-0.010914
AK308704		-0.0167946
AK308867		-0.0428647
AK308944		0.038497
AK308965		-0.019772
AK309109		-0.0233947
AK309215		0.169904
AK309255		0.0449089
AK309441		-0.0364414
AK309476		-0.00572202
AK309533		0.154873
AK309717		0.0215663
AK309744		0.0165045
AK309896		-0.0177196
AK309922		-0.0186458
AK309988		0.00431367
AK310013		-0.0257301
AK310030		0.15771
AK310041		0.0356552
AK310046		0.216141
AK310094		0.635708
AK310146		-0.00664899
AK310226		-0.0904418
AK310228		0.00225999
AK310237		0.00326696
AK310239		0.104482
AK310350		-0.0148292
AK310441		-0.0309845
AK310471		0.00322754
AK310472		0.0454409
AK310493		0.000656032
AK310526		0.00476595
AK310634		-0.0370574
AK310665		0.0657715
AK310751		0.0677347
AK310794		-0.00802699
AK310876		0.0133658
AK310876_2		0.0204077
AK311005		-0.0520037
AK311108		-0.00294916
AK311113		0.0397803
AK311120		0.0100644
AK311131		0.13022
AK311167		0.0181928
AK311212		0.00977519
AK311213		0.0185941
AK311257		-0.22318
AK311282		0.0582084
AK311291		0.00797433
AK311342		0.00199804
AK311356		-0.0298283
AK311374		0.0264491
AK311380		0.164667
AK311383		0.229946
AK311445		0.0901577
AK311458		0.00230953
AK311497		-0.0365089
AK311558		0.0808638
AK311573		0.0150157
AK311578		0.000390396
AK311660		-0.00352956
AK313893		0.140847
AK316092		0.079927
AK316321		0.741834
AK3L1															0.0167559	0.161221	-0.0189665
AK3P2						-0.235212		0.0182712	0.0908625
AK3P3						-0.827275		-0.292011	-0.315228
AK3P4						-0.212312			-0.161215
AK3P5						-0.477011		0.0225556	-0.317856
AK4		-0.0605243	-0.231148	0.614806	-0.525944	-0.404097	-0.345148	-0.0675511	0.113563	-0.350381	-0.235086	0.359179	0.166971	-0.0440971
AK4P1						-0.14463		0.00249779	-0.103429
AK4P2						-0.0874806			-0.0376327
AK4P3						-0.67108		0.111746	-0.278925
AK4P4						-0.108896		-0.0712521	0.0872264
AK4P5						0.0736345
AK4P6						-0.019392		0.0387987	0.0428062
AK5	-0.223863	0.261507	-0.103728	0.883745	-0.247622	-0.799131	0.311593	1.05215	0.31689	-0.467349	1.05338	-0.157112		-0.214639	0.0165868	0.279852	0.214236
AK6				-0.282634		-0.590732			-0.110555	0.0608021		-0.260408
AK6				-0.282634		-0.590732			-0.110555	0.0608021		-0.169558
AK6P1						0.0369851			0.0233845
AK6P2						0.0184427			0.03968
AK7	-0.109628	0.0309073	0.02486	-0.11269	1.90303	-0.846056	-0.11537	0.0748913	-0.574783	-0.197018	0.0153539		-0.046697	-0.0153857	0.0796513	-0.00561387	-0.235604
AK8	0.456593	-0.014296	0.177296	0.925119	0.31559	-0.153734	-0.170407	-0.213221	-0.569136	0.13821	0.225071
AK9		0.0413483	0.0494932	-0.123569		0.11352	0.0160741	-0.0753809	0.249398	0.116012	0.239268
AKAIN1	0.0491803					-0.133315			-0.421589	0.156554
AKAP1	0.199688	-0.126691	0.0576861	-1.17614	0.493921	-0.906104	-0.180222	-0.254766	-0.163272	0.132753	-0.444499	0.00866528	-0.163358	0.0154443	0.0633836	-0.0295149	-0.455893
AKAP10	0.085746	0.231949	0.102556	0.27359	0.581413	0.109812	0.288481	-0.00086756	0.198301	-0.0597264	0.298937	-0.39226		0.0787443	0.0777544	-0.0236466	0.613543
AKAP11	0.0615277	0.241856	0.241952	0.28782	1.06626	-0.37933	-0.0258148	0.132139	0.244122	0.161649	-0.523114	0.0554836	-0.0449719	0.0414886	-0.039533	0.141225	-0.206229
AKAP12	-0.171699	0.306383	1.9526	3.00689	0.463935	0.712708	0.995111	1.22166	0.978372	0.397112	2.39859	1.59893	-0.280262	-0.186446	0.106008	0.068787	1.6712
AKAP13	-0.0383997	0.232971	0.68305	0.262673	0.486043	0.361888	0.317815	0.255956	0.230545	0.324601	0.655756	0.732894	-0.0796091	0.0680043	0.0371584	0.0489606	0.279202
AKAP14	0.455743	-0.0364245	0.0432275	-0.122202	0.744087	-0.326177	0.0298889	0.0880138	0.29478	0.30849	-0.016113			-0.0440514	0.0189611	-0.00375826	-0.124175
AKAP17A	0.00553455	0.0838204		-0.242569	1.59872e-14	0.569934	0.404296	-0.261194		-0.0049207	-0.0321665	-0.0430203	0.0894535
AKAP17A_2		0.0838204
AKAP17BP						-0.755035		0.0293138	-0.257847
AKAP2		0.141293	0.157077		0.866647		0.552037	0.122357			0.0619943	0.838173	0.0286737			0.0187944	0.575917
AKAP3	0.0767435	-0.0208351	0.114382	0.113063	0.0907955	-0.462061	0.0555556	-0.104825	-1.18228	-0.149311	0.530599	-0.447383	-0.0201918	-0.0661486	-0.121982	0.00498961	-0.455832
AKAP4	-0.0226615	0.0025372	0.01077	-0.311921	-0.321644	-0.232916	-0.00866667	-0.031201	0.136485	-0.102413	-0.305128	-0.1143		0.0761571	-0.113896	-0.00899587	-0.544094
AKAP5	0.373854	0.014582	0.213943	0.0751716	0.56299	-0.33319	-0.00707407	0.0557836	-0.360893	0.104117	0.483187	-0.272352		-0.0237371	0.0360888	0.00126964	-0.0338779
AKAP6	-0.0636291	0.0802453	-0.0569532	0.308028	0.0132562	0.0450187	0.115333	0.63982	1.00884	0.310699	1.99982	-0.0558338	-0.0334809	0.0904243	0.0469672	0.00165403	1.04502
AKAP7	0.111694	0.203553	0.133794	-0.579761	1.36539	-0.309636	0.317074	-0.132693	-0.205743	0.262942	0.507014	0.0407289		0.0357471	0.0171021	0.147715	-0.0270425
AKAP8	0.0475582	0.0701334	-0.00732893	-0.40082	0.249917	0.102302	0.253667	0.00856759	0.0523046	0.0395751	-0.335121	0.071763		0.03877	-0.00148813	0.1089	-0.270116
AKAP8L	0.0551633	0.0563198	-0.210057	-0.112723	0.949831	0.199566	-0.0426296	-0.0198699	0.0396018	-0.163346	0.100703	-0.362098		0.0819057	-0.0635553	-0.042219	0.117072
AKAP8P1						-1.04464			-0.200508
AKAP9	0.107514	0.0659146	0.1481	-0.16423	0.986591	-0.177116	0.108593	-0.0187701	0.495691	-0.0902966	0.156387	0.789943	-0.0221022	0.122333	-0.010185	-0.0339022	0.110797
AKD1					1.55688								0.0599711	-0.123093	0.071806
AKIP1	-0.00394522	0.125926	0.0406086	0.273026	0.0919417	-0.00209999	-0.072963	-0.188242	-0.147401	-0.00297713	-0.21404	-0.711395
AKIP1	-0.00394522	0.125926	0.0406086	0.273026	0.0919417	-0.00209999	-0.072963	-0.188242	-0.147401	-0.00297713	-0.21404	-0.873595
AKIRIN1	0.185204	-0.0183083	-0.10469	0.114885	-0.183276	-0.0469499	-0.0626667	-0.36491	-0.0232669	-0.0500514	-0.211351	0.170518	-0.078288	-0.226514	0.0739227	-0.00272557	-0.0899764
AKIRIN1P1						-0.0746035
AKIRIN1P2						-0.13544			-0.0333397
AKIRIN2	0.0136373	0.0799934	0.123812	-0.443159	0.737841	0.252286	0.0405926	-0.261847	0.0315317	0.0428859	-0.412163		0.0295731	-0.120859	0.00882703	-0.054566	-0.0844277
AKIRIN2P1						0.126157			0.0689857
AKNA	0.117057	0.34572	0.100297	-0.0592399	0.80654	0.85796	0.596778	-0.143048	-0.264112	0.607706	0.532953			0.0899643	-0.0285036	0.100394	0.27634
AKNAD1	-0.423522	0.00788626	-0.0124271	-0.208859	0.21485	-0.059754	0.131519	0.420584	0.524717	0.331508	0.208084			-0.0848114		0.0337065	0.947631
AKR1A1	0.0567725	0.101597	0.0156668	-0.164946	0.56395	-0.150493	-0.264778	-0.4552	-0.237984	-0.0563333	-0.275637	-0.0283773			0.0584585	-0.0702852	0.0432876
AKR1B1	0.10765	0.432576	0.00806893	1.25253	0.0317979	0.864709	0.380296	0.0977335	0.306387	0.236494	0.439681	0.414049	0.0451059		-0.0510984	0.249955	0.0301226
AKR1B10	-0.198343	0.147463	-0.137768	-2.00124	1.09729	-0.861562	-0.274704	0.0522216	0.77557	0.478383	-0.221341	-0.550243			-0.0324367	-0.0308719	-0.587662
AKR1B10L															0.119014
AKR1B10P1						-0.95406		0.00904831	0.410269
AKR1B10P2						0.0357188
AKR1B15	-0.510501	0.193054	0.0746764		0.664642	0.0751581	0.0488148	-0.0661525	0.279754	-0.0576586	-0.0523361					-0.0745348
AKR1B1P1						-0.239242		0.0349742	-0.0768453
AKR1B1P2						0.0109049		-0.0166297	-0.137273
AKR1B1P3						-0.497544			-0.0471241
AKR1B1P4						-0.261816		0.0207603	0.0803205
AKR1B1P5									0.0548517
AKR1B1P6						-0.0358744
AKR1B1P7						0.104151		0.0168657	-0.0364153
AKR1B1P8						0.000342987
AKR1C1	-0.265369	0.200755	0.0773946	0.0282837	0.775459	0.477439	0.533185	0.14233	1.08607	0.331008	0.253295	0.594355	0.340221		-0.0997071	0.000839379
AKR1C2		0.127661	0.0782871	0.635755	0.156511	-0.157674	1.14326	0.299877	0.307034	0.559395	0.10619	0.915122			-0.0304703	0.135356	0.23107
AKR1C3	-0.13788	0.32856	0.0249425		0.519247	-1.12232	0.531889	0.193086	-0.263459	0.692433	-0.93483	1.23621			-0.110529	0.427583	-0.199824
AKR1C4	-0.093394	-0.00213937	0.0935521	-1.86144	0.348931	-0.525178	-0.0357037	0.0311218	-0.356414	0.405271	-0.900615	0.0405638			-0.113503	0.161422	-0.196877
AKR1C5P						-0.30818		-0.0464462	-0.207553
AKR1C6P		0.00745311	0.0148196		0.232049	-0.492795		0.00045423	-0.0212575		0.0155103
AKR1C7P						-0.137568		-0.0410098	0.631607
AKR1C8P			-0.00682821			0.0518458			-0.0336948		-0.243021
AKR1CL1		0.00381209			0.487506		0.0740741	0.112104							-0.103676	0.00512866	-0.227341
AKR1CL2															0.0170397
AKR1D1	-0.00466723	0.0344324	-0.0294739	0.270938	0.649682	0.8626	0.136852	-0.0714817	0.466733	0.483379	-0.0255929	-0.437386			-0.047584	-0.0133826	0.0995813
AKR1D1P1						0.226814			0.252278
AKR1E2	-0.329029	-0.148475	-0.04743		-0.793309	0.00251653	0.180593	0.00226289	0.206381	-0.28671	-0.019686					0.00485867	0.285756
AKR7A2	-0.00774321	0.0112205	0.0987671	-0.111835	0.449899	-0.189365	-0.0846296	-0.374257	-0.331589	0.07237	-0.257346	-0.272536	-0.129496		-0.000308179	0.079742	0.104916
AKR7A2P1		0.0262821	-0.0980889		0.337109	-1.12923		0.0125099	0.290962		-0.12754
AKR7A2P2									-0.0519443
AKR7A3	-0.591261	-0.191377	-0.0158061	-2.29787	-0.286198	-1.24033	-0.383074	-1.3739	-0.13299	0.270867	-1.19931	-0.490768			0.147008	-0.270197	-0.934551
AKR7L		-0.0579579	-0.0697125		0.0751415	-1.24994	0.179	-0.895222	0.310957	0.197048	-1.1123			0.192226	0.0580305	-0.0132089	-1.02294
AKT1	0.0700048	-0.00287875	-0.0550757	-0.10291	0.0099811	0.324555	-0.0662222	-0.305131	-0.811587	-0.0790376	-0.162393	-0.155126		0.0769529	0.0192875	-0.154477	0.0305649
AKT1S1	0.110196	0.00441463	-0.0690021	-0.333808	-0.169942	0.183051	0.0426296	-0.381683	-0.363446	-0.0582967	-0.441933			-0.0347743	-0.141632	-0.0488244	-0.206621
AKT2	0.0742709	0.00621215	-0.0305686	-0.00474008	-0.397517	0.0372323	0.0442963	-0.162423	-0.423437	-0.0289156	-0.0587732	-0.214754		-0.0716286	-0.030667	-0.0159141	0.058722
AKT3	-0.145069	0.181667	0.894875	0.875759	-1.05737	0.5996	0.753407	0.54141	0.789515	0.512421		0.420752	-0.0809597		-0.0630832	0.0130292	0.614959
AKT3-IT1						0.685002		-0.180743	0.354878
AKTIP	-0.101318	0.100303	0.35697	0.549659	0.593523	-0.516864	-0.0815185	-0.0468226	0.0434607	0.06212	0.00501944	0.039379	-0.105595	0.0723171	-0.0209669	0.104152	0.294213
AL049415		-0.11988
AL049935		0.0812839
AL049948		0.015003
AL050000		0.000192452
AL050085		0.0691956
AL050132		0.00446706
AL050141		0.150912
AL109706		-0.0211006										-0.614404
AL109718		-0.296226
AL109792		0.00874457
AL110171		-0.250258
AL110181		-0.0594093
AL117485		0.00683437
AL122050		0.0347638
AL133568		-0.00661296
AL137445		-0.0061411
AL137522		0.000115528
AL137535		-0.00350222
AL137551		-0.0334029
AL137655		0.0979109
AL137655_2		0.073853
AL137752		-0.0347087
AL157440		0.0583648
AL162052		-0.00227084
AL355711		0.400812
AL355732		-0.00287436
AL357213		0.0517198
AL360260		0.138758
AL389983		-0.0174717
AL390170		0.00832847
AL831889		-0.0488214
AL831948		0.0310455
AL831977		-0.0542765
AL832007		0.0509564
AL832096		0.00538355
AL832163		-0.15624
AL832184		0.00250383
AL832212		0.0677408
AL832252		0.0362234
AL832378		-0.0313076
AL832384		0.0428187
AL832439		-0.0343077
AL832447		0.0400587
AL832593		0.0364029
AL832615		-0.0156636
AL832737		-0.113053
AL832797		0.0506824
AL832891		0.35318
AL832909		0.147794
AL832937		-0.357708
AL833139		-0.028423
AL833150		-0.0617435
AL833181		0.00662784
AL833346		-0.0893069
AL833455		-0.00456472
AL833634		-0.0138673
ALAD	-0.0658992	0.189259	-0.00260857	-0.120905	0.914754	-0.223834	-0.090037	0.0952109	0.0886775	0.106308	-0.0145128	0.151911		0.05797	-0.0547023	0.183305	-0.0590302
ALAS1	0.254541	0.127796	0.103171	-0.339937	0.615628	0.1066	-0.0929259	-0.0462059	-0.853487	-0.12456	-0.657346	-0.0322705	-0.0582642		-0.0650846	-0.00695378	-0.564345
ALAS2	0.117371	0.0521987	-0.0381604	0.121443	-0.429227	-0.272954	0.187407	-0.055401	-0.633905	0.68996	0.936927	-4.23593			-0.157142	0.00670388	0.102941
ALB	0.20689	0.390121	0.363222	-0.163392	0.485407	-0.237464	-0.360259	1.07231	-0.534361	0.807324	0.159089	-0.478402		0.221326	-0.0792441	0.62391	0.133381
ALCAM	-0.0985222	-0.0836535	0.27022	0.492062	0.200268	0.311803	-0.706259	0.147261	0.113803	0.208865	0.240199	-0.0728092		0.311914	-0.0388314	0.118627	0.207147
ALDH16A1	0.122643	0.0466286	-0.0961786	-0.55197	0.16035	0.0430153	0.0901481	-0.364953	-0.594548	-0.0993446	-0.404985				-0.0855	-0.10395	-0.273019
ALDH18A1	0.0094701	-0.0738664	0.244818	-0.64355	-0.61155	-0.565473	-0.119556	-0.220737	-0.200126	-0.231062	-0.776886	-0.240083	-0.106374		-0.0457826	-0.238911	-0.338852
ALDH1A1	-0.0877926	0.87726	0.264934	0.862035	0.344139	-0.788947	0.868593	0.82204	-0.160082	1.46217	1.04818	0.0798684			-0.0949658	0.618115	1.05065
ALDH1A2		0.270172	-0.0858571	-0.335741	-0.680437	1.42887	0.601148	1.04253	0.465058	0.226244	0.0635948	0.717552			-0.0422374	0.178697	0.240241
ALDH1A2		0.270172	-0.0858571	-0.335741	-0.680437	1.42887	0.601148	1.04253	0.465058	0.226244	0.0635948	-0.350474			-0.0422374	0.178697	0.240241
ALDH1A3	-0.492082	0.148256	-0.05404	0.929707	0.0320844	0.158938	0.279926	0.476404	0.964276	0.186224	0.437187	0.776476	-0.175321		-0.0186005	0.222733	0.595454
ALDH1B1	0.248242	-0.0531238	-0.0299468	1.07817	-0.721574	0.0113716	0.128333	0.174865	0.231076	-0.0486507	0.279871	-0.438377	0.0263521		0.0180936	-0.0912457	0.215406
ALDH1L1	-0.19364	0.178857	-0.142914	-1.10007	0.160671	0.119669	0.218333	0.277921	0.0142084	1.26041	1.57735	-0.2443			-0.00711458	0.133428	-0.357274
ALDH1L1-AS1		0.00503973	-0.0778907		-0.0181912	0.0591847	3.33067e-16	-0.0755959	0.00437262		-0.0535747
ALDH1L1-AS2		0.045804	-0.0530239		0.161368	-0.141752	3.7037e-05	-0.0205373	0.151847		0.202836
ALDH1L2	-0.442466	0.225941	0.119687		0.248297	0.383112	0.588889	0.840721	0.322715	-0.238869	0.744158		-0.0887436		0.0384255	-0.0078755	0.752883
ALDH2	0.0344223	0.311507	0.179583	-0.19521	0.0558761	-0.0138854	0.175037	0.187586	-0.0535897	0.590953	-0.484238	0.732345		0.323969	0.0521348	0.229945	-0.0608881
ALDH3A1	-0.0261547	0.0922108	0.0411225	0.353771	0.758139	-0.351321	0.0863704	0.208342	-0.444267	0.419641	-0.712218	-0.46046			0.00859276	0.102718	-0.907813
ALDH3A2	0.17297	0.221565	-0.0545689	0.00163465	0.721321	-0.524799	-0.107222	0.095631	-0.156298	-0.0345083	-0.245178	0.185539	0.106484		0.0320146	0.156653	-0.133314
ALDH3B1	0.138155	0.253312	0.00886786	-0.0934196	-0.358186	0.303931	0.063963	0.0205457	0.21997	0.129202	0.0810674	-0.277721	0.0694226		-0.230495	0.0565646	-0.0988672
ALDH3B2	-0.293372	-0.0536329	-0.0926818	-1.26129	0.84713	-1.46981	-0.335556	-0.210804	-0.573343	-0.695578	-1.4998	-0.429043			-0.0677106	-0.130246	-0.946287
ALDH4A1	-0.112997	-0.0306226	-0.0779168	-0.36122	0.194167	-0.519815	-0.165111	-0.252598	-0.174786	0.110123	-0.952625	-0.125627			0.0116878	0.00874527	-0.320268
ALDH5A1	-0.00343031	0.0962973	-0.0629771	-0.663126	0.239145	-0.832264	0.340778	-0.0944805	0.203219	-0.038708	-0.837295	-0.240064			-0.0148512	0.0063721	-0.0792732
ALDH6A1	-0.115724	0.172385	0.34553	-0.0844786	0.222989	-0.261737	-0.0238148	-0.00774157	0.0103882	0.242469	0.410929	0.203319	-0.0920296		0.00531423	-0.054998	0.168362
ALDH7A1	0.0171435	0.054825	0.186247	-0.13985	1.23008	-0.246897	-0.0651852	-0.185542	0.199103	-0.000341098	0.000102965	-0.521817	0.00870839		-0.0472264	0.0992786	-0.121619
ALDH7A1P1						-0.0899313		-0.0736156	-0.0581468
ALDH7A1P2						0.532722			0.0023377
ALDH7A1P3						0.11962
ALDH7A1P4						0.00158015			5.32907e-15
ALDH8A1	-0.0507325	-0.0494017	0.191399	1.05666	0.44621	-0.685818	-0.140074	-0.49069	1.17278	0.315129	0.623495	-0.116937			0.0732812	-4.11244e-05	0.0744612
ALDH9A1	0.103895	0.116996	0.0100668	-0.132406	0.167059	-0.334043	-0.184148	-0.085228	0.100731	0.0737463	-0.19881	0.646337			-0.0725543	0.0553162	-0.0322909
ALDOA	0.0652132	-0.0448841	-0.0649764	-0.192971	-0.538745	0.132889	-0.460481	-0.330889	-0.590988	-0.102224	-0.222346	-0.19633			-0.0836912	-0.223098	0.0153747
ALDOAP1						-0.0238478		0.0246056	-0.134849
ALDOAP2			-0.135905			-0.411301		-0.0700312	-0.709075			-0.192465
ALDOB	0.111325	0.00643183	0.0737525	-1.84347	0.258281	-0.997677	0.0621481	-0.00758659	0.289783	1.10032	-0.742321	-0.255344	-0.155042			-0.0141769	-1.36584
ALDOC	0.162855	0.0368851	0.0229696	-0.180063	-0.0196409	-0.20368	-0.204148	-0.344579	-0.379902	0.210767	-0.778227	0.352935				0.444405	-0.117403
ALG1		0.0342626	0.237455	-0.251953	-0.402468	-0.371963	-0.339926	-0.280813	-0.693092	0.00281248	-0.717762		-0.150839		0.0920574	-0.0741089	-0.50342
ALG10	0.0519975	0.0129999	0.12698	-0.29	0.723515	-0.906917	-0.49037	-0.140703	-0.22314	-0.138612	-0.787244		-0.0746218			-0.0612302	-0.284005
ALG10B		0.0446072	0.117687		0.814643	-0.397132	-0.483222	-0.10409	-0.151056	-0.220132	0.0153096		0.0593963		-0.0580989	-0.042407	-0.176264
ALG11	0.106923	0.0812711	0.075425		1.46458	-0.32334		-0.0250828	0.0932883	-0.0483115	-0.583838	0.132646	0.0448152		-0.0832573	0.0198235	-0.267375
ALG12	-0.166849	0.0818671	-0.0380796	-0.263425	-0.556074	-0.128659	-0.110889	-0.186853	-0.23416	0.168671	-0.309481	0.312553			0.0106038	0.00908788	0.292905
ALG13	0.0180317	0.0238316	0.109841	-0.28999	0.657818	-0.175691	0.221481	-0.354293	0.117262	0.12609	-0.118429	0.013342	-0.0434198	-0.130206	-0.071513	-0.179376	-0.09914
ALG13-AS1						-0.0374704			-0.120402
ALG14	0.149802	0.00718749	-0.0808579	-0.49305	0.792234	-0.263467	-0.161852	-0.369761	0.0651911	0.0239306	-0.399193		-0.0722021	-0.0104929	-0.0418323	-0.0103933	-0.435832
ALG14-AS1									-0.0700943
ALG1L	0.608217	-0.073536	-0.0890414		-0.397503	-0.883034	-0.505444	-0.38718	-0.253299	-0.0489032	-1.3389			0.118704	0.154476	-0.0844983	-0.918847
ALG1L10P						-0.479059		-0.0822036	0.31498	-0.247958
ALG1L11P						-0.272056		-0.0057307	0.185579
ALG1L12P						0.0625639		0.0250564	-0.314978
ALG1L13P						0.65862		-0.100606	-0.307393
ALG1L14P						0.138002			0.0646791
ALG1L15P						0.150625		0.0382226	-0.0735058
ALG1L2		0.0269951	-0.16428		0.532912	-1.11852	0.12337	-0.142245	-0.582695	-0.143966	-0.546686
ALG1L3P						-0.468249		0.0035968	-0.324172
ALG1L5P						-1.17241		0.0202883	-0.0186703
ALG1L6P						-1.04056		0.0126327	-0.269295
ALG1L7P						-0.689749		-0.0217078	-0.514399
ALG1L8P						-0.328619		-0.0561712	-0.454787
ALG1L9P		0.0179328	-0.063505		0.152789	-0.422838		-0.101061	-0.222997		0.565388
ALG2	0.112131	-0.0607437	0.308008	-0.213882	0.599405	-0.134951	0.029963	-0.413206	-0.0741569	-0.0357261			-0.0294412		-0.0594771	0.0039241	-0.335307
ALG3	0.10869	-0.0670037	-0.0520454	-0.45253	0.329931	-0.536016	-0.488259	-0.470482	-0.160901	-0.152842	-0.935544	0.0387177			-0.0868453	-0.187533	-0.121632
ALG3P1						-0.0183653		0.101513	0.0906225
ALG5	0.0130144	0.026166	0.131065	-0.138241	0.557234	-0.651619	-0.318667	-0.405236	0.171013	0.0712842	-0.81738	0.0150054	-0.00509004		0.0069391	-0.00576484	-0.114853
ALG6	0.12267	-0.0787905	-0.129999	-0.648224	0.284729	-0.543882	-0.235148	-0.350875	0.149454	-0.135968	-0.668305	-0.0541604			0.0265014	-0.203336	-0.342049
ALG8	0.115239	-0.151894	0.153941	-0.447881	0.539279	-0.781529	-0.562963	-0.313999	-0.143914	-0.154204	-0.617537	0.0985088			0.0709985	-0.366651	-0.0137518
ALG9	0.102671	-0.0039008	-0.0237743	0.180044	0.57555	-0.00879649	-0.0874815	-0.0979818	0.217937	0.00263238	0.139552	0.0200526			0.0276347	-0.0713328	0.201684
ALG9-IT1						-0.400608		0.0246552	-0.0534877
ALK	-0.0967581	0.0734135	0.0823111	0.116822	-0.546555	-0.336253	0.142815	0.174605	0.568407	0.0218912	1.21492	-0.186185		6e-05	-0.0493169	0.0994069	0.994667
ALKAL1	-0.0513095					-0.0116372			1.53419	0.192821
ALKAL2	0.188086					-0.322356			0.157703	0.143239
ALKBH1	0.0605831	0.11405	0.0795061	0.687305	-0.0748263	-0.0561194	0.0677407	-0.0914592	-0.220356	-0.031988	-0.0859754	-0.51053	-0.0836412		0.219443	-0.0180339	-0.466562
ALKBH2	0.0679397	-0.0511248	0.0494493	-0.652647	-0.260273	-0.896934	0.00188889	-0.435351	0.0875817	-0.0863032	-0.818149					-0.0836098	-0.293691
ALKBH3	-0.102668	0.112451	0.255579	0.577426	0.048701	0.194858	0.0648148	-0.0882734	-0.388123	0.0729586	-0.317014				0.0100972	0.150147	-0.131511
ALKBH3-AS1			-0.0645243			-0.647942	0.00037037	0.00162189	-0.0186307		-0.0241703
ALKBH4	0.0954917	0.0360691	-0.00599036	-0.497049	-0.47342	0.246004	0.158259	-0.217732	-0.239074	-0.161556	-0.679417	-0.400401				0.00322151	-0.1738
ALKBH5	0.0983216	0.0514548	0.118488	0.524254	0.493797	0.215282	-0.202444	-0.0622374	0.144669	0.0289722	0.154125				-0.0543566	0.0340523	0.205522
ALKBH6	0.304716	-0.0874173	-0.0280614	0.0166197	0.527053	-0.271444	-0.0867778	-0.39577	-0.0324954	-0.126333	-0.09644				-0.064494	-0.107169
ALKBH7	0.123473	0.0879699	0.00516357	-0.834467	-0.102787	-0.268247	-0.0288148	-0.402172	-1.31922	0.0821715	0.122357					0.0117688	0.0277585
ALKBH8	-0.0309959	0.188738	-0.0275575	0.65928	0.631238	-0.45576	0.207111	0.120308	0.463401	-0.0269897	0.0446059				0.00262748	0.0124345	-0.0286077
ALLC	0.202136	0.0211751	0.00689714	-0.0562319	0.291951	-0.0868784	0.0115556	-0.0117114	-0.00422461	0.787811	0.00195942	-0.115089		-0.0258743	0.043824	-0.0117387	0.0494043
ALMS1	0.0949025	0.0850574	0.0563014	-0.175046	0.433584	-0.168801	0.0713333	0.108107	0.336884	-0.160473	0.0594353	0.363108	-0.0406192	-0.00808857	0.0180739	-0.0291308	-0.618347
ALMS1-IT1						-0.121199		-0.242624	0.797225		0.188119
ALMS1P		0.00100632	0.00517286		0.454603		0.110148	0.0306144						0.0213086	0.0185319	0.0156534	-0.338201
ALMS1P1						-0.0383925			0.26313
ALOX12	0.123615	0.0487926	-0.00216857	-0.168903	0.253082	-0.332805	0.0117037	-0.0136772	0.0221901	-0.11449	0.0931912	-0.864231		-0.100366	-0.0558198	0.0116372	0.185602
ALOX12-AS1						0.0248568			0.227052	-0.109743	0.2681
ALOX12B	0.215931	0.000122072	-0.0526425	-0.370123	0.323967	-1.33807	0.0165926	-0.302434	-0.498895	0.0186742	-0.411654	-0.315019			-0.0422669	0.0186458	0.526361
ALOX12P1						-0.540894		0.0889194	0.0321631
ALOX12P2		-0.0607998	-0.0327214		1.36545	-0.835379		0.0955005	-0.000558809		0.454008	0.157772		0.356043	0.0682021	-0.00279318	0.0134947
ALOX15	0.036161	0.0671925	0.0594893	0.0521759	-0.11821	-0.290718	-0.0595185	-0.302902	1.0207	-0.244822	0.0109199	-0.214956		0.0151643	0.0110424	0.00274658	-0.359058
ALOX15B	-0.427831	0.191787	-0.0330011	0.258719	0.231971	1.0736	0.101148	-0.402332	0.148655	1.12986	0.512677	0.0348436	-0.111832		-0.0481679	-0.132445	0.905075
ALOX15P1		0.00356702	-0.0630043		0.178237				-0.1321		-0.0497925
ALOX15P2						0.0438043		-0.0275437	5.32907e-15
ALOX5	0.0438777	0.214639	-0.0561146	0.605969	1.10202	1.39991	0.207259	-0.169947	-0.0464563	0.173637		-0.538964	0.0116912	0.290353	-0.0414965	0.0838636	0.000756752
ALOX5AP	0.204028	0.118492	0.283164	1.27712	0.225698	1.11306	-0.435963	-0.40126	0.796194	0.35379	0.600752	-1.18498	-0.35446	0.301516	-0.0397057	-0.054758	0.544717
ALOXE3	0.034399	0.044437	0.00342036	0.0704587	0.493996	-0.436988	-0.0721111	-0.0476001	-0.79103	0.0841224	-0.342382	-0.183752		-0.09971	0.0543102	-0.0314322	0.282108
ALOXE3P1									-0.899248
ALPG	-0.026848								-0.00962393	0.0907599
ALPI	0.0491803	-0.00359447	-0.0852575	-0.482078	0.00760993	-1.08542	0.00259259		0.0254354	0.221514	-0.437347	-0.345662				0.00746136	-0.207112
ALPK1	0.0351046	0.172209	-0.272023	-0.1574	1.13537	0.702139	0.285	-0.00813884	0.133069	0.172394	0.256753	0.184734		0.199497	0.0425865	0.0132274	-0.300486
ALPK2	0.379868	0.0514523	-0.305281	2.16149	-1.4985	0.396818	0.195037	0.191038	0.453463	-0.627473	1.2845			-0.0409657	-0.0634303	0.0026467	-0.127508
ALPK3	0.0053309	0.0715795	0.01679	-0.434152	0.0102615	0.0451728	0.205444	-0.168996	0.054399	-0.195472	0.266717	-0.543505	0.0294793	-0.00227	0.0354647	0.00346385
ALPL	-0.347576	0.262171	-0.0420861	0.867297	-0.961298	2.38947	0.537333	0.895427	0.705121	-0.515782	0.776521	-0.168816			0.0088537	0.70789	-0.10344
ALPP	0.0924332	0.0611938	0.03582	0.545313	0.476744	-1.41013	0.0394444	0.174794	0.318758	0.582412	-0.727472	-0.639245			0.089353	0.066161	-0.284393
ALPP	0.0924332	0.0611938	0.03582	0.545313	0.476744	-1.41013	0.0394444	0.174794	0.318758	0.582412	-0.727472	-0.375618			0.089353	0.066161	-0.284393
ALPPL2		-0.00253731	-0.00758071	-0.0936056	0.0683964	-1.82198	0.00233333	0.0273025			-1.18816	0.213193			0.0122506	0.00777788	-0.231265
ALS2	0.0824822	0.0314645	-0.0374125	-0.0143226	0.667437	-0.121551	0.0337037	0.00301449	0.189441	-0.265719	-0.179489			0.0521086	0.0263719	-0.0550799	0.0987129
ALS2CL	-0.230999	0.149628	-0.000392857	0.0895508	0.77248	-0.450016	0.359111	0.116136	-0.236142	0.217243	-0.629401	-0.256742	0.0200685	-0.0505157	-0.0165759	0.00705927	-0.573209
ALS2CR10													-0.00441559
ALS2CR11		0.00404224	0.0485243	0.171029	1.00038		0.384852	-0.0692854							0.0695732	-0.00861826	1.30105
ALS2CR12		-0.00857594	-0.100501	0.0369304	1.25591	-0.255336	0.128778	-0.0130288			0.190125		0.0112186		0.0577424	-0.0294466	-0.14571
ALS2CR14																-0.0350717
ALS2CR16																0.0167743	-0.288942
ALS2CR4															0.052101	-0.0104429	0.29553
ALS2CR8		0.156489			0.401487								0.0404483		0.0340444	0.0168656
ALX1	0.0871478	-0.00619592	0.0479661	0.137968	0.425592	-0.944965	0.0012963	0.0731983	0.38968	0.330584	-0.345485	-0.426474	0.375768	0.0131543	0.0531362	-0.00489778	0.155536
ALX3	-0.0508934	-0.0353433	-0.0303311	-0.247832	-0.145231	-0.439424	0.0302222	0.442796	-0.206076	-0.19791	-0.291078	0.324076		0.00999857	-0.139577	0.00103538	-0.392269
ALX4	-0.043766	0.115315	0.0434371	0.0143981	0.0292068	-0.20362	0.218963	0.474736	-1.23929	0.123891	0.0412214	-0.527587		0.02703	-0.0299575	-0.000530803
ALYREF	0.315605	-0.226291	0.0338946	-0.839091	0.284854	-0.406167	-0.250889	-0.369681	-0.162928	-0.236317	-0.907424
AMAC1														-0.0590357	0.0769884	0.00268615	0.562895
AMAC1L1																-0.0026864
AMAC1L2														-0.106341		-0.00736958	0.0340674
AMAC1L3																0.00956359	0.129739
AMACR	-0.00374631	0.107315	0.0284279	-1.17439	-0.151123	-0.629985	-0.26863	-0.100959	0.23713	0.0424527	-0.601626	-0.424231		0.0593714	0.0153465	-0.0211472	-0.463754
AMACR	-0.00374631	0.107315	0.0284279	-1.17439	-0.151123	-0.629985	-0.26863	-0.100959	0.23713	0.0424527	-0.601626	0.00138316		0.0593714	0.0153465	-0.0211472	-0.463754
AMBN	-0.118458	0.00655408	-0.0558304	-0.361555	0.611507	0.128403	0.00162963	0.0547881	-1.02148	0.0909715		-0.211882		0.04667	0.0365916	0.00863336	0.327677
AMBP	0.241141	0.0433798	0.0461889	0.227815	0.28447	-1.08142	-0.204889	0.0663497	-0.154911	0.0679053	-0.864719	-0.503189		0.0799314	-0.00536192	0.00577324
AMBRA1	0.130604	0.21471	0.110947	-0.652745	-0.075719	-0.0310635	0.24063	0.132032	-0.18384	0.0142056	-0.382198	0.164828		-0.00848286	0.0641984	0.00630696	0.0697559
AMD1	0.0420186	-0.0201159	0.378973	-0.699291	0.958112	-0.355483	-0.133333	-0.319931	0.00629795	0.032602	-0.815438	-0.235692	-0.0529774	-0.346031	0.0459046	-0.0543408	-0.380303
AMD1P1						0.211523		0.0400054	0.0140718
AMD1P2						-0.020953
AMD1P3						-0.622578			0.179403
AMD1P4						0.323704			0.105143
AMDHD1	0.104419	0.123875	-0.00395857		0.619524	-0.245837	-0.041	-0.0505394	0.353246	0.367958	0.429092		0.156961	0.09734	0.0998582	0.0193994	0.313903
AMDHD2		0.358256	0.0417104	0.643857	-0.262757	0.543935	0.322222	-0.0577107	-0.821416	0.0945043	-0.0227892	-0.860823		0.0798	-0.0895397	0.0454545	0.116866
AMDP1								-0.0167722
AMELX	0.192428	0.00558453	-0.0331964	-0.0317308	0.159956	0.0157853	-0.0163333	-0.0998869	-0.211433	0.431961	0.00467385	-0.586363				-0.0107706	-0.170929
AMELY	0.0163934	0.0006852	-0.0195171	-0.0508357	1.59872e-14	-0.151682	3.33067e-16		-0.379318			-0.0785675				-0.000864234
AMER1		-0.0499178	-0.081145	-0.18642	-0.0617968	-0.418408	0.248296	0.0100301	-0.312049	-0.106552	-1.088
AMER2		0.0202538	-0.0113646	0.239823	-0.113498	0.167007	0.0341852	-0.0399163	0.267096	0.184791	0.532834
AMER3		-0.00628187	0.0500021	0.457633	0.34709	-0.103247	-0.0022963	-0.464439	-0.135534	0.0424653	0.169664
AMFR	-0.0808661	0.106865	0.172015	-0.0575961	-0.250997	-0.0616643	-0.02	-0.149141	-0.2023	0.351052	-0.214549	-0.157278	-0.13939	-0.0116929	-0.00347332	-0.031342	0.0335683
AMH		0.00255791	0.0593689	-1.28753	-0.0839638	-0.858467	0.191852	-0.323506	-1.14921	-0.0981048	-0.858031	0.0922967		-0.0626557		-0.0562589
AMHR2	-0.112869	0.0398714	-0.0135679	0.634507	0.760604	-0.131031	0.0989259	-0.00361823	0.0808066	1.09462	0.141435	-0.518553	-0.0435258		-0.00259141	0.0097672	0.0870094
AMICA1		0.591277	0.0861239		0.629221		0.668148	0.0410308							-0.11943	0.204368	-0.127165
AMIGO1	-0.07704	0.118734	0.0820879	0.222259	0.676866	-0.152252	-0.0265185	0.0806088	0.179268	0.136327	-0.227887			-0.202466		0.0228823	0.543226
AMIGO2	-0.225748	0.17132	0.129535	2.33236	0.909855	-0.672394	-0.0984444	0.18739	0.480595	0.362821	1.06873	0.225769		0.0674386	0.0240226	-0.0129326	-0.499295
AMIGO3	-0.0395116	0.00483705	-0.073135	-0.0345551	0.224115	0.0176883	0.0425185		5.32907e-15	-0.00834841	-0.58056	-0.227778		-0.224576		-0.00348384	-0.641472
AMMECR1	-0.0205444	-0.0182728	0.0199179	0.00714852	1.04594	-0.750095	-0.261963	-0.213274	-0.114862	-0.0134264	-0.843999	0.157959	-0.039012		-0.159327	-0.176272	-0.278472
AMMECR1-IT1						0.0560622		0.0409892	-0.032522
AMMECR1L	0.025896	-0.0357915	0.0937804	-0.0185648	-0.410075	-0.144513	-0.107667	-0.122795	0.186509	-0.0720044	-0.471268			-0.162787	0.00490238	-0.0856167	-0.151641
AMMECR1LP1						-0.0250165		-0.0318083	0.0406527
AMN	0.231805	-0.11797	0.0530618	-1.9857	-0.241137	-1.24078	0.0552222	0.0423618	-1.39776	0.341157		0.2795		-0.0448671	0.0291853	0.00278201	-1.19742
AMN1	0.0710281	0.0721105	-0.0833614		1.30457	0.439096	-0.101037	-0.0612692	0.159493	-0.146453	0.455936			-0.0622743	-0.108666	0.076855	0.154126
AMOT	-0.282778	-0.0166404	-0.0617061	-0.0581786	1.15489	-0.888367	0.196222	0.433674	-0.64115	0.19537	-0.473601	0.129624		0.0328014	-0.0664764	0.0757769	-0.437139
AMOTL1	0.0147047	0.27766	-0.0849918	1.22532	0.367724	0.147701	0.54663	0.857632	0.851637	0.148537	1.87749		0.105207	-0.0161471	-0.0494955	0.00890437
AMOTL2	-0.218385	0.0921516	-0.0275711	1.33804	-0.138979	-0.380929	0.381667	0.653114	0.0335398	0.178548	-0.152603	0.402697		0.13619	-0.0562188	0.0225571	0.0557397
AMPD1	0.161968	0.103341	0.0739343	0.668391	0.454947	1.18789	0.299741	0.517093	-0.377595	1.14443	1.69627	0.0693434		0.132213	0.0881837	0.0863498	0.857103
AMPD2	-0.0060094	0.0832471	0.0637261	0.0759487	0.19854	0.677635	0.386259	-0.0522148	0.0372961	-0.0965144	-0.260183	0.26727	0.045176	0.00856857	-0.0478084	0.00284358	-0.375286
AMPD3		0.249941	-0.0315202	0.485144	0.425751	0.840621	0.235593	-0.278523	0.366109	0.0789647	0.292085	-0.713986		0.194527	-0.0380375	0.00103536	-0.24863
AMPD3		0.249941	-0.0315202	0.485144	0.425751	0.840621	0.235593	-0.278523	0.366109	0.0789647	0.292085	-0.208871		0.194527	-0.0380375	0.00103536	-0.24863
AMPH	-0.24295	0.34048	-0.0400325	1.44295	-0.493623	1.27459	0.324963	0.372682	-0.0799699	0.011886	1.16391	-0.0819795	-0.0521535	-0.0123429	0.0254342	-0.0270098	0.244741
AMT	-0.304974	0.12804	0.0820914	0.15333	-0.331071	0.12342	0.482852	0.0518436	-0.615811	0.155731	0.790321	-0.039612		0.08137	-0.0692776	0.236558	0.0980053
AMTN	-0.134614	0.389385	-0.0525246	-0.409653	0.294939	-1.1765	0.0317407	0.520174	0.0479462	0.0820638	0.0440313			0.441881	0.0362921	-0.0497214	0.00299247
AMY1A		0.0423058	0.138624		-0.00800795	0	0.0307407	-0.0156938	-0.00688591	0.496906			0.0956906			-0.0885787	-0.18474
AMY1B			0.162721		1.59872e-14	0	0.105074	-0.00827286	5.32907e-15	0.692729						-0.0253887	0.0994848
AMY1C			0.16692		1.59872e-14	0	0.00896296			0.494029						-0.00507004
AMY2A	0.0250506	0.0333666	-0.0522868	0.0433356	-0.078032	0.0826704	0.140444	-0.0202298	0.341628	0.427696	0.0372329					0.0678655
AMY2B		0.14266	-0.0823604	0.0157327	1.20348	0.137552	0.385333	-0.264978	0.528177	0.312191	0.882753		0.198896		-0.0581097	0.0409212	0.459852
AMYP1						0	0.00655556		0.0233845
AMZ1	0.0886266	-0.131108	0.00938714	-0.705173	-0.658287	0.320841	-0.293111	-1.33196	0.154426	0.0120632	0.211176		-0.0796041	-0.112159	-0.0312387	-0.0357951	-0.0572931
[truncated: 62,848 more rows]
