# Supplementary material for: Pan-cancer transcriptional atlas of minimal residual disease links DUSP1 to chemotherapy persistence
Source: Exp Hematol Oncol. 2024 Apr 16;13:42. doi: 10.1186/s40164-024-00509-3 (PMC11020193; doi:10.1186/s40164-024-00509-3)
Supplement: Supplementary file 3 — Additional file 3: Table S3. Illma differential expression analysis of signature score. [file 40164_2024_509_MOESM3_ESM.xlsx]

## Sheet: df_2_logFC_GSVA6096
sig	GSE122630_BR	GSE123845_BR	GSE146965_OV	GSE15781_Rec	GSE162714_OV	GSE165252_EA	GSE180280_BR	GSE191127_BR	GSE207194_CO	GSE227100_OV	GSE233517_Re	GSE32072_BRC	GSE32603_BRC	GSE43816_BRC	GSE63035_GBM	GSE87455_BRC	GSE94104_Rec
ABRAMSON_INTERACT_WITH_AIRE	0.218182	-0.15021	-0.0342749	-0.550762	0.106751	-0.420451	-0.370663	-0.392888	-0.103525	-0.200975	-0.876409	-0.0222953	-0.0600266	-0.0553663	0.134414	-0.353773	-0.262029
ACEVEDO_LIVER_CANCER_DN	-0.0323056	0.0483806	0.0636646	-0.126072	-0.135274	0.08879	-0.024634	-0.083502	-0.0312173	0.201849	-0.016727	0.170488	0.00946806	0.11975	0.0142479	0.134485	0.123971
ACEVEDO_LIVER_CANCER_UP	0.0903365	-0.0519376	0.0373115	-2.60279e-05	0.172211	-0.103477	-0.333618	-0.222621	0.0882898	-0.131698	-0.333701	-0.0616338	-0.0636484	0.0728907	-0.11999	-0.1715	-0.0860438
ACEVEDO_LIVER_CANCER_WITH_H3K27ME3_DN	-0.0658296	0.055197	0.00544398	0.171651	-0.147422	0.0934476	0.121932	0.229442	0.0763871	-0.00124756	0.286487	0.122229	0.0661201	0.000613823	0.0873164	0.00819038	0.208482
ACEVEDO_LIVER_CANCER_WITH_H3K27ME3_UP	-0.108671	0.0598104	0.0476419	0.362649	-0.016624	0.168717	0.144608	0.308175	0.211131	0.110066	0.476172	0.0694219	0.0220592	0.042161	-0.0665099	0.11552	0.276195
ACEVEDO_LIVER_CANCER_WITH_H3K9ME3_DN	0.0588977	-0.0586707	0.0605711	-0.2322	0.0941976	-0.108551	-0.134091	-0.0173359	-0.022905	-0.149437	-0.037668	-0.0644758	-0.00441846	0.197971	0.131679	-0.0913424	-0.153282
ACEVEDO_LIVER_CANCER_WITH_H3K9ME3_UP	-0.0701371	0.133614	0.0194461	0.297683	-0.0133361	0.210887	0.150149	0.280006	0.183696	0.0810124	0.454831	0.0418163	-0.0480763	0.0585083	-0.0164079	0.116173	0.179499
ACEVEDO_LIVER_TUMOR_VS_NORMAL_ADJACENT_TISSUE_DN	-0.0421047	0.0886527	0.0777198	0.0474922	-0.0328671	0.14494	0.169071	0.0220215	-0.046698	0.200962	0.112926	0.247553	0.0204656	0.107885	-0.053572	0.148371	0.196677
ACEVEDO_LIVER_TUMOR_VS_NORMAL_ADJACENT_TISSUE_UP	0.0932802	-0.0880752	0.0533189	-0.0290206	0.0942855	-0.125948	-0.351525	-0.211962	0.0302799	-0.119713	-0.413957	-0.0831088	-0.0334973	0.0685084	-0.0194026	-0.146994	-0.116068
ACEVEDO_METHYLATED_IN_LIVER_CANCER_DN	-0.0788006	0.107596	0.0273777	0.279522	-0.0362924	0.221518	0.139714	0.228716	0.169215	0.11667	0.478967	0.0306471	-0.00808952	0.0371991	-0.0449639	0.114031	0.249418
ACEVEDO_NORMAL_TISSUE_ADJACENT_TO_LIVER_TUMOR_DN	0.0549726	-0.0186816	0.0501794	-0.30677	-0.0439782	-0.0174207	-0.177456	-0.216639	-0.159047	0.108379	-0.307111	0.0197512	-0.0755579	0.0794357	-0.0479412	0.0106318	-0.0864138
ACEVEDO_NORMAL_TISSUE_ADJACENT_TO_LIVER_TUMOR_UP	0.0878766	0.0260622	0.0984657	-0.116796	0.2243	-0.0311501	-0.102305	-0.0841748	0.108194	0.0066416	-0.246552	0.0842131	-0.0251765	0.0759019	-0.00113832	0.0196292	0.0599964
AGUIRRE_PANCREATIC_CANCER_COPY_NUMBER_DN	0.0592326	0.0273838	0.0697529	-0.110383	0.212581	-0.0208921	-0.165397	-0.201799	0.0294652	-0.0265373	-0.236145	-0.0143968	-0.0318593	-0.0435314	-0.0165001	-0.0142929	-0.042549
AGUIRRE_PANCREATIC_CANCER_COPY_NUMBER_UP	0.0912063	-0.0256332	0.0327556	-0.308735	0.120231	-0.0744916	-0.154931	-0.244356	-0.14005	-0.0169581	-0.389299	-0.0190239	-0.0424678	0.14775	0.034152	-0.0811811	-0.124481
AIZARANI_LIVER_C10_MVECS_1-CP	-0.122041	0.0957888	0.0936595	0.604641	-0.173649	0.40483	0.185735	0.236006	0.258236	0.234391	0.444146	0.523169	-0.00253732	0.119204	-0.0357702	0.246514	0.264209
AIZARANI_LIVER_C11_HEPATOCYTES_1-CP	-0.0551223	-0.017018	0.0854176	-0.107324	-0.078487	0.0722151	0.00405491	0.168117	0.0472015	0.24188	0.187004	-0.00252281	0.0589192	0.0435395	-0.0754247	0.0835459	0.101844
AIZARANI_LIVER_C12_NK_NKT_CELLS_4-CP	0.132149	0.000529664	0.110671	0.311385	0.215507	0.115334	-0.0757691	-0.210185	-0.105127	0.22493	0.411295	-0.345121	-0.077165	0.0765258	-0.140279	-0.0303813	0.186616
AIZARANI_LIVER_C13_LSECS_2-CP	-0.0880203	0.101759	0.0820325	0.595732	-0.193124	0.367913	0.222355	0.170297	0.265471	0.165222	0.392289	0.412977	-0.0454232	0.117046	-0.0172285	0.194709	0.244928
AIZARANI_LIVER_C14_HEPATOCYTES_2-CP	-0.0746842	-0.013648	0.073101	-0.152714	-0.0827332	0.0754568	-0.0223927	0.0517742	-0.00574123	0.196291	0.0654776	0.017296	0.0694946	0.0503245	-0.119687	0.0641125	0.0459256
AIZARANI_LIVER_C17_HEPATOCYTES_3-CP	-0.0976632	0.00907302	0.0672589	0.066892	-0.132395	0.21807	0.0985164	0.188532	-0.0108377	0.24461	0.188826	0.111016	0.0819314	0.0921685	-0.113513	0.0784634	0.167625
AIZARANI_LIVER_C18_NK_NKT_CELLS_5-CP	0.0530471	0.108352	0.12162	0.621795	0.0442695	0.426833	0.0399157	0.130503	0.195824	0.194649	0.415316	-0.179946	-0.0985999	0.11936	-0.0476588	0.0673178	0.188128
AIZARANI_LIVER_C1_NK_NKT_CELLS_1-CP	0.0600333	0.0806796	0.0916537	0.413833	0.120779	0.225575	0.0941532	-0.125548	-0.134523	0.304056	0.494083	-0.258996	-0.0892673	0.0442667	-0.114413	0.0805723	0.214635
AIZARANI_LIVER_C20_LSECS_3-CP	-0.102809	0.109433	0.0815554	0.532376	-0.117964	0.384704	0.203906	0.276395	0.306339	0.147974	0.320153	0.389509	-0.0321637	0.145969	-0.0924937	0.187443	0.219663
AIZARANI_LIVER_C21_STELLATE_CELLS_1-CP	-0.121203	0.14528	0.24644	0.815023	-0.271897	0.438892	0.293046	0.451425	0.348747	0.333862	0.650895	0.563455	-0.00961569	0.146453	-0.180329	0.217278	0.624873
AIZARANI_LIVER_C22_RESIDENT_B_CELLS_2-CP	0.0514041	-0.0565566	0.117714	0.288776	0.00948143	0.394536	-0.139651	-0.148871	-0.232905	0.244527	0.531642	-0.0999036	-0.0658926	0.122153	-0.118957	-0.0513925	0.277804
AIZARANI_LIVER_C23_KUPFFER_CELLS_3-CP	0.0303201	0.127434	0.0607107	0.569736	-0.0198121	0.450008	-0.00325178	0.123695	0.191037	0.203653	0.391173	-0.196416	-0.1054	0.144615	-0.0570995	0.0836003	0.135725
AIZARANI_LIVER_C24_EPCAM_POS_BILE_DUCT_CELLS_3-CP	-0.0412899	-0.0549731	0.0750327	-0.36731	0.0382272	-0.194887	-0.246482	0.0489523	-0.0923429	0.0893548	-0.104926	0.148877	0.00680006	0.167682	-0.00319706	0.0705666	-0.225335
AIZARANI_LIVER_C25_KUPFFER_CELLS_4-CP	0.0419672	0.138914	0.141053	0.575764	0.0652378	0.432032	0.0481635	0.148512	0.197138	0.219353	0.390269	-0.0989991	-0.137672	0.173746	-0.0988505	0.075174	0.190424
AIZARANI_LIVER_C28_NK_NKT_CELLS_6-CP	0.0524396	0.129182	0.134064	0.47176	0.161914	0.297937	0.0999902	0.039192	0.122613	0.351779	0.404389	0.001354	-0.0153847	0.17054	-0.168724	0.131129	0.259107
AIZARANI_LIVER_C29_MVECS_2-CP	-0.135958	0.092917	0.147794	0.617046	-0.174871	0.345338	0.21283	0.276649	0.296327	0.285277	0.411491	0.451277	0.00101607	0.118968	-0.0790889	0.24221	0.35275
AIZARANI_LIVER_C2_KUPFFER_CELLS_1-CP	0.0424944	0.159141	0.120506	0.6246	0.0146992	0.462852	0.0410553	0.114783	0.197319	0.179915	0.4601	-0.105675	-0.144402	0.174441	-0.0952491	0.0814799	0.281769
AIZARANI_LIVER_C30_HEPATOCYTES_4-CP	-0.0935684	0.059917	0.0654204	-0.0071173	0.0729987	0.169116	0.171666	0.176209	0.0254855	0.211179	0.159555	0.10629	0.112902	0.0525321	-0.0122972	0.0375861	-0.0113212
AIZARANI_LIVER_C31_KUPFFER_CELLS_5-CP	-0.00856443	0.099237	0.0556454	0.39072	0.0502506	0.402385	0.162162	0.161839	0.21368	0.224733	0.356084	-0.00132791	-0.0368759	0.118929	-0.0395364	0.0997649	0.104511
AIZARANI_LIVER_C32_MVECS_3-CP	-0.11286	0.12389	0.150939	0.575451	-0.0949511	0.395275	0.184225	0.287825	0.282961	0.259234	0.439138	0.366551	-0.0167575	0.0708482	-0.123139	0.192044	0.348515
AIZARANI_LIVER_C33_STELLATE_CELLS_2-CP	-0.112377	0.103028	0.155121	0.723995	-0.257931	0.334202	0.275766	0.348432	0.354711	0.158397	0.557658	0.568062	-0.0536411	0.0669051	-0.131725	0.186709	0.496677
AIZARANI_LIVER_C34_MHC_II_POS_B_CELLS-CP	0.0956832	0.0625871	0.0734351	0.325457	0.0495825	0.319631	0.00975071	-0.118003	0.0257675	0.21041	0.315213	-0.160368	-0.129955	-0.0195023	-0.0984264	0.073512	0.0911565
AIZARANI_LIVER_C38_RESIDENT_B_CELLS_3-CP	0.0865134	-0.0670077	0.0763222	0.260875	-0.0466453	0.407015	-0.124742	-0.188992	-0.346898	0.215539	0.604868	-0.0217249	-0.0866941	0.0662059	-0.101032	-0.0556385	0.274257
AIZARANI_LIVER_C39_EPCAM_POS_BILE_DUCT_CELLS_4-CP	-0.0346924	-0.0259715	0.0777157	-0.0740837	0.0523473	0.0285803	-0.087853	0.195337	0.0361722	0.073882	-0.00437493	0.272538	0.0186404	0.109426	-0.0984609	0.122632	-0.0455346
AIZARANI_LIVER_C3_NK_NKT_CELLS_2-CP	0.0376184	0.10708	0.11719	0.252926	0.0373577	0.117242	0.0419148	-0.18871	0.0635916	0.342227	0.267922	-0.218862	-0.0334353	-0.016441	-0.185215	0.125874	0.0985593
AIZARANI_LIVER_C4_EPCAM_POS_BILE_DUCT_CELLS_1-CP	-0.0738799	-0.0457396	0.0838348	-0.338025	0.0473609	-0.127173	-0.136212	0.15053	0.0676571	0.120976	0.0251043	0.199989	0.0148006	0.0831341	-0.0606117	0.107117	-0.0679352
AIZARANI_LIVER_C5_NK_NKT_CELLS_3-CP	0.0644312	0.0832501	0.113481	0.42037	0.135052	0.237224	0.0905958	-0.0024671	-0.0538094	0.317323	0.512641	-0.268085	-0.032074	0.102667	-0.141233	0.0894402	0.224466
AIZARANI_LIVER_C6_KUPFFER_CELLS_2-CP	0.046388	0.160986	0.105641	0.650442	-0.02647	0.455147	0.0622005	0.126334	0.165696	0.15288	0.535084	-0.0790048	-0.127463	0.167276	-0.0275072	0.0868255	0.289253
AIZARANI_LIVER_C7_EPCAM_POS_BILE_DUCT_CELLS_2-CP	-0.0561853	-0.0473232	0.0563316	-0.292547	0.0511896	-0.108516	-0.0974927	0.193333	0.0338807	0.0516417	-0.0100342	0.247207	0.0442302	0.169456	-0.0232192	0.106333	-0.0866618
AIZARANI_LIVER_C8_RESIDENT_B_CELLS_1-CP	0.11203	-0.0722819	0.0936095	0.241341	-0.0122892	0.266362	-0.264599	-0.240164	-0.332915	0.133393	0.345996	-0.0670584	-0.133851	0.155398	-0.0875717	-0.102481	0.196067
AIZARANI_LIVER_C9_LSECS_1-CP	-0.102215	0.0943435	0.0960202	0.534881	-0.136907	0.360726	0.249307	0.246962	0.25793	0.166762	0.328875	0.397742	-0.0338623	0.123515	-0.13817	0.172219	0.22062
AKT_UP.V1_DN-C6	-0.0879216	0.0656763	0.0737666	0.428278	-0.150541	0.268981	0.211975	0.174521	0.103229	0.17974	0.360854	0.342234	0.064465	0.0662176	-0.110725	0.136663	0.340055
AKT_UP.V1_UP-C6	-0.00213184	-0.0118631	0.019741	-0.159864	-0.063639	0.087732	-0.134801	0.0287768	-0.0781424	0.00555173	0.0194334	0.00306683	-0.00420436	0.078401	-0.0464784	0.0126424	-0.154493
AKT_UP_MTOR_DN.V1_DN-C6	-0.0500323	-0.012644	0.0495599	0.0906043	-0.149641	0.129854	0.0599823	-0.0356216	0.165047	0.0731101	0.238104	0.321311	0.0725562	0.00016881	-0.0817807	0.0259145	0.145754
AKT_UP_MTOR_DN.V1_UP-C6	-0.0402106	0.0228221	0.0510219	-0.00604591	-0.0238736	0.223478	-0.0231222	0.0801779	-0.143457	0.069642	0.00353728	0.0266429	0.00872362	0.100072	-0.0795143	0.0977705	-0.0147186
ALK_DN.V1_DN-C6	-0.0119882	0.0268101	0.0425251	-0.054898	-0.0926039	0.1138	0.0422881	0.121556	-0.0238998	0.112821	0.382247	-0.153479	-0.0910027	0.0444935	0.0363164	0.0370394	0.0968281
ALK_DN.V1_UP-C6	-0.0555191	-0.0244788	0.0307857	0.175594	-0.193784	0.271065	-0.0338296	0.033062	0.0233664	0.0588576	0.214844	-0.0190395	-0.00840805	0.0238147	-0.0817377	0.0213135	0.0982675
AMBROSINI_FLAVOPIRIDOL_TREATMENT_TP53	0.0493052	-0.00987518	0.0200463	0.104222	-0.0429166	0.134417	0.0174695	-0.0781324	0.037363	0.0523885	0.119271	0.160989	-0.0258274	0.0891437	0.0230278	0.0686401	0.0912634
APRELIKOVA_BRCA1_TARGETS	0.0167415	-0.0281948	0.073935	0.107629	0.0691477	0.104451	-0.163725	-0.0063022	0.103856	-0.00823979	-0.0679159	0.17965	0.0198977	0.0428937	0.0809591	0.010293	0.247305
ATF2_S_UP.V1_DN-C6	-0.144964	0.073256	0.0894283	0.453346	-0.162108	0.313978	0.19515	0.310285	0.155506	0.129336	0.376402	0.299907	-0.0225404	0.204476	-0.0724604	0.11378	0.29735
ATF2_S_UP.V1_UP-C6	-0.038997	-0.053826	0.0278783	-0.0697845	-0.188445	0.10057	0.0586658	0.0750274	-0.0721493	0.0697054	0.221141	0.00103733	-0.00333596	0.00549017	-0.0314723	0.00207955	-0.0171052
ATF2_UP.V1_DN-C6	-0.0991575	0.0624234	0.0781214	0.433787	-0.101604	0.301626	0.223937	0.346272	0.2162	0.128304	0.395543	0.295939	0.0216035	0.184204	-0.0353786	0.149292	0.324819
ATF2_UP.V1_UP-C6	0.00937602	-0.0566181	0.017212	-0.0706718	-0.164463	0.0472311	-0.00742121	0.0599	0.0129396	0.0665249	0.117544	0.0568692	-0.00490723	0.285379	-0.0608827	-0.0660865	0.0477227
ATM_DN.V1_DN-C6	-0.0956907	0.0784723	-0.0118131	0.192006	-0.0866619	0.26011	0.137081	0.280817	0.0942002	0.149706	0.326893	-0.0825444	-0.00431452	-0.0082522	0.0165287	0.0805983	0.107885
ATM_DN.V1_UP-C6	-0.0375376	0.0322965	-0.0239322	0.275704	-0.189116	0.202116	0.202558	0.174557	-0.0478294	0.118607	0.340008	-0.0181406	0.053784	0.0972577	-0.0345179	0.113541	0.171506
Activated B cell-Charonentonf	0.069263	-0.0143741	0.0700829	0.237978	-0.143006	0.38459	0.000476222	-0.147297	-0.283116	0.234564	0.657598	-0.178585	-0.0793572	0.0339414	0.0414313	0.0677866	0.129564
Activated CD4 T cell-Charonentonf	0.166006	-0.0862881	-0.0198388	-0.179136	-0.103208	-0.189599	-0.346847	-0.221735	-0.0219038	-0.0040302	-0.327138	-0.107138	-0.163269	-0.0464923	-0.171224	-0.219238	-0.321444
Activated CD8 T cell-Charonentonf	0.126106	0.0032354	0.141089	0.157978	0.162126	-0.114775	-0.146355	-0.39091	-0.185581	0.239156	0.163104	-0.242	-0.0767425	-0.0697148	-0.00689301	0.0147329	0.139982
Activated dendritic cell-Charonentonf	0.00819551	0.0985367	0.032571	0.328601	-0.0195722	0.347633	-0.0913659	-0.0156656	0.0379082	0.216676	0.154155	-0.424384	-0.120854	0.142266	0.0691063	0.029253	0.0644398
Adipocytes_ENCODE_1	-0.103191	0.0295205	-0.0045665	0.380027	-0.23021	0.234404	0.0903298	0.190913	0.217159	0.157756	0.363845	0.454823	-0.046562	0.0962657	0.146144	0.108406	0.394997
Adipocytes_ENCODE_2	-0.0998791	0.0335704	-0.0149133	0.173237	-0.225626	0.183454	-0.0512803	0.0280048	0.204801	0.166247	0.204618	0.398519	0.0204818	0.0962657	0.151603	0.0735627	0.25838
Adipocytes_ENCODE_3	-0.110438	-0.0253107	-0.002877	0.130475	-0.230978	0.140112	-0.0351387	0.0922638	0.312725	0.145445	0.171823	0.353332	0.0720738	0.0962657	0.120494	0.0244295	0.145925
Adipocytes_FANTOM_1	-0.0918739	0.0101927	-0.102646	0.230579	-0.181262	0.260604	0.139076	0.0923844	0.163848	0.373225	0.468757	0.510467	0.0703341	0.121269	0.146788	0.249291	0.583506
Adipocytes_FANTOM_2	-0.0918739	0.0101927	-0.102646	0.230579	-0.181262	0.260604	0.139076	0.0923844	0.163848	0.373225	0.468757	0.510467	0.0703341	0.121269	0.146788	0.249291	0.583506
Adipocytes_FANTOM_3	-0.0781141	0.0261202	-0.00471616	0.322058	-0.214039	0.250459	0.150021	0.126586	0.112271	0.393148	0.537111	0.465261	0.0703341	0.0244837	0.176427	0.238144	0.51602
Adipocytes_HPCA_1	-0.0998791	0.0335704	-0.0149133	0.173237	-0.225626	0.183454	-0.0512803	0.0280048	0.204801	0.166247	0.204618	0.398519	0.0204818	0.0962657	0.151603	0.0735627	0.25838
Adipocytes_HPCA_2	-0.103191	0.0295205	-0.0045665	0.380027	-0.23021	0.234404	0.0903298	0.190913	0.217159	0.157756	0.363845	0.454823	-0.046562	0.0962657	0.146144	0.108406	0.394997
Adipocytes_HPCA_3	-0.0858894	0.00425432	-0.0300116	0.00481442	-0.163604	0.10303	-0.0111084	0.0240064	0.306751	0.140697	0.185267	0.293469	0.0214471	0.166755	0.0147495	0.0882269	0.193894
Angiogenesis-Bagaev	-0.146358	0.0473015	0.056299	0.623521	-0.362535	0.485623	0.207991	0.0827858	0.240079	0.028764	0.171659	0.498246	-0.0338117	0.0641024	-0.0407994	0.213908	-0.0282623
Antitumor cytokines-Bagaev	-0.0861127	0.0128214	-0.142628	0.415446	-0.178096	0.226961	-0.111578	-0.170164	-0.327991	-0.0105882	0.237227	-0.313685	-0.161775	-0.0906366	-0.137537	-0.00335523	-0.199889
Astrocytes_ENCODE_1	-0.0500647	-0.0158687	-0.0340469	0.365322	-0.250653	0.0085147	0.0869626	0.267661	0.232613	-0.195845	0.372175	0.15895	0.0851516	0.12291	-0.0139646	0.116373	0.221951
Astrocytes_ENCODE_2	-0.0375584	-0.118043	-0.0141545	0.183397	-0.261384	0.0281772	0.0289383	0.121104	0.134716	-0.222082	0.245794	0.172864	-0.0053885	0.0183998	-0.0885718	0.0305245	0.124642
Astrocytes_ENCODE_3	-0.180881	0.0761768	-0.00841054	0.571615	-0.316495	0.0761844	0.230672	0.462648	0.2473	-0.16729	0.661629	0.289379	0.129228	0.0790492	-0.0283914	0.222499	0.338933
Astrocytes_FANTOM_1	-0.124075	0.106697	0.138229	0.765742	-0.404578	0.355826	0.261127	0.411529	0.302766	0.068963	0.618766	0.50425	-0.0612532	0.103895	-0.0699578	0.160954	0.572368
Astrocytes_FANTOM_2	-0.165791	0.0846747	0.131753	0.75865	-0.425607	0.34463	0.242106	0.411084	0.324516	0.0502537	0.650896	0.564167	-0.0672136	0.110626	-0.138611	0.134576	0.611067
Astrocytes_FANTOM_3	-0.153498	0.0956325	0.132362	0.771329	-0.420758	0.349472	0.247722	0.427495	0.311769	0.0663302	0.630851	0.525188	-0.0618291	0.129938	-0.0956619	0.144041	0.613244
B cells memory-LM22	0.0531707	-0.00776213	0.0398329	0.232454	-0.0838999	0.172122	0.0134702	-0.185686	-0.0302385	0.154311	0.56561	-0.0532135	-0.139675	-0.00217562	-0.077779	-0.0129942	0.0949951
B cells naive-LM22	0.0596568	0.00643806	0.0337694	0.289314	-0.0888529	0.279003	0.0368816	-0.0937872	0.0130949	0.178927	0.434441	-0.167423	-0.157788	0.0968466	-0.0136357	0.0248338	0.0776914
B cells-Bagaev	0.107586	-0.133163	0.0563793	0.111715	-0.188237	0.200717	-0.123236	-0.347928	-0.262233	0.289107	0.387856	-0.269327	-0.0324697	-0.0866867	-0.00254978	-0.023975	-0.00802055
B cells-Rooney	0.0770177	-0.0240691	0.00734476	0.318687	-0.101975	0.219514	-0.0631288	-0.261156	-0.105463	0.274933	0.512187	-0.191727	-0.0551957	-0.208335	0.00560414	0.0592961	0.037071
B-cells-Bindea	-0.00193864	-0.0354086	0.0293229	0.104712	-0.0643944	0.287449	0.033672	-0.0392058	-0.156795	0.134954	0.577033	-0.0537049	-0.000451143	-0.0339339	0.0196006	0.0543426	0.0491118
B-cells-Charoentong	0.0607144	-0.0205233	0.0657529	0.271959	-0.183273	0.39551	-0.00280358	-0.139125	-0.292853	0.238347	0.620999	-0.156688	-0.0793572	0.0246984	0.0401713	0.079983	0.137754
B-cells-Rooney-xcell	0.0770177	-0.0240691	0.00734476	0.318687	-0.101975	0.219514	-0.0631288	-0.261156	-0.105463	0.274933	0.512187	-0.191727	-0.0551957	-0.208335	0.00560414	0.0592961	0.037071
B-cells-Tirosh	0.135296	-0.0282939	0.0267231	0.0782113	-0.15064	0.303355	-0.0983126	-0.296925	0.010218	0.213349	0.352261	-0.201923	-0.183376	-0.0138574	-0.0375856	0.0188504	-0.0466605
B-cells_FANTOM_1	0.0980448	-0.0457764	0.000792415	0.250163	0.143977	0.22948	-0.140212	-0.411582	-0.0360035	0.200656	0.327523	-0.37055	-0.133459	-0.0396767	0.0110736	-0.014018	0.074049
B-cells_FANTOM_2	0.111461	-0.0765729	-0.0722427	0.236248	0.136282	0.290291	-0.0770545	-0.424905	-0.112721	0.202335	0.312717	-0.351504	-0.0853769	-0.109702	0.0278948	-0.0295233	0.0625062
B-cells_FANTOM_3	0.0958588	-0.0282747	-0.00887564	0.0611444	0.162835	0.26581	-0.095907	-0.406827	0.00126969	0.118879	0.208723	-0.401746	-0.160168	-0.0925051	0.0263907	-0.0331756	-0.009342
B-cells_HPCA_1	0.0433237	0.0476589	0.026056	0.0295624	0.225572	0.192774	-0.0344136	-0.268181	0.100958	0.0803866	0.0521351	-0.323045	-0.101989	-0.092772	0.103928	-0.000139232	0.0256679
B-cells_HPCA_2	0.162618	-0.000534587	0.0407716	0.248951	0.0453154	0.16443	-0.104793	-0.437133	-0.039748	0.156298	0.345704	-0.348506	-0.106358	-0.16127	0.00594238	0.0148603	-0.0670528
B-cells_HPCA_3	0.140587	-0.0792986	-0.0103758	0.313396	-0.219419	0.236292	-0.130684	-0.407538	-0.0778159	0.293818	0.573698	-0.236743	-0.256359	-0.34753	0.0896505	-0.00704063	0.051966
B-cells_NOVERSHTERN_1	0.0802671	-0.0140567	0.0383241	0.238357	0.0684413	0.209163	-0.0402787	-0.21204	-0.0107829	0.144631	0.380227	-0.240099	-0.0479675	0.0914328	0.0683994	-0.00884495	0.0537372
B-cells_NOVERSHTERN_2	0.0883316	-0.000937363	0.0341446	0.0836169	0.0838612	0.132815	-0.051369	-0.302772	0.106891	0.0613883	0.142452	-0.254088	-0.127987	-0.0656536	0.0707869	-0.0226854	-0.0109691
B-cells_NOVERSHTERN_3	0.0745474	-0.00636545	0.0222839	0.178914	0.0467043	0.194331	-0.059389	-0.19481	0.0267704	0.158901	0.402438	-0.23361	-0.0161111	0.0855747	0.0871241	0.000643936	0.0684661
BACOLOD_RESISTANCE_TO_ALKYLATING_AGENTS_DN	0.0189406	-0.0368597	0.0395156	-0.320327	0.0537967	-0.0631696	-0.205101	-0.224042	0.0232274	-0.0370628	-0.283861	0.0816728	-0.0243321	0.0407139	-0.0186199	-0.0791528	-0.0946147
BACOLOD_RESISTANCE_TO_ALKYLATING_AGENTS_UP	-0.117128	0.0749158	0.139171	0.601705	-0.195772	0.192017	0.365275	0.349645	0.184738	0.21253	0.250309	0.150136	-0.0719644	-0.0354718	-0.184133	0.189855	0.422708
BAELDE_DIABETIC_NEPHROPATHY_DN	-0.0726624	0.0917004	0.113873	0.380266	0.0594133	0.116521	-0.00804683	0.236345	0.210769	0.120305	0.298262	0.25012	-0.0125529	0.0104314	-0.1176	0.139027	0.246686
BAELDE_DIABETIC_NEPHROPATHY_UP	-0.0743923	0.076636	0.0405675	0.239193	-0.221771	0.305234	0.143048	0.0112745	0.0817329	0.263155	0.226508	0.310887	0.00626762	0.0668999	-0.0425134	0.166679	0.166249
BAE_BRCA1_TARGETS_DN	0.0892484	-0.00718825	0.0598564	-0.144074	0.0958619	0.0240784	-0.161534	-0.000783108	0.251657	-0.0446761	-0.0829504	0.055592	0.0187295	0.155794	-0.0557479	-0.0451139	0.016786
BAE_BRCA1_TARGETS_UP	0.0818105	-0.00234594	0.0880433	-0.070989	0.230925	-0.0356134	-0.287026	-0.0931435	-0.00829348	0.0260633	-0.262542	0.0610259	-0.0280667	0.182649	-0.00389411	0.0277976	-0.0771669
BASSO_CD40_SIGNALING_DN	0.0169993	0.051266	0.046168	0.251665	-0.116717	0.293602	0.0760119	-0.0207244	0.0527979	0.115757	0.266789	-0.00691278	-0.0310494	0.113057	-0.10767	0.161431	0.160152
BASSO_CD40_SIGNALING_UP	0.0542479	0.0517873	0.0695294	0.431531	0.0271797	0.354276	0.0285044	0.0767837	-0.00299343	0.217448	0.27688	-0.0312381	-0.137102	0.218718	-0.0854302	0.0454002	0.100569
BASSO_HAIRY_CELL_LEUKEMIA_UP	-0.0660518	0.144387	0.0959293	0.678	-0.103587	0.388985	0.103568	0.210375	0.248361	0.210665	0.548164	0.283045	-0.0655235	0.135751	-0.119519	0.166459	0.444931
BCAT.100_UP.V1_DN-C6	-0.0979263	0.0450684	0.0728094	0.140163	-0.163681	0.152932	0.202158	0.198496	0.0263797	0.160468	0.31492	0.0167516	-0.0487602	-0.0100861	-0.027811	0.093454	0.107746
BCAT.100_UP.V1_UP-C6	-0.0760539	0.0193219	0.154632	0.0714853	-0.162624	0.0763995	0.0650498	0.206806	0.0264392	0.25216	0.0879561	-0.0232421	-0.0105762	-0.00641329	0.0365097	0.119797	0.0722585
BCAT_BILD_ET_AL_DN-C6	0.0523454	0.126379	0.0879464	0.378042	0.238312	0.184281	0.0406811	0.0646318	0.314468	-0.137613	-0.0196604	0.190157	-0.0635697	-0.132557	-0.127488	0.0714021	-0.0133312
BCAT_BILD_ET_AL_UP-C6	-0.0105818	-0.0536041	0.0500279	-0.26941	-0.286079	0.0161911	-0.117911	-0.141981	-0.0325391	0.0875316	-0.312491	0.372259	-0.0264165	-0.0107522	-0.115376	0.0463407	-0.074805
BCAT_GDS748_DN-C6	0.00168122	-0.0446023	0.0102246	0.163232	0.196231	0.133108	-0.0152243	-0.258963	0.267441	-0.124643	-0.188301	0.253581	0.052511	0.300641	0.101674	-0.00965166	0.0669392
BCAT_GDS748_UP-C6	-0.0332313	0.0573094	0.0944862	-0.0843937	-0.102676	0.131244	0.0888682	0.259851	0.0412198	0.154258	0.132142	0.0379728	0.152569	0.0498476	-0.00530504	0.1042	0.115517
BERENJENO_ROCK_SIGNALING_NOT_VIA_RHOA_DN	-0.0825537	0.0483025	0.126167	0.592257	-0.0700167	0.215838	0.0993708	0.165682	0.267419	0.0314039	0.410223	0.476963	-0.0248268	0.037764	-0.0809726	0.109205	0.416406
BERENJENO_ROCK_SIGNALING_NOT_VIA_RHOA_UP	-0.055398	0.0184042	0.115662	0.236065	-0.187763	0.127452	-0.0130801	0.133983	-0.0407951	0.275264	0.0480999	0.0501624	-0.0235325	0.0920967	-0.046417	0.130572	0.25249
BERENJENO_TRANSFORMED_BY_RHOA_DN	-0.0955136	0.123897	0.104763	0.513524	-0.123554	0.240567	0.0441479	0.158036	0.237669	0.112697	0.355235	0.315603	-0.0349779	0.125669	-0.105682	0.177587	0.359682
BERENJENO_TRANSFORMED_BY_RHOA_FOREVER_DN	-0.0482145	0.0156507	0.0402544	0.0389339	0.0507865	0.0442238	0.0548469	0.380784	0.146717	0.157493	-0.073949	0.352933	-0.049259	-0.0125818	-0.0201552	0.0801664	0.0387445
BERENJENO_TRANSFORMED_BY_RHOA_FOREVER_UP	-0.123918	0.126037	0.275584	0.634073	-0.194452	0.307909	0.262918	0.374778	0.251138	0.303211	0.395093	0.310365	-0.0607137	0.137298	-0.0878508	0.266038	0.518973
BERENJENO_TRANSFORMED_BY_RHOA_REVERSIBLY_DN	-0.158483	0.0225436	0.173754	0.651662	-0.292335	0.374544	0.0574732	0.306827	0.41419	0.159823	0.479494	0.540334	0.0117181	0.108124	-0.178847	0.203009	0.58986
BERENJENO_TRANSFORMED_BY_RHOA_REVERSIBLY_UP	0.0452159	0.0149733	0.204819	0.21732	-0.0758958	0.223615	0.0419446	0.122033	-0.0201509	0.44303	-0.00575162	0.231438	-0.181798	-0.0584399	-0.282961	0.146789	0.24403
BERENJENO_TRANSFORMED_BY_RHOA_UP	0.134093	-0.144233	0.0130045	-0.408046	-0.0347485	-0.268864	-0.271938	-0.290283	-0.0987561	-0.158833	-0.580141	-0.0351628	-0.0442706	0.00956193	-0.0686803	-0.221444	-0.258578
BERGER_MBD2_TARGETS	-0.0539934	-0.0286136	-0.0875646	-0.0787861	-0.239619	0.00212618	0.237789	0.0859533	-0.0414649	0.0330231	0.39166	-0.040753	0.0410766	0.419218	-0.023562	0.113534	-0.25081
BILD_CTNNB1_ONCOGENIC_SIGNATURE	-0.052696	0.130718	0.0842192	0.208071	0.26882	0.000740045	0.191847	0.06013	0.189665	-0.0606141	-0.285308	0.259272	-0.0318465	0.00853084	-0.0716044	0.0210729	0.0681258
BILD_E2F3_ONCOGENIC_SIGNATURE	0.0503993	-0.0835394	0.0407894	-0.152138	-0.169603	-0.108584	-0.0653883	-0.135067	-0.0887991	-0.107677	-0.38989	0.0236269	0.00749932	0.0440737	-0.0693777	-0.109444	-0.184941
BILD_HRAS_ONCOGENIC_SIGNATURE	-0.0444259	0.0393782	0.0836103	0.143167	-0.0728345	0.140583	0.0653322	0.221597	0.0599829	0.137806	0.0555186	0.20396	0.0277642	0.0771243	-0.0991437	0.139482	-0.048553
BILD_MYC_ONCOGENIC_SIGNATURE	0.0779658	-0.072334	0.0136077	-0.346377	-0.0324992	-0.153227	-0.0856867	-0.156425	-0.0777117	-0.0428281	-0.35106	0.0805306	0.0161736	-0.104042	0.0461253	-0.120689	-0.177922
BILD_SRC_ONCOGENIC_SIGNATURE	0.0575506	0.0818507	0.0240973	-0.195919	0.27027	-0.0060402	-0.00597877	-0.0179915	0.233229	-0.16216	-0.041167	0.195093	0.0282414	0.128797	-0.00650915	-0.00777762	-0.0852409
BIOCARTA_41BB_PATHWAY-C2	0.0803038	0.0896667	0.0587388	0.377552	0.0770798	0.162277	-0.0502793	0.0677085	0.0376815	0.113314	0.0935776	0.0343552	-0.0268087	0.0726915	0.00255445	0.0448681	0.121344
BIOCARTA_ACE2_PATHWAY-C2	-0.0896212	0.0380856	0.0437489	0.395558	-0.387894	0.225982	-0.0178779	0.207049	0.0561186	0.257123	0.290473	0.171104	0.0806939	0.363261	0.0853101	-0.0202621	0.119808
BIOCARTA_ACETAMINOPHEN_PATHWAY-C2	-0.241046	0.0361779	-0.0207048	0.253154	-0.314785	0.209518	0.165363	0.258271	-0.109001	0.127548	0.313213	-0.270045	0.101194	0.606489	-0.298981	0.201759	0.207463
BIOCARTA_ACH_PATHWAY-C2	0.0187384	0.0563302	0.0122641	0.337413	0.215759	0.349616	-0.00890803	-0.0730931	-0.126361	0.123736	0.245118	-0.320787	-0.0614377	-0.0601479	-0.00372843	0.0334722	0.210425
BIOCARTA_ACTINY_PATHWAY-C2	0.0477872	-0.0123871	0.121223	0.0530545	0.249719	-0.0888862	-0.1821	-0.0268535	0.462996	-0.00916745	-0.0728274	-0.0867594	-0.0408295	0.0617968	0.182695	0.00731476	0.271629
BIOCARTA_AGPCR_PATHWAY-C2	-0.117195	0.0736028	0.193503	0.301028	0.176572	0.350966	0.088611	-0.0971223	0.0433523	0.20904	0.311078	-0.16843	-0.0908053	-0.084307	0.200226	0.15345	0.196029
BIOCARTA_AGR_PATHWAY-C2	-0.072082	0.10588	0.116715	0.251858	0.0811799	0.147428	0.0249227	0.223435	0.102555	0.130491	0.263174	0.0710698	-0.053106	-0.141343	-0.0325344	0.136351	0.122818
BIOCARTA_AHSP_PATHWAY	0.0826193	0.204079	0.119396	0.0555421	0.015259	-0.00151413	-0.0142804	-0.121862	-0.255922	0.322527	0.132162	-0.349094	0.0936485	0.0323838	-0.298041	-0.114358	0.0118324
BIOCARTA_AHSP_PATHWAY-C2	0.0826193	0.204079	0.119396	0.0555421	0.015259	-0.00151413	-0.0142804	-0.121862	-0.255922	0.322527	0.132162	-0.349094	0.0936485	0.0323838	-0.298041	-0.114358	0.0118324
BIOCARTA_AKAP13_PATHWAY-C2	-0.0482837	0.10792	0.111527	0.342827	0.0991416	0.49544	0.038025	-0.124012	0.0302883	0.254535	0.0571175	0.09868	-0.0991704	-0.0475237	-0.0098977	0.0159855	0.267159
BIOCARTA_AKAP95_PATHWAY	0.138064	-0.0807613	0.00897813	-0.355131	0.192393	-0.0530283	-0.435704	-0.493445	-0.08846	0.000178966	-0.292472	-0.34453	-0.0802541	-0.106939	0.0458809	-0.148255	-0.209473
BIOCARTA_AKAP95_PATHWAY-C2	0.138064	-0.0807613	0.00897813	-0.355131	0.192393	-0.0530283	-0.435704	-0.493445	-0.08846	0.000178966	-0.292472	-0.34453	-0.0802541	-0.106939	0.0458809	-0.148255	-0.209473
BIOCARTA_AKAPCENTROSOME_PATHWAY-C2	0.121907	-0.0136319	0.113985	0.0134266	0.223954	0.0793659	-0.237479	-0.15971	0.0519934	-0.107344	0.0556922	-0.0344978	-0.0347185	-0.0608664	0.0440242	-0.144188	-0.0211065
BIOCARTA_AKT_PATHWAY-C2	0.00582413	0.114122	0.106631	0.481298	0.280121	0.271021	0.0750821	-0.0720872	0.0303222	0.238142	0.153456	0.0853306	-0.0422319	0.00564528	-0.0949086	0.0197335	0.162157
BIOCARTA_ALK_PATHWAY-C2	-0.0452805	0.109099	0.0704048	0.171735	-0.0954066	0.216058	0.13577	0.210354	0.156301	0.155134	0.193213	0.156627	0.0411146	-0.0308066	-0.0584538	0.145114	0.17136
BIOCARTA_ALTERNATIVE_PATHWAY-C2	-0.0221557	0.176744	0.256463	0.649695	-0.00457066	0.349995	0.348106	0.269103	0.0719163	0.440295	0.630369	0.241848	-0.00626073	-0.0352853	-0.0170479	0.155048	0.479856
BIOCARTA_AMI_PATHWAY	-0.0807038	0.00634872	-0.0446797	0.349793	-0.28608	0.118349	-0.0072438	0.205561	0.000112515	0.175977	-0.0480614	0.107707	0.0400999	-0.188203	0.0823539	0.0845725	0.147165
BIOCARTA_AMI_PATHWAY-C2	-0.0807038	0.00634872	-0.0446797	0.349793	-0.28608	0.118349	-0.0072438	0.205561	0.000112515	0.175977	-0.0480614	0.107707	0.0400999	-0.188203	0.0823539	0.0845725	0.147165
BIOCARTA_ARAP_PATHWAY-C2	0.0135197	0.087852	-0.0783723	0.114113	0.118252	0.0651235	0.0539072	0.0963024	0.134132	-0.00675897	0.159358	0.0186036	-0.0849909	0.0988039	0.0197085	-0.0791772	-0.0106899
BIOCARTA_ARENRF2_PATHWAY	0.0836654	0.135626	0.11797	0.44116	0.168754	0.196012	0.144561	0.0511964	-0.0827012	0.235088	-0.198496	0.00818168	-0.0724581	0.113345	0.0454565	0.115312	0.21382
BIOCARTA_ARENRF2_PATHWAY-C2	0.0836654	0.135626	0.11797	0.44116	0.168754	0.196012	0.144561	0.0511964	-0.0827012	0.235088	-0.198496	0.00818168	-0.0724581	0.113345	0.0454565	0.115312	0.21382
BIOCARTA_ARF_PATHWAY-C2	0.0552038	0.0191677	0.152147	0.126959	0.00830572	-0.0239067	-0.0185059	-0.0861849	0.0246854	0.027081	-0.371868	0.0862677	0.0505651	0.256493	-0.0573966	0.0658925	-0.00884757
BIOCARTA_ASBCELL_PATHWAY-C2	0.0577403	0.0967678	0.0167047	0.82043	0.0101587	0.358349	0.129075	0.0962659	-0.27933	0.197172	0.53266	-0.24947	-0.250398	0.170222	-0.0385835	0.0945773	0.192444
BIOCARTA_AT1R_PATHWAY-C2	0.0218323	0.114421	0.0576832	0.380421	0.0907113	0.177981	-0.0991038	-0.0929989	-0.0646047	0.174284	0.0217227	-0.117255	-0.107229	-0.0179581	0.00519716	0.0395482	0.162256
BIOCARTA_ATM_PATHWAY	0.0609674	0.0945499	0.0753253	0.0976475	0.320312	0.0379466	0.00543418	-0.0520719	0.0820029	0.0606005	-0.0421847	0.118842	0.0297272	0.0746347	-0.23195	0.0947324	0.0345057
BIOCARTA_ATM_PATHWAY-C2	0.0609674	0.0945499	0.0753253	0.0976475	0.320312	0.0379466	0.00543418	-0.0520719	0.0820029	0.0606005	-0.0421847	0.118842	0.0297272	0.0746347	-0.23195	0.0947324	0.0345057
BIOCARTA_ATRBRCA_PATHWAY	0.153213	-0.126876	-0.0337563	-0.497872	0.257304	-0.468004	-0.293311	-0.434475	-0.0012164	-0.269872	-0.813587	-0.140955	0.0291664	-0.168207	-0.0352273	-0.307448	-0.51041
BIOCARTA_ATRBRCA_PATHWAY-C2	0.153213	-0.126876	-0.0337563	-0.497872	0.257304	-0.468004	-0.293311	-0.434475	-0.0012164	-0.269872	-0.813587	-0.140955	0.0291664	-0.168207	-0.0352273	-0.307448	-0.51041
BIOCARTA_BAD_PATHWAY-C2	0.00376602	0.111522	0.108507	0.502955	0.00828625	0.401835	0.0055956	0.049519	-0.031446	0.154914	0.288606	-0.149854	-0.0951428	0.0359685	-0.00895902	0.0991383	0.162816
BIOCARTA_BARD1_PATHWAY-C2	0.246961	-0.25262	-0.0173839	-0.820984	-0.0523752	-0.635943	-0.502967	-0.498529	-0.168111	-0.377145	-0.943701	-0.0620758	-0.0256534	0.0338536	-0.039892	-0.439468	-0.646979
BIOCARTA_BARRESTIN_PATHWAY-C2	-0.0375911	0.099555	0.089575	0.176302	-0.0866961	0.353892	0.213981	0.187051	-0.151956	0.0698688	0.0791768	0.175811	0.055474	-0.156561	0.0225433	0.0984178	0.161808
BIOCARTA_BARRESTIN_SRC_PATHWAY-C2	0.0097478	0.0857941	0.0744198	0.393067	-0.209103	0.390368	0.0909374	-0.068776	-0.146947	0.139647	0.236761	-0.157725	-0.0270876	-0.0160554	0.123888	0.0351915	0.0565295
BIOCARTA_BARR_MAPK_PATHWAY-C2	-0.0151188	0.093864	0.0560414	0.292436	-0.19359	0.424299	0.020715	-0.0652224	-0.240258	0.0520222	0.0221367	-0.104023	-0.0156534	-0.172398	0.105174	0.0740195	0.122637
BIOCARTA_BBCELL_PATHWAY-C2	0.0637624	0.103699	0.0274789	0.838549	0.0627959	0.361361	0.0971545	0.0960587	-0.36135	0.155038	0.46491	-0.229947	-0.250398	0.0736997	0.0801583	0.14261	0.295017
BIOCARTA_BCELLSURVIVAL_PATHWAY-C2	0.105886	0.0349488	0.148075	-0.0142679	0.189762	0.134781	-0.147593	-0.18495	-0.221675	-0.0344121	-0.110798	-0.0562434	-0.135057	0.183163	-0.198884	-0.0842363	0.110006
BIOCARTA_BCR_PATHWAY-C2	0.0227883	0.0895001	0.0732842	0.512136	0.0628448	0.396938	0.0916064	-0.0145604	-0.0821867	0.20965	0.320352	-0.0337973	-0.0772092	0.24486	-0.0773933	0.136481	0.294649
BIOCARTA_BIOPEPTIDES_PATHWAY-C2	0.00968429	0.0943506	0.0451499	0.463152	0.0789033	0.290704	-0.0855594	-0.129746	-0.203565	0.213302	-0.0143555	-0.126814	-0.094334	0.0259838	0.0328973	0.0304085	0.109819
BIOCARTA_BLYMPHOCYTE_PATHWAY-C2	0.0895509	0.0555298	0.0719555	0.692359	-0.109547	0.461899	0.0336879	0.0397527	0.128091	0.170899	0.550134	-0.411798	-0.181921	0.329717	0.226176	0.0550628	0.193948
BIOCARTA_BOTULIN_PATHWAY-C2	-0.05123	0.121863	0.106049	0.190784	-0.0822088	0.373374	0.159833	-0.0166352	0.311975	0.112345	0.644343	0.041196	-0.0719797	0.0333851	0.0926223	0.0940911	0.20271
BIOCARTA_BTG2_PATHWAY-C2	0.120794	-0.059814	-0.0319917	-0.0757004	-0.0437503	-0.197725	-0.176807	-0.268639	-0.25613	0.00212165	-0.117816	0.203769	0.0117771	-0.0120324	0.0128491	-0.0803635	-0.11542
BIOCARTA_CACAM_PATHWAY-C2	-0.0704985	0.151821	0.0305723	0.285469	0.0858182	0.191713	0.053163	-0.356713	-0.141142	0.379462	-0.0184409	-0.323907	0.100695	-0.131283	-0.0381729	0.0339478	0.122397
BIOCARTA_CALCINEURIN_PATHWAY	-0.0714916	0.170531	0.0757081	0.54444	0.103467	0.422421	0.332608	0.261282	0.0661433	0.279013	0.56955	0.155211	-0.103557	-0.223462	-0.0815542	0.269123	0.501836
BIOCARTA_CALCINEURIN_PATHWAY-C2	-0.0714916	0.170531	0.0757081	0.54444	0.103467	0.422421	0.332608	0.261282	0.0661433	0.279013	0.56955	0.155211	-0.103557	-0.223462	-0.0815542	0.269123	0.501836
BIOCARTA_CARDIACEGF_PATHWAY-C2	-0.156558	0.105614	0.198178	0.337555	-0.109649	0.187286	0.2339	0.328626	0.150021	0.39738	0.0676957	0.24543	0.171874	0.324229	-0.0567985	0.222537	0.279712
BIOCARTA_CARM1_PATHWAY-C2	-0.0269279	0.104393	0.13856	0.5494	0.2784	0.292833	0.0562937	-0.073751	0.147669	0.121946	0.129713	-0.0749198	0.0796449	-0.14137	-0.0053916	0.0265784	0.0579354
BIOCARTA_CARM_ER_PATHWAY-C2	0.0964802	0.0423725	-0.052557	0.173778	0.300621	0.123438	0.0586017	-0.0427098	-0.0246641	-0.0161351	-0.466682	0.295369	0.0104649	-0.0519512	-0.0951182	-0.00105914	0.0215914
BIOCARTA_CASPASE_PATHWAY-C2	0.089687	0.0254557	0.0328206	-0.304923	0.179227	0.154415	-0.121286	-0.200948	-0.158872	0.0073116	-0.27427	-0.27603	-0.120572	0.127832	-0.136185	-0.159149	-0.315617
BIOCARTA_CBL_PATHWAY-C2	-0.0420806	0.110235	0.141643	0.214777	-0.071498	0.207998	0.184503	0.322026	-0.0405634	0.269863	0.094231	-0.179065	0.0464731	0.139762	-0.114369	0.173832	0.128797
BIOCARTA_CCR3_PATHWAY	-0.112521	0.0953748	0.0989787	0.492319	-0.0148115	0.350541	0.110667	0.0703813	-0.0327422	0.147053	0.0780267	0.0114573	-0.0202788	-0.0859012	0.0195218	0.0999597	0.136188
BIOCARTA_CCR3_PATHWAY-C2	-0.112521	0.0953748	0.0989787	0.492319	-0.0148115	0.350541	0.110667	0.0703813	-0.0327422	0.147053	0.0780267	0.0114573	-0.0202788	-0.0859012	0.0195218	0.0999597	0.136188
BIOCARTA_CCR5_PATHWAY-C2	0.0455732	0.130622	0.124513	0.515708	0.127112	0.321149	0.136615	0.108068	0.0876934	0.298007	0.493409	0.0652911	-0.0359281	0.24148	-0.10099	0.178821	0.496012
BIOCARTA_CD40_PATHWAY-C2	0.0586265	0.179516	0.188976	0.471131	0.203089	0.24745	0.0152914	-0.0796168	-0.1126	0.20442	0.0996305	0.102675	-0.00415578	0.333405	-0.0917715	0.152619	-0.0119518
BIOCARTA_CDC25_PATHWAY	0.134525	-0.2514	0.0315909	-0.56976	-0.159022	-0.500319	-0.460128	-0.537343	-0.0484364	-0.277465	-0.84376	-0.433791	0.012685	0.00593326	0.251585	-0.407789	-0.375748
BIOCARTA_CDC25_PATHWAY-C2	0.134525	-0.2514	0.0315909	-0.56976	-0.159022	-0.500319	-0.460128	-0.537343	-0.0484364	-0.277465	-0.84376	-0.433791	0.012685	0.00593326	0.251585	-0.407789	-0.375748
BIOCARTA_CDC42RAC_PATHWAY-C2	-0.00470728	0.0903861	0.222272	0.304708	0.280765	0.105724	-0.332519	0.027602	0.078735	0.0971356	-0.290591	0.161846	-0.210856	0.071906	-0.0430853	0.12329	0.241656
BIOCARTA_CDK5_PATHWAY-C2	0.0152049	-0.0148739	0.0472845	0.340396	-0.24196	0.171059	-0.0167717	-0.159406	-0.197477	0.206204	-0.0830363	0.156817	0.0987781	0.039358	-0.0263945	0.00403519	-0.119267
BIOCARTA_CDMAC_PATHWAY	0.0160324	0.0627389	0.157991	0.51466	0.125534	0.22685	0.0669995	-0.0605302	-0.224327	0.284517	0.143317	0.0481188	0.020013	0.108935	-0.0572447	0.213994	-0.0123773
BIOCARTA_CDMAC_PATHWAY-C2	0.0160324	0.0627389	0.157991	0.51466	0.125534	0.22685	0.0669995	-0.0605302	-0.224327	0.284517	0.143317	0.0481188	0.020013	0.108935	-0.0572447	0.213994	-0.0123773
BIOCARTA_CELL2CELL_PATHWAY-C2	-0.0729046	0.041176	-0.00428835	0.200211	-0.269892	0.152761	0.248464	0.3406	0.0144717	0.10881	0.550362	0.185206	-0.0197805	-0.0803632	-0.122055	-0.00383856	0.175139
BIOCARTA_CELLCYCLE_PATHWAY	0.189963	-0.143628	0.0605484	-0.0841003	-0.345212	-0.179621	-0.151894	-0.229545	-0.223302	-0.0159294	-0.532981	-0.303405	-0.110932	0.00518288	-0.0566077	-0.166228	-0.256494
BIOCARTA_CELLCYCLE_PATHWAY-C2	0.189963	-0.143628	0.0605484	-0.0841003	-0.345212	-0.179621	-0.151894	-0.229545	-0.223302	-0.0159294	-0.532981	-0.303405	-0.110932	0.00518288	-0.0566077	-0.166228	-0.256494
BIOCARTA_CERAMIDE_PATHWAY-C2	0.145109	0.12472	0.102037	0.214796	0.0306763	0.282228	-0.0594093	-0.181723	-0.174885	0.0435564	-0.0964529	-0.259515	-0.125828	0.0495218	-0.0903968	0.00248656	-0.0513287
BIOCARTA_CFTR_PATHWAY-C2	-0.0241717	0.0122545	0.15005	-0.211409	0.322753	0.116298	-0.0448215	-0.000885084	0.0987334	0.171836	0.0237723	-0.13203	-0.0770846	0.304357	-0.0107819	0.00201174	-0.10651
BIOCARTA_CHEMICAL_PATHWAY	0.104779	0.0145487	0.0373932	-0.168409	0.0650079	0.19186	-0.0733186	-0.310556	-0.403164	0.0167542	0.0849869	-0.20861	-0.131273	0.216968	-0.0745872	-0.0918167	-0.0764985
BIOCARTA_CHEMICAL_PATHWAY-C2	0.104779	0.0145487	0.0373932	-0.168409	0.0650079	0.19186	-0.0733186	-0.310556	-0.403164	0.0167542	0.0849869	-0.20861	-0.131273	0.216968	-0.0745872	-0.0918167	-0.0764985
BIOCARTA_CHREBP_PATHWAY	-0.0880719	0.0261907	0.0771937	0.097615	0.185094	0.177751	-0.214466	-0.162305	0.09784	0.172901	0.0179636	-0.12482	-0.115724	-0.113927	0.160353	0.0127688	0.0901601
BIOCARTA_CHREBP_PATHWAY-C2	-0.0880719	0.0261907	0.0771937	0.097615	0.185094	0.177751	-0.214466	-0.162305	0.09784	0.172901	0.0179636	-0.12482	-0.115724	-0.113927	0.160353	0.0127688	0.0901601
BIOCARTA_CIRCADIAN_PATHWAY-C2	0.00980313	0.154088	0.239737	0.558371	0.244691	0.318662	0.328147	0.379219	0.319146	0.14636	0.412433	-0.023947	0.104618	0.115015	0.0243739	0.143525	0.317256
BIOCARTA_CK1_PATHWAY-C2	-0.0657377	0.0115897	0.0937093	-0.030879	0.241437	0.173908	-0.20065	-0.0178585	0.161859	0.166287	0.0763663	-0.269734	0.0357372	-0.256231	0.0138139	-0.093796	-0.227314
BIOCARTA_CLASSIC_PATHWAY-C2	0.00181968	0.13907	0.3497	0.916689	-0.122565	0.391416	0.220353	0.242357	0.176171	0.327305	0.874703	0.509164	-0.15946	0.217566	0.0125877	0.121891	0.630654
BIOCARTA_COMP_PATHWAY-C2	0.0466292	0.134726	0.278879	0.772179	-0.0784296	0.400959	0.222893	0.28934	0.163556	0.35314	0.710438	0.312545	-0.0116348	0.135863	0.0145074	0.132265	0.584754
BIOCARTA_CPSF_PATHWAY-C2	0.1255	-0.147457	-0.0216058	-0.52529	0.296942	-0.354605	-0.378427	-0.603674	-0.260939	-0.25076	-0.920209	-0.344641	-0.050948	-0.0805139	-0.0406333	-0.310841	-0.235311
BIOCARTA_CREB_PATHWAY-C2	-0.0338473	0.0987303	0.0980264	0.240408	0.221474	0.290846	-0.134714	-0.0811534	0.00204484	0.150076	0.151588	-0.0650424	-0.0861781	-0.0170257	0.00870601	0.0695221	-0.0136708
BIOCARTA_CREM_PATHWAY-C2	0.0255903	-0.0636457	0.205872	0.280197	-0.0170368	0.152621	0.15542	-0.103582	0.281121	0.0974321	-0.153608	-0.0578886	0.21981	-0.228027	0.068881	-0.207633	-0.181077
BIOCARTA_CSK_PATHWAY-C2	0.0269101	0.0957246	0.141806	0.431211	0.124459	0.253556	0.0379181	-0.107905	-0.0844749	0.304597	0.444433	-0.232032	-0.036211	0.00249568	-0.013336	0.0481146	0.148129
BIOCARTA_CTBP1_PATHWAY-C2	0.101704	-0.0173727	0.19805	-0.398935	0.126753	-0.1521	-0.207511	-0.206424	-0.0310719	-0.0892824	-0.470782	0.0449143	0.00949624	-0.0851349	0.135958	-0.238383	-0.0243594
BIOCARTA_CTCF_PATHWAY	0.0808969	0.104438	0.131656	0.51622	0.0536977	0.181965	0.0331918	0.119261	0.15652	0.188856	0.461839	0.0797897	-0.0461034	-0.0647509	-0.245843	0.121461	0.34633
BIOCARTA_CTCF_PATHWAY-C2	0.0808969	0.104438	0.131656	0.51622	0.0536977	0.181965	0.0331918	0.119261	0.15652	0.188856	0.461839	0.0797897	-0.0461034	-0.0647509	-0.245843	0.121461	0.34633
BIOCARTA_CTLA4_PATHWAY-C2	0.0834436	0.0916372	0.0575998	0.66802	0.153679	0.203035	0.0240487	-0.030184	-0.109724	0.194364	0.410652	-0.27166	-0.116339	0.00133624	0.00988983	0.0317344	0.212319
BIOCARTA_CTL_PATHWAY-C2	0.0753087	0.0315198	0.00872924	0.555601	0.0371633	0.253087	0.0307243	-0.0780329	-0.305382	0.325157	0.661433	-0.292263	0.0315892	-0.0361415	-0.00209827	0.0817807	0.231046
BIOCARTA_CXCR4_PATHWAY-C2	-0.0174985	0.127151	0.0972624	0.415366	-0.0315755	0.384519	0.18958	0.15394	-0.196401	0.248253	0.261351	0.00511336	-0.0562819	-0.0526796	-0.203425	0.188913	0.222808
BIOCARTA_CYTOKINE_PATHWAY-C2	-0.0621717	-0.00797525	-0.0706756	0.333226	-0.093507	0.248455	0.139956	0.014625	-0.205775	0.17556	0.146417	-0.0853871	-0.148148	0.127133	-0.00397531	0.0308582	-0.123124
BIOCARTA_D4GDI_PATHWAY-C2	0.00120772	0.129155	0.121608	-0.130008	0.241575	0.194144	0.0886896	-0.0816627	-0.213087	0.250515	-0.0480529	-0.310019	-0.134933	0.288759	0.0638348	-0.0309927	-0.0923473
BIOCARTA_DC_PATHWAY-C2	-0.0441432	0.0406825	0.0464575	0.483083	-0.0928394	0.292058	0.123599	0.0485659	-0.0806682	0.204494	0.388125	-0.168782	-0.262888	0.0990953	0.028641	0.0420154	-0.000382426
BIOCARTA_DEATH_PATHWAY-C2	0.0678742	0.0708131	0.0603452	-0.0684637	0.141659	0.205096	0.0783706	-0.0198945	-0.11757	-0.00652192	-0.223263	-0.054109	-0.239398	-0.061441	-0.230541	-0.00705784	-0.246884
BIOCARTA_DNAFRAGMENT_PATHWAY	0.189554	-0.130062	0.0065595	-0.475421	0.213214	-0.272624	-0.298674	-0.419211	-0.0122984	-0.130436	-0.759564	0.0101077	-0.271655	-0.00836717	-0.0583662	-0.307424	-0.38785
BIOCARTA_DNAFRAGMENT_PATHWAY-C2	0.189554	-0.130062	0.0065595	-0.475421	0.213214	-0.272624	-0.298674	-0.419211	-0.0122984	-0.130436	-0.759564	0.0101077	-0.271655	-0.00836717	-0.0583662	-0.307424	-0.38785
BIOCARTA_DREAM_PATHWAY	-0.0127055	0.111612	0.249696	0.238623	0.35169	0.306739	0.182095	0.162145	0.206166	0.22393	0.324596	0.0021575	0.102698	0.250447	0.0398447	0.207482	0.199513
BIOCARTA_DREAM_PATHWAY-C2	-0.0127055	0.111612	0.249696	0.238623	0.35169	0.306739	0.182095	0.162145	0.206166	0.22393	0.324596	0.0021575	0.102698	0.250447	0.0398447	0.207482	0.199513
BIOCARTA_DSP_PATHWAY-C2	0.0285279	0.0654237	0.0838948	0.207518	0.0528158	0.130801	-0.0549101	0.116941	-0.234201	0.29402	-0.00214161	0.0871618	-0.00742342	0.115965	0.0380963	0.222446	0.185013
BIOCARTA_ECM_PATHWAY-C2	0.00751782	0.111097	0.0357806	0.711331	0.0318619	0.356321	0.119806	0.0360581	0.0131186	0.104566	0.251983	0.0279441	-0.063222	0.0724312	-0.118259	0.1187	0.389818
BIOCARTA_EDG1_PATHWAY-C2	-0.0535521	0.11146	0.0955131	0.549688	-0.0990894	0.313571	0.026384	0.0812313	-0.0605684	0.180571	0.311663	-0.0262428	-0.0771056	0.0397485	-0.00236342	0.211465	0.290518
BIOCARTA_EEA1_PATHWAY-C2	-0.0722364	-0.0974647	0.13128	-0.423009	0.0284425	-0.1218	-0.0329926	0.215101	0.120605	0.179542	-0.341646	0.0509162	-0.0225733	0.036312	-0.0561705	-0.00990581	-0.141416
BIOCARTA_EFP_PATHWAY-C2	0.142728	-0.177375	-0.0350031	-0.594623	-0.175473	-0.302684	-0.370435	-0.446069	-0.0980878	-0.358534	-0.755534	-0.263493	-0.113744	0.000213487	0.0435687	-0.371073	-0.416155
BIOCARTA_EGFR_SMRTE_PATHWAY-C2	-0.0900904	0.0578035	0.0741411	0.326519	0.268084	0.267094	0.076387	0.260254	0.222749	0.314122	0.114888	-0.16877	-0.019016	0.162666	-0.147784	0.0784437	0.194965
BIOCARTA_EGF_PATHWAY-C2	0.00277335	0.102534	0.0824015	0.388027	0.237262	0.272042	0.137098	0.172567	0.0459953	0.213238	0.250528	0.0854879	-0.137682	0.259771	-0.068539	0.176104	0.274541
BIOCARTA_EICOSANOID_PATHWAY-C2	-0.103655	0.141524	0.0850645	0.562801	-0.135241	0.493406	0.169413	0.256481	-0.035828	0.236172	0.612901	-0.11473	0.0516008	0.244385	-0.000120721	0.162288	0.271846
BIOCARTA_EIF2_PATHWAY-C2	0.0564048	-0.0646639	0.0375246	-0.605841	0.284255	-0.230469	-0.350657	-0.398667	0.19059	-0.20719	-0.763819	-0.0524265	-0.0940201	0.0911325	-0.0773661	-0.248554	-0.224735
BIOCARTA_EIF4_PATHWAY-C2	0.0174955	0.0831309	0.099274	0.159508	0.151189	0.0887221	-0.148356	-0.0622945	-0.024107	0.0411352	-0.159485	-0.0612997	-0.102749	-0.180207	0.00789973	-0.0221068	0.112311
BIOCARTA_EIF_PATHWAY-C2	0.0687312	-0.0106176	0.0885681	-0.334083	0.0980129	-0.249168	-0.389419	-0.426732	-0.147208	-0.0788623	-0.538335	-0.0777349	-0.0621945	-0.315965	-0.023405	-0.0742664	-0.0746787
BIOCARTA_EOSINOPHILS_PATHWAY-C2	0.00853604	0.066039	0.203798	0.562928	0.036511	0.296259	-0.067092	0.177212	0.0279518	-0.0264522	0.344211	-0.238804	-0.344586	-0.351569	0.0288123	0.0601341	0.274924
BIOCARTA_EPHA4_PATHWAY-C2	-0.0233787	0.120532	0.0499771	0.628756	0.144325	0.487783	0.106053	0.291043	0.207467	0.119368	0.41266	-0.0556119	-0.00405455	0.0616815	0.101557	0.260805	0.180629
BIOCARTA_EPONFKB_PATHWAY-C2	-0.014414	0.16925	0.130725	0.655296	0.212425	0.4755	0.122937	0.276923	-0.059381	0.3406	0.434836	0.0661931	-0.055713	0.335612	-0.105406	0.180653	0.263321
BIOCARTA_EPO_PATHWAY-C2	0.0327013	0.0858626	0.0944697	0.433939	0.0911139	0.399967	0.149822	-0.0132423	-0.0670143	0.148973	0.0413964	-0.0034293	0.0111042	0.435262	-0.0559754	0.0985959	0.201147
BIOCARTA_ERAD_PATHWAY-C2	0.0693561	0.0437423	0.0680053	0.1191	-0.178173	0.100958	-0.410537	-0.203717	-0.0565888	0.0277707	-0.389264	0.0613131	0.0286096	0.026674	0.0394368	-0.0794519	0.134348
BIOCARTA_ERBB3_PATHWAY-C2	-0.0792222	-0.0723445	0.0860263	-0.609366	0.184324	0.0138564	-0.124697	0.246217	0.0326495	0.039885	-0.308747	-0.169815	0.190409	0.129904	-0.106797	0.0827344	-0.400501
BIOCARTA_ERBB4_PATHWAY-C2	-0.0501149	0.064169	0.0230965	0.293537	0.301741	0.301334	0.102297	0.0288916	0.0508082	0.0815091	0.490706	-0.0891191	-0.06873	0.0946989	0.183509	0.134312	0.336305
BIOCARTA_ERK5_PATHWAY-C2	-0.0536675	0.0955714	0.0357971	0.428864	-0.152369	0.415059	0.11707	0.0432054	-0.26086	0.0393507	0.230572	-0.000935914	-0.135136	0.00259288	-0.123422	0.0819838	0.256154
BIOCARTA_ERK_PATHWAY-C2	-0.0118971	0.0238845	0.0462689	0.342846	-0.049179	0.265922	0.0449564	-0.0418786	-0.0812952	0.227372	-0.0827486	0.136602	-0.147968	0.0750667	0.0123808	0.0164182	-0.062371
BIOCARTA_ERYTH_PATHWAY-C2	-0.0133912	0.0789509	0.071908	0.504581	-0.241471	0.439093	0.141252	0.332444	-0.0926845	0.1061	0.240185	0.207951	0.101813	0.286688	-0.0950818	0.0933316	0.0796119
BIOCARTA_ETC_PATHWAY-C2	0.131837	-0.00965265	0.0918302	-0.427796	-0.0233372	-0.229181	-0.628185	-0.324678	0.0812442	0.0255966	-0.195145	-0.246177	-0.0361304	0.585126	0.0727139	-0.0523958	-0.166874
BIOCARTA_ETS_PATHWAY-C2	0.00625042	0.0197595	0.0745404	0.0433751	0.233891	0.155336	0.252376	-6.86812e-05	0.0493585	0.127928	-0.186252	0.248113	-0.022324	0.155617	0.00963857	0.129003	-0.0757748
BIOCARTA_EXTRINSIC_PATHWAY	-0.147752	0.0555523	0.169086	0.242513	-0.205844	0.00615703	0.000696449	0.293771	-0.0136146	0.321252	-0.139026	0.0744034	-0.00723663	-0.136111	5.70665e-05	0.0967362	0.0866744
BIOCARTA_EXTRINSIC_PATHWAY-C2	-0.147752	0.0555523	0.169086	0.242513	-0.205844	0.00615703	0.000696449	0.293771	-0.0136146	0.321252	-0.139026	0.0744034	-0.00723663	-0.136111	5.70665e-05	0.0967362	0.0866744
BIOCARTA_FAS_PATHWAY-C2	0.118777	0.0226512	0.0360411	-0.0263496	0.176678	-0.00959535	-0.063482	-0.120606	-0.0679715	-0.0754511	-0.296926	-0.0343916	-0.172011	0.0426185	-0.102363	-0.142274	-0.12366
BIOCARTA_FBW7_PATHWAY-C2	0.212799	-0.151759	0.0377395	0.0418389	0.0416552	-0.127135	-0.216761	-0.34217	-0.14795	-0.128285	-0.658883	-0.263984	0.123934	0.0884688	-0.110137	-0.217165	-0.360852
BIOCARTA_FCER1_PATHWAY-C2	0.0410481	0.159299	0.0828581	0.620702	0.130806	0.376177	0.128912	0.100026	0.0207813	0.152817	0.393473	-0.0437023	-0.149366	0.233495	-0.0389589	0.131885	0.363366
BIOCARTA_FEEDER_PATHWAY	-0.0176981	-0.0543572	0.262031	0.27842	-0.223814	0.0802538	-0.00381374	-0.138451	-0.0564898	0.067722	0.051375	0.0675426	-0.0133478	0.0262752	-0.0477551	0.0273357	0.144634
BIOCARTA_FEEDER_PATHWAY-C2	-0.0176981	-0.0543572	0.262031	0.27842	-0.223814	0.0802538	-0.00381374	-0.138451	-0.0564898	0.067722	0.051375	0.0675426	-0.0133478	0.0262752	-0.0477551	0.0273357	0.144634
BIOCARTA_FIBRINOLYSIS_PATHWAY-C2	-0.0981571	-0.00488589	-0.0868736	0.400169	-0.33219	0.162405	-0.0444247	0.310863	0.0150384	0.0279808	-0.0383665	0.174547	-0.00716206	-0.112698	0.0676713	0.0410599	0.112973
BIOCARTA_FLUMAZENIL_PATHWAY-C2	-0.127378	-0.0136482	0.0593677	-0.678225	0.043763	0.294869	0.136668	0.15801	-0.0530742	0.0654373	0.161659	-0.161297	0.219758	0.0315443	-0.0368343	0.059856	0.138266
BIOCARTA_FMLP_PATHWAY-C2	0.0791331	0.0848855	0.0892035	0.520089	0.077912	0.347823	-0.0280558	-0.0554601	-0.178647	0.246125	0.143125	-0.152246	-0.0167815	0.216535	-0.0633761	0.0791744	0.0833213
BIOCARTA_FOSB_PATHWAY-C2	0.0362753	-0.0294408	0.195099	-0.141957	0.373392	0.0157731	0.160611	0.0093908	0.0396845	0.231717	0.210474	0.182108	0.35822	0.251923	-0.152464	0.0540976	-0.0334324
BIOCARTA_FREE_PATHWAY	0.14732	0.0915956	0.200601	-0.400931	0.134727	0.159784	-0.220194	-0.248686	-0.219764	0.070248	-0.284291	-0.329475	-0.122548	0.292809	-0.0924629	-0.112369	-0.436841
BIOCARTA_FREE_PATHWAY-C2	0.14732	0.0915956	0.200601	-0.400931	0.134727	0.159784	-0.220194	-0.248686	-0.219764	0.070248	-0.284291	-0.329475	-0.122548	0.292809	-0.0924629	-0.112369	-0.436841
BIOCARTA_FXR_PATHWAY-C2	-0.0662184	0.0572183	0.155847	-0.0388502	-0.190382	0.144918	0.189085	0.0909704	0.0232427	0.250261	-0.142974	0.0624853	0.0674699	-0.198912	-0.0580388	0.140565	-0.0675409
BIOCARTA_G1_PATHWAY	0.159796	-0.0794095	0.0624144	0.0108383	-0.194428	-0.194396	-0.127083	-0.164974	-0.0752785	-0.0685526	-0.444237	0.0141565	-0.00055365	0.0663848	-0.217918	-0.116817	-0.132972
BIOCARTA_G1_PATHWAY-C2	0.159796	-0.0794095	0.0624144	0.0108383	-0.194428	-0.194396	-0.127083	-0.164974	-0.0752785	-0.0685526	-0.444237	0.0141565	-0.00055365	0.0663848	-0.217918	-0.116817	-0.132972
BIOCARTA_G2_PATHWAY	0.119382	-0.112049	0.0262935	-0.384202	-0.0929866	-0.232949	-0.288674	-0.302477	-0.0502188	-0.155494	-0.701095	-0.102508	-0.0307933	-0.0517007	0.0482394	-0.290939	-0.255868
BIOCARTA_G2_PATHWAY-C2	0.119382	-0.112049	0.0262935	-0.384202	-0.0929866	-0.232949	-0.288674	-0.302477	-0.0502188	-0.155494	-0.701095	-0.102508	-0.0307933	-0.0517007	0.0482394	-0.290939	-0.255868
BIOCARTA_GABA_PATHWAY-C2	-0.0790528	0.0623803	0.0606364	-0.366247	-0.152942	0.0558316	-0.121673	0.161919	-0.159465	0.109513	0.161637	-0.0342244	-0.0460136	0.0374469	0.0101803	-0.0196599	-0.0167901
BIOCARTA_GATA3_PATHWAY-C2	0.00303215	0.0581394	0.115087	0.336669	0.2159	0.304677	0.131084	0.0489227	0.0325773	0.35819	0.256656	-0.224731	0.0376047	0.252042	0.0671232	0.0175257	0.0636625
BIOCARTA_GCR_PATHWAY	-0.00492085	0.134714	0.128245	0.526676	0.276773	0.263412	0.0527672	-0.088786	0.14119	0.184482	0.229568	0.252479	-0.0481263	0.286599	-0.131986	0.0940953	0.384704
BIOCARTA_GCR_PATHWAY-C2	-0.00492085	0.134714	0.128245	0.526676	0.276773	0.263412	0.0527672	-0.088786	0.14119	0.184482	0.229568	0.252479	-0.0481263	0.286599	-0.131986	0.0940953	0.384704
BIOCARTA_GHRELIN_PATHWAY-C2	-0.150472	-0.0158223	0.0216335	0.291905	-0.366273	0.259317	0.151778	0.249676	0.272641	0.252241	0.478326	0.486722	0.0779264	0.125963	0.084282	0.117286	0.369142
BIOCARTA_GH_PATHWAY-C2	-0.0527601	0.0846464	0.0961115	0.572368	-0.0799917	0.366208	0.154056	0.106398	-0.0940097	0.217536	0.192124	0.00689747	-0.0818127	0.127492	0.0770311	0.169274	0.204607
BIOCARTA_GLEEVEC_PATHWAY-C2	0.0185598	0.0884302	0.150511	0.541801	0.30422	0.292	0.0806352	0.0293271	-0.0211032	0.170766	0.223348	-0.0734972	-0.0122854	0.125153	-0.0391345	0.119795	0.220618
BIOCARTA_GPCR_PATHWAY-C2	-0.00895899	0.106557	0.131708	0.460263	0.201212	0.361955	0.222721	-0.0536712	-0.0572605	0.258224	0.330247	0.0413047	-0.0440203	0.239055	-0.0529829	0.168761	0.294951
BIOCARTA_GRANULOCYTES_PATHWAY-C2	0.0216916	0.00907091	0.0573479	0.66895	-0.262841	0.493853	0.0764557	0.0547156	0.0491461	0.215665	0.476453	-0.185678	-0.102411	-0.0100286	0.268836	0.0689857	-0.00465283
BIOCARTA_GSK3_PATHWAY-C2	0.00986554	0.0879804	0.0766605	-0.0256338	0.141873	0.164742	-0.103959	-0.0403812	-0.0807928	0.0957475	-0.166392	0.105622	-0.139999	0.00384102	-0.114203	-0.0649669	0.0649427
BIOCARTA_HBX_PATHWAY-C2	0.160898	0.0637797	-0.041753	0.28358	-0.0812456	0.380028	-0.197781	-0.170727	-0.103107	-0.0781295	0.069872	-0.250041	-0.0664832	0.195563	-0.168322	-0.0537159	-0.0194746
BIOCARTA_HCMV_PATHWAY	0.0719427	0.120712	0.135277	0.222198	0.189024	0.228218	-0.0836707	-0.0762271	-0.205742	0.0215854	-0.0540441	-0.357112	-0.0592246	0.185347	-0.0403473	0.000928624	-0.038704
BIOCARTA_HCMV_PATHWAY-C2	0.0719427	0.120712	0.135277	0.222198	0.189024	0.228218	-0.0836707	-0.0762271	-0.205742	0.0215854	-0.0540441	-0.357112	-0.0592246	0.185347	-0.0403473	0.000928624	-0.038704
BIOCARTA_HDAC_PATHWAY-C2	0.0107013	0.099964	0.0775699	0.543153	0.131387	0.37878	0.160879	0.0267888	0.00790687	0.129231	0.338907	0.0445747	-0.115122	0.160253	-0.0950493	0.103695	0.358365
BIOCARTA_HER2_PATHWAY-C2	0.00595581	0.0361498	0.05057	0.56635	0.137261	0.289937	-0.0801794	0.154265	-0.0868278	0.0404784	0.280051	0.191638	-0.0326339	0.120013	-0.0142381	0.00455016	0.180271
BIOCARTA_HES_PATHWAY-C2	0.0346847	0.0863665	0.112461	-0.0117373	-0.169681	0.12508	0.147459	0.131086	-0.057558	0.137298	0.048496	0.0768882	0.0585733	-0.114725	-0.20917	0.130114	0.0296653
BIOCARTA_HIF_PATHWAY-C2	0.032601	-0.0529815	0.0380375	0.0373063	0.156587	0.202007	-0.155422	0.0232587	0.132515	0.0166699	-0.285162	0.249774	-0.0353751	-0.0201256	0.0102966	-0.0072237	0.0184656
BIOCARTA_HIVNEF_PATHWAY-C2	0.104996	0.058736	0.0408413	0.0912684	0.0961337	0.186116	-0.0572764	-0.133866	-0.0489109	0.00384595	-0.134918	-0.106245	-0.173312	0.00156622	-0.0678139	-0.0840421	-0.152898
BIOCARTA_HSP27_PATHWAY	0.0788348	0.0543228	-0.0319248	0.289581	-0.20178	0.27284	0.080864	-0.202577	-0.33576	0.0700729	0.282055	-0.201827	-0.294091	0.0271028	-0.136255	-0.101195	0.184691
BIOCARTA_HSP27_PATHWAY-C2	0.0788348	0.0543228	-0.0319248	0.289581	-0.20178	0.27284	0.080864	-0.202577	-0.33576	0.0700729	0.282055	-0.201827	-0.294091	0.0271028	-0.136255	-0.101195	0.184691
BIOCARTA_HSWI_SNF_PATHWAY-C2	0.0719515	0.0364732	0.04112	0.148113	0.42604	-0.0325052	0.0593743	-0.15338	0.092878	-0.141574	-0.447836	0.23815	-0.112544	-0.209718	-0.0982172	-0.100532	-0.00309701
BIOCARTA_IFNA_PATHWAY-C2	-0.0812235	0.110495	0.0741656	0.42897	0.118772	0.362496	0.0109607	-0.107376	-0.115319	0.0288318	0.273926	-0.0792762	-0.263292	0.143045	0.0411302	-0.0614719	0.162098
BIOCARTA_IFNG_PATHWAY-C2	0.00876817	0.129594	0.0970144	0.54401	0.479977	0.283245	0.0424252	0.000183517	-0.197098	0.143306	0.343997	-0.131314	-0.19209	0.0660266	-0.178841	0.0578096	0.16822
BIOCARTA_IGF1MTOR_PATHWAY-C2	0.119598	-0.0105751	0.010914	-0.0249025	0.0883482	0.0130079	-0.238967	-0.203109	0.0324288	-0.043758	-0.416955	-0.0674678	-0.0891141	0.0798273	-0.148333	-0.114185	0.0639204
BIOCARTA_IGF1R_PATHWAY-C2	0.0311229	0.0268258	0.0875923	0.419413	0.0890566	0.314982	-0.128681	-0.228782	-0.113372	0.0934461	0.101602	-0.0304707	-0.155721	0.072368	-0.0093206	-0.00340188	0.0565501
BIOCARTA_IGF1_PATHWAY-C2	0.0236916	0.0683565	0.113113	0.510283	0.114505	0.269089	0.113935	0.0921817	0.0380602	0.11771	0.152094	0.0468119	-0.118402	0.288276	-0.0977341	0.145524	0.314053
BIOCARTA_IL10_PATHWAY-C2	0.00504853	0.0528179	-0.0194352	0.730598	-0.0555529	0.382106	-0.0666374	0.0479852	-0.178602	0.256664	0.486751	0.0432655	-0.136543	0.0554335	-0.00652259	0.0265496	0.0595063
BIOCARTA_IL12_PATHWAY-C2	0.0911779	0.0655416	0.140288	0.358318	0.149643	0.164706	0.0808652	-0.129831	-0.268941	0.223146	0.379639	-0.0819971	-0.0430262	0.0965244	0.0177785	0.0700525	0.16484
BIOCARTA_IL17_PATHWAY-C2	-0.0103304	0.0716466	0.18292	0.332458	-0.0299535	0.13748	0.0566151	0.0227507	-0.219256	0.41807	0.366946	-0.134987	0.0194304	0.164538	-0.0622387	0.168267	0.128258
BIOCARTA_IL1R_PATHWAY-C2	0.0341041	0.104128	0.161118	0.36317	0.0209556	0.270255	-0.068561	0.00690419	-0.0291313	0.0912919	0.0356771	-0.0534471	-0.0870513	0.0326464	-0.179548	0.0753001	-0.058494
BIOCARTA_IL22BP_PATHWAY-C2	-0.0396798	0.0985892	0.144968	0.629178	0.163025	0.559087	0.221819	0.119583	0.0950678	0.461088	0.470415	-0.101842	-0.149606	0.0814663	0.034952	0.133383	0.190015
BIOCARTA_IL2RB_PATHWAY-C2	0.0627114	0.036114	0.0925836	0.393103	3.63602e-05	0.32969	0.105411	0.0469484	-0.222909	0.222757	0.177189	-0.187213	-0.146122	0.154941	-0.0591581	0.109161	0.056718
BIOCARTA_IL2_PATHWAY-C2	0.000310957	0.0771971	0.0594357	0.365582	0.03036	0.31536	0.112162	-0.0227463	-0.163605	0.245755	0.17507	0.0368335	-0.196473	0.14941	-0.0542088	0.0933888	0.0936539
BIOCARTA_IL3_PATHWAY-C2	0.0304365	0.125049	0.0895688	0.641389	0.0264226	0.500053	0.118881	0.0514443	0.0239789	0.219067	0.21425	-0.0782988	0.030752	0.410917	-0.0552232	0.150764	0.124808
BIOCARTA_IL4_PATHWAY-C2	-0.0443593	0.151251	0.127712	0.419154	-0.0505573	0.521425	0.0353304	-0.217579	-0.0957843	0.233777	0.0840367	-0.249436	-0.18566	0.0236671	-0.0961015	0.1258	0.0700153
BIOCARTA_IL5_PATHWAY	0.0413347	0.0884611	0.263842	0.576105	-0.0599451	0.392967	-0.0651531	0.217317	-0.0858821	0.141272	0.564249	-0.27422	-0.344586	-0.0342986	0.0453314	0.0543425	0.0871285
BIOCARTA_IL5_PATHWAY-C2	0.0413347	0.0884611	0.263842	0.576105	-0.0599451	0.392967	-0.0651531	0.217317	-0.0858821	0.141272	0.564249	-0.27422	-0.344586	-0.0342986	0.0453314	0.0543425	0.0871285
BIOCARTA_IL6_PATHWAY-C2	0.00798386	0.0817062	0.147039	0.704016	0.0805272	0.418367	0.150366	0.0159929	-0.179772	0.257826	0.232414	0.0728143	-0.0247559	0.230068	-0.0422605	0.0838218	0.246369
BIOCARTA_IL7_PATHWAY-C2	-0.0326679	0.158037	0.0871617	0.510694	0.232879	0.421182	0.286187	0.159667	0.0951758	0.335596	0.502121	-0.0699266	-0.0692908	-0.0167123	-0.0374049	0.208228	0.296379
BIOCARTA_INFLAM_PATHWAY-C2	-0.0443844	0.0272349	0.0740322	0.59899	-0.156267	0.333388	0.0851677	0.140246	-0.1111	0.155301	0.324977	-0.0487605	-0.139703	-0.036505	-0.0732746	0.0354133	0.00166064
BIOCARTA_INSULIN_PATHWAY-C2	0.023923	0.0293048	0.111484	0.460172	0.142347	0.275594	0.0727722	0.0685218	-0.0470745	0.162096	0.0815193	0.0248925	-0.128453	0.360622	-0.0688612	0.115402	0.275711
BIOCARTA_INTEGRIN_PATHWAY-C2	-0.0423269	0.101152	0.0966802	0.456058	-0.251276	0.379828	0.124753	-0.0145258	0.000367054	0.0737664	0.349657	0.184329	-0.0279125	-0.0508407	0.0230294	0.109498	0.260727
BIOCARTA_INTRINSIC_PATHWAY	-0.096013	0.0219005	0.00913036	0.396901	-0.199195	0.139207	-0.0445712	0.165749	-0.013172	0.208975	0.0735549	0.215025	0.0351292	-0.227093	0.105696	0.0345079	0.104647
BIOCARTA_INTRINSIC_PATHWAY-C2	-0.096013	0.0219005	0.00913036	0.396901	-0.199195	0.139207	-0.0445712	0.165749	-0.013172	0.208975	0.0735549	0.215025	0.0351292	-0.227093	0.105696	0.0345079	0.104647
BIOCARTA_ION_PATHWAY-C2	0.029489	0.0969129	0.0460079	-0.219046	0.07692	0.225161	0.178376	0.225232	-0.0680236	0.186207	0.0704583	-0.168566	0.0529347	0.202754	-0.0153054	0.181782	0.0381937
BIOCARTA_IRES_PATHWAY-C2	0.133627	0.00113922	0.110921	-0.176917	0.247005	-0.145881	-0.419805	-0.369642	-0.096467	-0.178513	-0.430746	0.118239	-0.123793	-0.401872	-0.111969	-0.226708	0.0101072
BIOCARTA_KERATINOCYTE_PATHWAY-C2	0.0255611	0.116491	0.0927231	0.151322	0.0979165	0.210838	0.0878968	-0.0531621	-0.200155	0.199982	0.0252416	-0.0100718	-0.102877	0.173996	-0.0950764	0.133827	-0.0144478
BIOCARTA_KREB_PATHWAY-C2	0.193602	-0.0450126	-0.0594343	-0.216172	0.0924056	-0.34931	-0.581587	-0.222164	-0.130019	0.0337212	-0.116873	-0.0182986	-0.138298	0.115151	0.0574165	-0.16709	-0.292475
BIOCARTA_LAIR_PATHWAY	-0.00763385	0.0803287	0.296033	0.698354	-0.249203	0.424564	0.143845	0.206474	0.111313	0.2182	0.515609	0.0207943	-0.151553	0.0418184	0.146089	0.111669	0.323419
BIOCARTA_LAIR_PATHWAY-C2	-0.00763385	0.0803287	0.296033	0.698354	-0.249203	0.424564	0.143845	0.206474	0.111313	0.2182	0.515609	0.0207943	-0.151553	0.0418184	0.146089	0.111669	0.323419
BIOCARTA_LDL_PATHWAY-C2	-0.045664	-0.0182559	0.341658	0.663522	-0.0883603	0.460053	0.188464	0.218454	-0.0223612	0.396918	0.533146	0.12714	-0.00267949	-0.221832	-0.173671	0.166778	0.174826
BIOCARTA_LECTIN_PATHWAY-C2	-0.0147838	0.108014	0.383279	0.543749	-0.0779734	0.348755	0.206385	0.362632	0.130654	0.346592	0.549975	0.150666	0.00127962	0.170947	0.099734	0.106828	0.460019
BIOCARTA_LEPTIN_PATHWAY-C2	-0.0481562	0.0699406	-0.0112399	-0.0914421	0.0137577	0.128897	-0.168567	0.0221621	0.12907	0.212191	0.100717	-0.100968	0.206577	0.0434505	0.0322739	0.0379481	0.171696
BIOCARTA_LIS1_PATHWAY-C2	0.0322708	0.0397887	0.121631	0.47198	0.0437449	0.0373377	0.0443272	-0.0668185	0.116821	0.0650608	0.100136	0.00243506	0.0135467	-0.230692	0.0547451	-0.00595124	-0.0480682
BIOCARTA_LONGEVITY_PATHWAY-C2	-0.11989	0.0717448	0.00479668	0.69281	0.0570746	0.464007	0.132534	0.204119	0.103715	0.265419	0.480235	0.319547	0.0274435	0.175601	-0.109924	0.121369	0.46325
BIOCARTA_LYMPHOCYTE_PATHWAY-C2	-0.00336044	0.118921	0.0272727	0.594578	-0.242184	0.419481	-0.107247	0.136736	0.208337	0.16641	0.456449	-0.134644	-0.306516	0.135145	-0.0420549	0.120501	0.0669723
BIOCARTA_LYM_PATHWAY-C2	-0.0203604	0.0576653	0.145032	0.663427	-0.234775	0.472233	0.0524322	0.123053	0.17093	0.0758163	0.434457	-0.169398	-0.182708	0.118706	0.167443	0.166563	0.0892091
BIOCARTA_MALATEX_PATHWAY-C2	0.104167	0.0133048	0.0929573	-0.477154	-0.168872	-0.294861	-0.483751	-0.371927	-0.277144	0.0047893	-0.610695	0.0687962	-0.038697	0.064033	-0.00189858	-0.131084	-0.12315
BIOCARTA_MAL_PATHWAY-C2	0.0262526	0.0164774	0.043399	0.251215	-0.0739263	0.168347	-0.142965	-0.219298	-0.0675735	-0.0450793	-0.271601	-0.0294691	-0.0187834	-0.0721114	0.13218	0.00938574	0.108427
BIOCARTA_MAPK_PATHWAY-C2	0.0180418	0.120743	0.0797666	0.300163	0.0800297	0.227838	0.117868	-0.0477208	-0.0637084	0.110677	-0.0866091	0.031647	-0.051273	0.106328	-0.0769556	0.0393767	0.094657
BIOCARTA_MCALPAIN_PATHWAY	-0.0110969	0.0484289	0.0403939	-0.0379482	-0.00448441	0.120904	-0.0633105	0.149727	-0.0434288	0.201452	0.0844932	0.0188454	0.102452	0.250719	-0.0623105	0.0800663	0.0374955
BIOCARTA_MCALPAIN_PATHWAY-C2	-0.0110969	0.0484289	0.0403939	-0.0379482	-0.00448441	0.120904	-0.0633105	0.149727	-0.0434288	0.201452	0.0844932	0.0188454	0.102452	0.250719	-0.0623105	0.0800663	0.0374955
BIOCARTA_MCM_PATHWAY	0.182743	-0.253688	-0.000812868	-0.784574	0.0146896	-0.519685	-0.39623	-0.410997	-0.109076	-0.321636	-0.813082	-0.096756	-0.128838	0.0778332	-0.0351958	-0.465116	-0.543845
BIOCARTA_MCM_PATHWAY-C2	0.182743	-0.253688	-0.000812868	-0.784574	0.0146896	-0.519685	-0.39623	-0.410997	-0.109076	-0.321636	-0.813082	-0.096756	-0.128838	0.0778332	-0.0351958	-0.465116	-0.543845
BIOCARTA_MEF2D_PATHWAY-C2	0.0432491	0.0685086	0.118214	0.333152	0.183091	0.236991	0.0866015	-0.000947488	0.173668	0.208317	0.246051	0.220525	-0.104109	-0.398152	0.0224965	0.130796	0.226014
BIOCARTA_MELANOCYTE_PATHWAY-C2	-0.0310545	0.19131	0.0788239	0.40949	0.195329	0.397047	0.0649292	0.252222	0.331204	0.206596	0.415759	0.16501	-0.118553	-0.362715	0.0364688	0.142634	0.320515
BIOCARTA_MET_PATHWAY-C2	0.00724241	0.138592	0.119358	0.341942	0.170529	0.294283	-0.000250426	0.0523051	0.00725989	0.145004	0.161848	-0.203648	-0.129238	0.0520675	-0.019716	0.118043	0.262563
BIOCARTA_MHC_PATHWAY-C2	0.0913102	0.0012169	0.095621	0.264577	0.186135	0.185858	-0.287668	-0.0951207	-0.240279	-0.0936045	0.221414	-0.217521	-0.204179	-0.149544	0.0417205	-0.0621175	0.0617715
BIOCARTA_MITOCHONDRIA_PATHWAY-C2	0.166388	0.0725449	-0.0272214	-0.377836	0.0868245	0.181543	-0.170865	-0.367536	-0.0568319	-0.106999	-0.3865	-0.261952	-0.127766	-0.0186553	-0.0517384	-0.153737	-0.391584
BIOCARTA_MITR_PATHWAY-C2	-0.0284741	0.0859559	0.114819	0.413164	0.18714	0.258621	0.0764294	-0.108503	-0.0157365	0.0883657	-0.0847421	-0.532725	-0.0432734	0.198001	-0.00693975	0.0357872	0.320753
BIOCARTA_MONOCYTE_PATHWAY-C2	-0.0139927	0.105877	0.00812065	0.64331	-0.217215	0.447918	0.00234469	0.242197	0.380009	0.201829	0.503282	-0.171824	-0.197802	0.135145	-0.0195399	0.162886	0.098017
BIOCARTA_MPR_PATHWAY-C2	0.0512751	-0.117528	0.106814	-0.127451	0.00931618	0.113483	-0.380582	-0.299997	-0.0947412	0.00966278	-0.255965	-0.143289	-0.0646095	0.0907836	0.0659972	-0.0652386	-0.0665696
BIOCARTA_MRP_PATHWAY-C2	-0.0775362	0.146644	-0.106771	-0.693844	-0.152981	-0.0575132	0.208389	0.2879	-0.0457045	0.0873822	-0.0919488	0.137357	-0.0100216	-0.0558874	0.0442525	0.133706	-0.299836
BIOCARTA_MSP_PATHWAY-C2	0.0250339	-0.0856811	0.0716119	0.10802	-0.225338	0.301822	-0.103955	-0.120449	-0.268105	-0.0201112	0.245138	-0.000669773	-0.00080525	-0.144671	0.00259736	0.00946733	-0.265309
BIOCARTA_MTA3_PATHWAY-C2	0.0440929	-0.105824	0.0238199	0.175427	-0.268216	0.102707	-0.20681	-0.317168	-0.0227639	0.0419934	-0.200611	-0.0121823	-0.149891	0.0992693	0.0730087	-0.144983	0.13684
BIOCARTA_MTOR_PATHWAY-C2	0.144066	0.0449756	0.0671078	0.115351	0.376727	0.0574832	-0.181422	-0.292162	-0.0289728	-0.0934799	-0.297743	-0.00344906	-0.164063	-0.133695	-0.0777158	-0.134133	0.0780685
BIOCARTA_MYOSIN_PATHWAY-C2	-0.106182	0.126045	0.2204	0.483697	0.323586	0.432098	0.293521	0.036131	0.200015	0.24356	0.578667	-0.0609471	-0.0123505	0.213481	0.0656595	0.0527525	0.496588
BIOCARTA_NDKDYNAMIN_PATHWAY-C2	-0.0068193	0.0540768	0.0792005	0.329217	0.151974	0.181484	-0.00557158	-0.196606	0.240795	0.0375935	0.15013	0.226557	-0.0592797	0.1143	0.0837875	0.0570438	0.200273
BIOCARTA_NEUTROPHIL_PATHWAY-C2	0.0105987	0.0808019	-0.0939108	0.567121	-0.282526	0.519754	0.0393605	0.201545	0.203766	0.194088	0.481421	-0.150265	-0.197802	0.135145	0.111143	0.119434	0.0961084
BIOCARTA_NFAT_PATHWAY-C2	0.0233648	0.0971881	0.0897473	0.446285	0.112101	0.310903	0.113285	0.140889	0.0955469	0.253462	0.321148	0.000657435	0.00174257	0.115805	0.0258671	0.12715	0.341133
BIOCARTA_NFKB_PATHWAY-C2	0.0783973	0.139576	0.146973	0.346175	0.0521344	0.330952	0.0408485	-0.0340004	-0.243684	0.144061	0.0217501	0.06739	-0.141669	0.0830256	-0.172882	0.0402266	-0.0756259
BIOCARTA_NGF_PATHWAY-C2	0.0264498	0.0603792	0.069795	0.365866	0.107845	0.244817	0.175699	-0.057125	-0.00221726	0.152852	0.138005	0.172601	-0.0960039	0.085011	-0.07087	0.123151	0.348904
BIOCARTA_NKCELLS_PATHWAY-C2	0.0442984	0.0848971	0.0676993	0.0751197	0.182348	0.164497	0.00667021	-0.0881536	-0.225431	0.226376	0.325105	-0.218583	-0.0893237	0.0294268	-0.103672	0.0582056	0.116942
BIOCARTA_NKT_PATHWAY-C2	0.072995	0.0899317	0.111192	0.469779	-0.0861383	0.292586	0.046553	0.116254	-0.201361	0.238021	0.401207	-0.0922357	-0.0988175	-0.0248982	0.0247786	0.0657884	0.209939
BIOCARTA_NO1_PATHWAY-C2	-0.111058	-8.50659e-05	0.0580006	0.182804	0.0125275	0.201493	0.110058	-0.0640254	0.0264984	0.134879	0.179146	0.261943	0.0663632	0.135165	0.117763	0.0177177	0.031953
BIOCARTA_NO2IL12_PATHWAY-C2	0.0840144	0.03471	0.0398372	0.346038	0.0455594	0.151811	0.102131	-0.185745	-0.382902	0.295169	0.496831	-0.258937	-0.123293	0.0470085	-0.0557977	0.0203054	0.0783964
BIOCARTA_NOS1_PATHWAY-C2	-0.0273349	0.14463	0.10135	0.301455	0.177421	0.168385	0.205911	0.0351556	0.184206	0.218824	0.540452	-0.0775224	-0.0553654	0.00427238	-0.0300089	0.202328	0.273079
BIOCARTA_NOTCH_PATHWAY-C2	0.0693764	0.173168	0.116874	-0.0446381	0.0807622	0.381751	0.230462	0.0341833	-0.135199	0.0873294	-0.217831	0.299003	0.0814841	0.114457	0.235316	0.0858789	-0.0505946
BIOCARTA_NPC_PATHWAY-C2	0.183624	-0.131071	-0.00739146	-0.707011	0.0183791	-0.441027	-0.436506	-0.507402	-0.156769	-0.26398	-1.0179	-0.0586107	-0.0748621	-0.122202	0.0345838	-0.412798	-0.460196
BIOCARTA_NPP1_PATHWAY-C2	-0.150707	-0.0661556	-0.0927258	0.701012	-0.493008	0.392506	-0.135335	0.0428243	0.146345	-0.0136159	0.339529	0.142862	0.114604	0.317886	0.00946566	-0.0397881	0.181567
BIOCARTA_NTHI_PATHWAY-C2	0.00135295	0.145495	0.176729	0.471081	0.114903	0.295079	0.194362	0.122741	-0.0497227	0.188087	0.155423	-0.0769661	-0.0478349	0.201398	-0.153423	0.112908	0.0949146
BIOCARTA_NUCLEARRS_PATHWAY-C2	-0.0875233	0.0478131	-0.000275215	-0.382484	-0.0848789	0.00606946	0.178367	0.114491	0.0603122	0.168161	-0.0131361	-0.0405638	-0.0170954	0.175183	-0.0577759	0.106107	-0.168704
BIOCARTA_P27_PATHWAY-C2	0.251715	-0.21573	0.0669951	-0.117312	-0.191123	-0.293573	-0.456964	-0.469672	-0.174475	-0.147901	-0.894269	-0.305991	-0.00725234	0.0640144	-0.210672	-0.332351	-0.421385
BIOCARTA_P35ALZHEIMERS_PATHWAY-C2	0.0712755	-0.015638	0.0178202	-0.496223	-0.242609	-0.119753	-0.481093	-0.184733	-0.140062	-0.136352	-0.691863	0.0286236	-0.0129116	-0.159976	-0.18953	-0.157174	-0.303234
BIOCARTA_P38MAPK_PATHWAY-C2	0.0430468	0.0645772	0.0950501	0.382867	0.124205	0.267586	-0.0704646	-0.0861826	0.040231	0.0739612	-0.0346767	-0.139734	-0.120804	0.115154	-0.106327	-0.0397375	0.159484
BIOCARTA_P53HYPOXIA_PATHWAY	-0.0775134	0.112313	0.1794	0.176898	0.078928	0.375104	0.241849	0.158019	-0.22137	0.105875	-0.163309	0.118041	0.131393	0.266628	-0.148577	0.176462	0.261065
BIOCARTA_P53HYPOXIA_PATHWAY-C2	-0.0775134	0.112313	0.1794	0.176898	0.078928	0.375104	0.241849	0.158019	-0.22137	0.105875	-0.163309	0.118041	0.131393	0.266628	-0.148577	0.176462	0.261065
BIOCARTA_P53_PATHWAY	0.125588	-0.0258932	0.079691	0.0589718	-0.222118	0.245084	0.101381	0.0542614	-0.38704	-0.0097052	-0.1962	-0.0285428	0.0276951	0.0387102	-0.0910515	-0.00197546	0.0495472
BIOCARTA_P53_PATHWAY-C2	0.125588	-0.0258932	0.079691	0.0589718	-0.222118	0.245084	0.101381	0.0542614	-0.38704	-0.0097052	-0.1962	-0.0285428	0.0276951	0.0387102	-0.0910515	-0.00197546	0.0495472
BIOCARTA_PAR1_PATHWAY-C2	-0.0430312	0.116404	0.109257	0.52773	0.276517	0.444148	0.143412	0.0900937	0.0978636	0.30126	0.333648	-0.162561	0.0131991	-0.0258087	-0.12616	0.0291722	0.442356
BIOCARTA_PARKIN_PATHWAY-C2	0.0636998	0.0683737	0.112862	0.626883	0.241812	0.265019	-0.108241	-0.0702887	-0.00996919	-0.0332907	0.101837	-0.243099	0.039778	0.0540653	0.0546692	0.113644	0.204353
BIOCARTA_PCAF_PATHWAY-C2	0.026114	0.108239	0.21522	0.328611	0.325248	0.264091	0.0861453	-0.0192548	0.162806	0.141115	0.156932	0.0482885	-0.199266	0.2281	-0.144863	-0.0239043	0.0693219
BIOCARTA_PDGF_PATHWAY-C2	0.00572387	0.116189	0.114866	0.584201	0.20793	0.354626	0.204957	0.129125	-0.0142435	0.225258	0.227294	0.120105	-0.137682	0.118739	-0.0405096	0.196692	0.261112
BIOCARTA_PDZS_PATHWAY-C2	-0.118404	0.0669624	0.0988619	0.120216	0.162421	0.0967611	0.203835	0.0852124	0.0539935	0.153569	0.445226	0.100446	0.0965481	0.232962	0.0152065	0.067371	0.239807
BIOCARTA_PELP1_PATHWAY-C2	0.0192992	0.0722593	0.0206252	0.580554	0.215368	0.246374	0.143994	0.146303	-0.0146705	0.0204246	0.138136	0.169871	-0.015677	0.083815	0.208204	0.0103103	0.181818
BIOCARTA_PEPI_PATHWAY	-0.167124	0.0861746	0.276458	-0.0191871	-0.142785	0.166268	0.00252327	0.169529	-0.257267	0.252787	0.208045	-0.111141	0.259008	0.426375	0.146435	0.0742715	0.127918
BIOCARTA_PEPI_PATHWAY-C2	-0.167124	0.0861746	0.276458	-0.0191871	-0.142785	0.166268	0.00252327	0.169529	-0.257267	0.252787	0.208045	-0.111141	0.259008	0.426375	0.146435	0.0742715	0.127918
BIOCARTA_PGC1A_PATHWAY-C2	0.0212833	0.101459	0.0470533	0.617326	0.182408	0.168317	0.188213	-0.0473434	0.0566128	0.368552	0.324417	-0.145974	0.0456162	0.152908	-0.130803	0.143227	0.282336
BIOCARTA_PITX2_PATHWAY-C2	-0.0175792	0.102467	0.031891	-0.128418	-0.143517	0.0881037	0.0269396	0.0630745	0.0510302	-0.0442141	-0.412726	0.329151	0.0292584	0.0174311	-0.121347	-0.0192821	-0.0935241
BIOCARTA_PKC_PATHWAY-C2	-0.0178044	0.150367	0.2033	0.589634	0.317064	0.440932	0.120234	0.263703	-0.111602	0.376255	0.541059	-0.200056	0.148645	0.659324	-0.100398	0.254249	0.319262
BIOCARTA_PLATELETAPP_PATHWAY-C2	-0.145295	-0.0285144	-0.105215	0.505157	-0.388407	0.36917	-0.010877	0.191902	-0.14504	0.119309	0.239424	0.37448	0.0810121	-0.119057	0.0900786	-0.00904969	0.244492
BIOCARTA_PLCE_PATHWAY-C2	-0.0762429	0.0761455	0.189603	0.225611	0.0153464	0.281346	0.203047	0.0593714	0.212887	0.178616	0.383567	-0.0743212	-0.0427633	-0.385627	-0.0755057	0.0828869	0.0446328
BIOCARTA_PLC_PATHWAY-C2	-0.0780199	0.128709	0.0611911	0.570145	0.304047	0.44464	0.287802	0.205901	-0.220424	0.142614	0.368829	-0.183517	0.066441	0.225859	0.0372045	0.202277	0.558666
BIOCARTA_PLK3_PATHWAY-C2	0.149586	-0.0749408	-0.0167636	-0.550523	0.0981536	-0.289224	-0.155178	-0.402494	0.239302	-0.302106	-0.757743	-0.00375074	0.0474947	-0.316862	-0.0108607	-0.290081	-0.402439
BIOCARTA_PML_PATHWAY	0.0706705	0.0924489	0.0625397	0.629553	-0.0349093	0.321136	0.247104	-0.0678979	0.0273482	0.116808	0.21783	0.00941177	-0.0738387	-0.0520492	0.10439	-0.0196413	0.0431671
BIOCARTA_PML_PATHWAY-C2	0.0706705	0.0924489	0.0625397	0.629553	-0.0349093	0.321136	0.247104	-0.0678979	0.0273482	0.116808	0.21783	0.00941177	-0.0738387	-0.0520492	0.10439	-0.0196413	0.0431671
BIOCARTA_PPARA_PATHWAY	-0.00972406	0.103946	0.122097	0.229811	0.250911	0.168764	0.130812	0.102123	0.0996494	0.258013	0.115268	0.107181	0.0830902	0.299284	-0.0283905	0.132858	0.037053
BIOCARTA_PPARA_PATHWAY-C2	-0.00972406	0.103946	0.122097	0.229811	0.250911	0.168764	0.130812	0.102123	0.0996494	0.258013	0.115268	0.107181	0.0830902	0.299284	-0.0283905	0.132858	0.037053
BIOCARTA_PPARG_PATHWAY-C2	-0.0591884	0.162288	0.182674	0.243352	0.411259	0.177092	0.201327	0.400589	0.123052	0.385338	-0.10014	0.483476	0.0348417	-0.102731	-0.0350272	0.255319	0.104283
BIOCARTA_PRC2_PATHWAY-C2	0.168712	-0.0770885	0.0344736	-0.301633	0.309179	-0.2011	-0.393412	-0.316308	0.190153	-0.19519	-0.646811	-0.0137452	-0.134551	0.200005	-0.0037307	-0.154805	-0.198101
BIOCARTA_PRION_PATHWAY-C2	0.0650527	-0.00313491	0.0323541	0.322007	-0.145405	0.245298	-0.0744936	0.189731	-0.01502	-0.0517341	0.0434792	0.27336	-0.0215911	-0.181875	-0.234118	0.161447	0.288552
BIOCARTA_PROTEASOME_PATHWAY-C2	0.134329	-0.131265	0.0786929	-0.246643	0.122912	-0.263391	-0.627314	-0.572076	-0.0127555	-0.0650719	-0.820732	-0.0697495	-0.140502	0.236778	0.0671943	-0.253314	-0.144398
BIOCARTA_PS1_PATHWAY-C2	0.016391	0.151948	0.136868	-0.0833624	0.0508546	0.135769	0.0545336	0.0375899	-0.15525	0.0221329	-0.256401	0.123856	0.0369767	-0.124702	-0.0357223	0.0831805	-0.0508626
BIOCARTA_PTC1_PATHWAY-C2	0.180316	-0.237158	-0.0358638	-0.585832	0.113212	-0.511079	-0.403096	-0.450933	-0.135763	-0.15463	-0.860678	-0.278786	-0.0731126	-0.0294387	0.0468791	-0.353858	-0.534338
BIOCARTA_PTDINS_PATHWAY-C2	0.0925459	0.0146171	0.0177805	-0.074515	0.0130756	0.153943	-0.0845852	-0.192646	-0.268988	-0.0931677	-0.270788	-0.00585626	0.0038997	0.318288	-0.0439173	-0.0744762	-0.124944
BIOCARTA_PTEN_PATHWAY-C2	0.0245162	0.110589	0.0650092	0.417678	-0.0379787	0.263877	0.0973055	0.245238	-0.142654	0.0498472	0.287626	-0.0420715	-0.0650984	0.090471	-0.169071	0.0846731	0.115821
BIOCARTA_PYK2_PATHWAY-C2	0.0158453	0.110079	0.0729331	0.175029	0.00806749	0.170643	-0.142918	-0.155419	-0.265026	0.103191	-0.0966141	-0.165761	-0.0660763	0.0879495	-0.0889187	0.0596245	0.0171873
BIOCARTA_RAC1_PATHWAY-C2	-0.0209441	0.134234	0.123351	0.411733	0.155903	0.232256	0.0796029	0.214526	0.0697467	0.025206	-0.0259223	0.081867	0.018381	0.0671584	-0.0662306	0.0622816	0.20508
BIOCARTA_RACCYCD_PATHWAY-C2	0.110117	0.0059108	0.0600861	0.175175	-0.0366003	0.111646	-0.157568	-0.131802	-0.329341	0.0256709	-0.458453	-0.0868888	-0.119673	0.0804556	-0.116717	-0.0492411	-0.124621
BIOCARTA_RACC_PATHWAY-C2	-0.0815265	-0.0704059	0.0637325	0.133062	-0.23823	0.239611	0.0785742	0.0189806	0.384603	0.000351422	0.103475	-0.0705938	-0.117627	-0.181826	0.0612998	-0.0246782	0.026052
BIOCARTA_RANBP2_PATHWAY-C2	-0.00622048	-0.00159552	0.0579423	0.00608243	0.334496	0.0359735	-0.19242	-0.122791	0.0381609	-0.231446	-0.263922	0.148064	0.0450984	0.0723307	0.124182	-0.113685	0.169988
BIOCARTA_RANKL_PATHWAY-C2	-0.0221235	0.142585	0.266794	0.304002	0.181483	0.296542	0.0918114	0.054773	0.0669142	0.12409	0.123408	0.00957027	-0.14337	0.335877	-0.0672748	0.0804035	0.0913087
BIOCARTA_RANMS_PATHWAY-C2	0.189019	-0.254404	-0.0671167	-0.852805	-0.13202	-0.545647	-0.513703	-0.495389	-0.0881941	-0.339103	-1.1015	-0.151483	-0.110042	-0.0737507	0.139463	-0.465517	-0.589471
BIOCARTA_RAN_PATHWAY-C2	0.211691	-0.17642	-0.0316959	-0.87048	0.106447	-0.536174	-0.416767	-0.490377	-0.161518	-0.32748	-1.12366	-0.23088	0.0887421	-0.130263	0.190646	-0.402816	-0.641053
BIOCARTA_RARRXR_PATHWAY-C2	0.0805151	0.19714	0.126496	0.521317	0.450419	0.25529	0.355345	0.0720864	0.0974536	0.192473	0.241495	0.228253	0.00400308	-0.126683	-0.333367	0.176654	0.188499
BIOCARTA_RAS_PATHWAY-C2	0.0280198	0.0827723	0.0898894	0.222044	0.149094	0.320972	-0.117063	-0.141476	-0.231639	0.107432	-0.052212	-0.0323442	-0.139933	0.164744	-0.113933	0.0919863	0.0360623
BIOCARTA_RB_PATHWAY	0.128775	-0.194546	0.0610594	-0.53004	-0.141375	-0.39093	-0.429058	-0.489947	-0.192007	-0.237394	-0.8391	-0.400006	-0.0201309	-0.0403065	0.0820631	-0.382815	-0.410704
BIOCARTA_RB_PATHWAY-C2	0.128775	-0.194546	0.0610594	-0.53004	-0.141375	-0.39093	-0.429058	-0.489947	-0.192007	-0.237394	-0.8391	-0.400006	-0.0201309	-0.0403065	0.0820631	-0.382815	-0.410704
BIOCARTA_RECK_PATHWAY-C2	-0.110387	0.0806032	0.068095	0.934728	-0.464482	0.550301	0.0658893	0.296244	0.237065	0.0158531	0.654037	0.596801	-0.100423	0.146585	-0.12774	0.148113	0.509318
BIOCARTA_REELIN_PATHWAY-C2	-0.0758803	-0.101549	0.0305227	0.490635	-0.263675	0.12593	-0.041547	-0.149204	0.320394	0.000838616	-0.246749	0.0244037	-0.0490143	-0.0930335	-0.170453	-0.0491376	-0.0316909
BIOCARTA_RELA_PATHWAY-C2	0.119529	0.124438	0.122119	0.347501	0.0512018	0.290229	0.105776	-0.155064	-0.331453	0.128899	-0.067612	0.111426	-0.0863966	0.0431425	-0.0878902	0.0237644	-0.17368
BIOCARTA_RHODOPSIN_PATHWAY-C2	0.0482849	-0.0377335	-0.0827462	0.124466	-0.234801	0.205274	-0.0449277	-0.00283452	0.128132	-0.0614322	0.375764	-0.36691	0.0114278	-0.0283458	0.112706	-0.064237	0.0510287
BIOCARTA_RHO_PATHWAY-C2	-0.0689814	0.113675	0.0658535	0.308673	0.0939927	0.284372	0.182272	0.0199095	-0.118644	0.115979	0.309153	-0.0658272	0.0292963	0.125616	-0.0311263	0.0642833	0.315398
BIOCARTA_RNAPOL3_PATHWAY-C2	0.0727098	-0.0860963	0.00885629	-0.149054	0.164566	-0.309698	0.0477514	-0.450218	-0.121802	-0.256157	-0.863614	-0.197317	0.19668	-0.43062	-0.00758726	-0.334738	-0.242576
BIOCARTA_RNA_PATHWAY-C2	0.129134	0.0670151	0.15673	-0.0849613	0.204854	0.0300563	-0.297106	-0.176599	-0.0692547	-0.0413002	-0.494751	-0.161292	-0.136786	0.0985236	-0.0414148	0.0263504	-0.0791484
BIOCARTA_S1P_PATHWAY-C2	-0.0392544	-0.0823186	0.0754741	-0.32112	-0.0303731	-0.203261	-0.36566	-0.0166105	-0.467502	0.143038	-0.0939729	0.150437	-0.0272143	-0.0444333	-0.0536484	-0.0773928	-0.25845
BIOCARTA_SALMONELLA_PATHWAY-C2	-0.00184208	-0.00651147	0.129612	0.276276	0.00572298	-0.106076	-0.314768	-0.169943	0.327736	-0.0560559	0.0488444	0.212345	-0.0250267	0.47034	0.0990734	0.0145812	0.142953
BIOCARTA_SAM68_PATHWAY-C2	0.0989913	-0.108861	0.0413869	-0.18546	0.144207	-0.124858	-0.342095	-0.187026	-0.155307	-0.0943232	-0.346885	-0.163652	-0.0629854	0.26793	0.00754003	0.0345171	-0.0639329
BIOCARTA_SARS_PATHWAY-C2	0.0407529	-0.144538	0.0354447	-0.350758	-0.0450592	-0.124449	-0.233437	-0.343095	-0.0905839	-0.057979	-0.522586	-0.347336	-0.103554	-0.260605	-0.0123549	-0.128994	-0.320295
BIOCARTA_SET_PATHWAY	0.105496	-0.0966596	0.148739	-0.0381521	0.202618	-0.00876621	-0.211259	-0.366859	0.0518944	0.0250759	-0.6186	-0.213775	-0.112276	-0.0418916	-0.120778	-0.0842855	-0.12044
BIOCARTA_SET_PATHWAY-C2	0.105496	-0.0966596	0.148739	-0.0381521	0.202618	-0.00876621	-0.211259	-0.366859	0.0518944	0.0250759	-0.6186	-0.213775	-0.112276	-0.0418916	-0.120778	-0.0842855	-0.12044
BIOCARTA_SHH_PATHWAY-C2	-0.0443476	0.0922646	0.170429	0.386051	0.0340214	0.241705	0.221821	0.270405	-0.016418	0.163244	0.201104	-0.0335177	0.169731	-0.0331124	-0.0055704	0.145318	0.118902
BIOCARTA_SKP2E2F_PATHWAY	0.20468	-0.188132	0.0430577	-0.0518094	-0.0791048	-0.297016	-0.315153	-0.394391	-0.0934844	-0.220863	-0.753748	-0.350816	0.123934	0.0499553	-0.159012	-0.312192	-0.524019
BIOCARTA_SKP2E2F_PATHWAY-C2	0.20468	-0.188132	0.0430577	-0.0518094	-0.0791048	-0.297016	-0.315153	-0.394391	-0.0934844	-0.220863	-0.753748	-0.350816	0.123934	0.0499553	-0.159012	-0.312192	-0.524019
BIOCARTA_SLRP_PATHWAY-C2	-0.249886	0.18041	0.185588	0.797923	-0.466837	0.291668	0.233194	0.391595	0.384858	0.121638	0.883629	0.728579	-0.0512719	0.118665	-0.0308045	0.114492	0.849154
BIOCARTA_SM_PATHWAY-C2	0.155567	-0.278067	0.0332425	-0.588647	0.324046	-0.485052	-0.603884	-0.568157	0.0111613	-0.16327	-0.798795	-0.178206	-0.0545974	-0.28541	0.0247257	-0.332122	-0.434877
BIOCARTA_SODD_PATHWAY-C2	0.173045	0.0261835	0.0286931	0.197554	-0.0307983	0.212817	-0.0147673	-0.213844	-0.258161	0.0406661	-0.196799	-0.0604292	-0.206864	0.0537032	-0.0269721	-0.085091	-0.0905163
BIOCARTA_SPPA_PATHWAY-C2	-0.0424317	0.059738	0.0101866	0.575992	-0.0236104	0.335059	-0.0600385	0.201608	-0.297784	0.147998	0.111648	-0.238052	-0.00601397	-0.0638048	-0.0573326	0.101858	0.0862798
BIOCARTA_SPRY_PATHWAY-C2	-0.106539	0.098722	-0.0307451	-0.0779207	-0.0565167	0.219542	0.111946	0.26473	-0.0567632	0.0898392	-0.0831603	0.146135	-0.0707105	0.29829	-0.070607	0.0990078	-0.173092
BIOCARTA_SRCRPTP_PATHWAY-C2	0.14964	-0.131562	0.0292302	-0.309828	-0.187309	-0.254174	-0.407949	-0.288679	-0.31277	-0.0236136	-0.614856	-0.219779	-0.0632511	-0.157323	0.19015	-0.199156	-0.381755
BIOCARTA_STAT3_PATHWAY-C2	-0.111257	0.19294	0.119507	0.498015	0.104776	0.392267	0.062122	-0.0101088	-0.258259	0.200232	0.0882908	-0.157692	-0.178058	-0.0277252	0.0921717	0.0161227	0.010884
BIOCARTA_STATHMIN_PATHWAY-C2	0.101888	-0.0653135	0.125651	-0.0699668	0.175666	-0.0992186	-0.259387	-0.353954	-0.103932	0.169703	-0.0276138	-0.184208	-0.0269237	-0.0162466	0.0402506	-0.105998	-0.0605979
BIOCARTA_STEM_PATHWAY-C2	-0.0174659	-0.00666394	0.064018	0.279805	-0.1482	0.323347	0.217135	0.235966	-0.25957	0.288462	0.188736	-0.257523	0.129556	0.197714	-0.0631845	0.0537934	-0.0161852
BIOCARTA_STRESS_PATHWAY-C2	0.144669	0.105207	0.126747	0.227475	0.0240557	0.219725	-0.0494278	-0.178509	-0.0743535	0.0568554	-0.132751	-0.0714133	-0.0481252	0.108341	-0.153343	-0.0133457	-0.11364
BIOCARTA_SUMO_PATHWAY-C2	0.195915	-0.183434	0.210051	0.0758453	0.178717	-0.334988	-0.283917	-0.498184	-0.139136	-0.187326	-1.03232	-0.215273	-0.0791094	-0.0113239	0.188593	-0.386691	-0.0720566
BIOCARTA_TALL1_PATHWAY-C2	0.0879321	0.0842824	0.0648406	0.227787	-0.0121554	0.21384	-0.0656028	-0.19589	-0.123311	0.00772797	-0.136335	-0.253585	-0.0954724	-0.0225955	-0.112328	-0.0138439	-0.0694314
BIOCARTA_TCAPOPTOSIS_PATHWAY-C2	0.0994474	0.121406	-0.0449685	0.611038	-0.0797029	0.152331	0.188547	-0.0767929	-0.428872	0.305155	0.694585	-0.163964	0.106751	0.174369	-0.0688347	0.136472	0.187308
BIOCARTA_TCRA_PATHWAY-C2	0.0834717	0.0954887	0.107798	0.537198	0.12906	0.260393	0.114338	-0.104016	-0.148313	0.268283	0.628272	-0.197274	-0.079582	-0.0106058	-0.0958403	0.0749287	0.293238
BIOCARTA_TCR_PATHWAY-C2	0.0324813	0.101716	0.115598	0.581879	0.132948	0.26945	0.162713	-0.0710646	-0.0968785	0.303225	0.435664	-0.0185628	-0.0650981	0.270343	-0.12153	0.168212	0.321571
BIOCARTA_TCYTOTOXIC_PATHWAY-C2	0.028158	0.0946228	0.0875862	0.62997	-0.123852	0.164193	0.104207	-0.0707084	-0.0655921	0.240915	0.780181	-0.284554	0.00308853	-0.0671258	-0.0246021	0.0622814	0.305053
BIOCARTA_TEL_PATHWAY	0.0508717	-0.0269516	0.120386	-0.0775691	0.165285	-0.165365	-0.235949	-0.168905	-0.154628	0.0316405	-0.426026	-0.0376341	-0.0625563	-0.0594827	0.0776451	-0.0779663	-0.00142814
BIOCARTA_TEL_PATHWAY-C2	0.0508717	-0.0269516	0.120386	-0.0775691	0.165285	-0.165365	-0.235949	-0.168905	-0.154628	0.0316405	-0.426026	-0.0376341	-0.0625563	-0.0594827	0.0776451	-0.0779663	-0.00142814
BIOCARTA_TERC_PATHWAY-C2	0.058358	0.074103	0.0615418	0.113188	0.40274	-0.18901	-0.16284	-0.124179	0.184179	-0.191915	-0.458819	-0.0657964	-0.0928566	-0.0470377	-0.139783	0.0304504	-0.202794
BIOCARTA_TERT_PATHWAY-C2	0.0592983	-0.00508336	0.0990662	-0.762665	0.116256	-0.213895	-0.0624478	-0.257666	-0.148629	0.0556642	-0.392282	0.0278845	-0.0518756	-0.0598637	0.175478	0.0675433	-0.120412
BIOCARTA_TFF_PATHWAY	-0.0977391	0.0641746	0.0374774	0.19968	-0.157256	0.223565	-0.0982418	0.0620574	-0.107612	0.0492346	0.166532	0.0008032	-0.115837	0.236219	-0.0410957	0.0175684	0.0558032
BIOCARTA_TFF_PATHWAY-C2	-0.0977391	0.0641746	0.0374774	0.19968	-0.157256	0.223565	-0.0982418	0.0620574	-0.107612	0.0492346	0.166532	0.0008032	-0.115837	0.236219	-0.0410957	0.0175684	0.0558032
BIOCARTA_TGFB_PATHWAY-C2	0.000543682	0.133155	0.0804512	0.480214	0.205724	0.237071	0.206293	0.182908	0.176264	0.0984648	0.289685	0.177363	0.00613839	0.0484616	-0.119442	0.1094	0.223211
BIOCARTA_TH1TH2_PATHWAY-C2	0.0746571	0.0670459	0.038375	0.479409	0.0397232	0.250421	0.0757332	0.0423564	-0.339229	0.204064	0.281209	-0.159402	-0.170852	0.140858	0.104985	0.0868247	0.0521056
BIOCARTA_THELPER_PATHWAY-C2	0.0512395	0.106164	0.0996151	0.571382	-0.140148	0.21249	0.0914726	-0.0569587	-0.123241	0.215392	0.75036	-0.215333	0.00308853	0.0207736	-0.0896703	0.040954	0.193204
BIOCARTA_TID_PATHWAY-C2	0.000477437	0.0497623	0.147838	0.201916	0.0487255	0.213732	-0.0644405	-0.116514	-0.214402	0.197899	-0.0452626	-0.0521322	-0.0835783	0.00784266	0.037075	-0.0515351	-0.00861557
BIOCARTA_TNFR1_PATHWAY-C2	0.128564	0.0327266	0.0259391	-0.0406509	0.0575514	-0.0102973	-0.0834961	-0.160752	-0.101788	-0.158303	-0.486127	-0.0949957	-0.164845	0.0301515	-0.109048	-0.154279	-0.15217
BIOCARTA_TNFR2_PATHWAY-C2	0.054971	0.1118	0.141112	0.55428	0.192702	0.269137	0.101733	0.00249924	-0.0381246	0.14249	0.0265249	0.0438772	-0.104406	0.243971	-0.0947252	0.0636395	0.0411194
BIOCARTA_TOB1_PATHWAY-C2	-0.0065207	0.14942	0.122784	0.632063	0.0641981	0.223647	0.176022	0.000144487	0.0886425	0.3224	0.630685	0.18274	-0.093803	-0.0230109	-0.227422	0.179866	0.266008
BIOCARTA_TOLL_PATHWAY	5.4691e-05	0.154919	0.171029	0.16138	0.314409	0.156285	-0.0481299	-0.0044038	-0.11324	0.144227	-0.0718788	-0.125765	-0.0144261	0.0601256	-0.14809	0.0857256	0.0220967
BIOCARTA_TOLL_PATHWAY-C2	5.4691e-05	0.154919	0.171029	0.16138	0.314409	0.156285	-0.0481299	-0.0044038	-0.11324	0.144227	-0.0718788	-0.125765	-0.0144261	0.0601256	-0.14809	0.0857256	0.0220967
BIOCARTA_TPO_PATHWAY-C2	-0.0388661	0.110289	0.0969041	0.633561	0.244911	0.375969	0.148184	0.183311	0.0195265	0.230977	0.443107	0.0783236	-0.0580101	0.258054	0.00861855	0.178812	0.395953
BIOCARTA_TRKA_PATHWAY-C2	-0.0303115	0.0600923	0.0327127	0.363758	-0.0435849	0.318034	0.214915	0.0906153	-0.220038	0.0543512	0.32085	0.100144	-0.0836341	0.223936	-0.102338	0.0447064	0.369265
BIOCARTA_TSP1_PATHWAY-C2	0.0822483	0.152613	0.22715	0.509926	-0.134613	0.444685	0.135727	0.157289	0.106422	0.294728	0.442512	0.22073	-0.202929	0.486031	-0.128546	0.117923	0.519883
BIOCARTA_TUBBY_PATHWAY-C2	-0.148953	0.0151397	0.0561325	-0.11139	0.308308	0.504642	0.254052	0.339936	0.0658068	0.103253	0.679926	-0.360352	0.27927	-0.510888	0.0253169	0.242897	0.388778
BIOCARTA_UCALPAIN_PATHWAY-C2	-0.115858	0.0158776	0.0234967	-0.0161357	-0.16361	0.179513	-0.117338	0.01663	-0.0547866	0.0662048	0.168798	0.0695052	-0.0506556	0.308437	0.137144	0.0376813	0.0832904
BIOCARTA_VDR_PATHWAY	0.0509059	0.00429369	0.0848813	-0.336554	0.19915	-0.206203	-0.172756	-0.174006	-0.147773	-0.122003	-0.578827	0.250076	-0.0548069	-0.100931	-0.0202247	-0.115538	-0.218427
BIOCARTA_VDR_PATHWAY-C2	0.0509059	0.00429369	0.0848813	-0.336554	0.19915	-0.206203	-0.172756	-0.174006	-0.147773	-0.122003	-0.578827	0.250076	-0.0548069	-0.100931	-0.0202247	-0.115538	-0.218427
BIOCARTA_VEGF_PATHWAY-C2	0.0504512	-0.0259018	0.00600847	0.170155	0.0363982	0.139071	-0.115188	-0.223558	-0.00986481	-0.0695205	-0.431537	0.0788107	-0.0234669	0.0520714	-0.0410865	0.0703979	0.0374745
BIOCARTA_VIP_PATHWAY-C2	-0.00911975	0.121813	0.161168	0.416887	0.260744	0.284183	0.114113	0.0856857	0.159833	0.343796	0.459298	0.0695638	0.00833716	0.116759	-0.0886525	0.150385	0.321197
BIOCARTA_VOBESITY_PATHWAY-C2	-0.0257299	0.0628866	0.00193622	0.783129	-0.208784	0.411271	0.161681	0.122858	0.0773942	0.316798	0.192545	0.30457	-0.09387	-0.256819	-0.287861	0.125873	0.142341
BIOCARTA_WNT_PATHWAY-C2	0.00897527	0.0239854	0.0751008	-0.229742	0.0314776	-0.0252032	-0.112124	-0.148693	0.056729	0.0829459	-0.193578	-0.0598233	-0.00864366	-0.200853	-0.0555377	0.0208889	-0.0401602
BMI1_DN.V1_DN-C6	-0.0294894	0.0220743	0.115007	0.173178	0.0854329	0.107704	-0.0541969	0.235482	0.175332	0.178885	0.483976	0.0100906	0.000999499	0.229362	-0.0281775	0.12081	0.284198
BMI1_DN.V1_UP-C6	-0.0878584	0.00978583	0.0168385	0.176916	-0.296901	0.210425	0.0722955	0.199618	0.00682211	0.0463132	0.0925766	0.321517	0.0613289	0.0607801	-0.114256	0.0743184	0.0710212
BMI1_DN_MEL18_DN.V1_DN-C6	-0.0578654	0.0701436	0.106899	0.335017	-0.00124659	0.123123	0.000204456	0.296215	0.177451	0.193558	0.530495	0.185601	0.0220797	0.133743	-0.0746961	0.158445	0.374177
BMI1_DN_MEL18_DN.V1_UP-C6	-0.0929353	0.0415825	0.0507915	0.321746	-0.287619	0.30388	0.143446	0.241501	0.114804	0.126162	0.151724	0.237821	0.0387332	-0.0173935	-0.0856732	0.103896	0.178085
BOYAULT_LIVER_CANCER_SUBCLASS_G123_DN	-0.0701628	0.0334754	0.0794609	-0.0156158	0.0182107	0.0294893	0.0694226	-0.00212932	0.0395892	0.29152	0.249619	-0.0242368	0.0576777	0.0327695	-0.0432242	0.129523	0.0837894
BOYAULT_LIVER_CANCER_SUBCLASS_G123_UP	0.144172	-0.190456	0.0345137	-0.413964	0.100621	-0.338482	-0.442611	-0.377421	-0.0745955	-0.349065	-0.700706	-0.0741794	-0.0960815	-0.03493	-0.0881951	-0.290246	-0.263508
BOYAULT_LIVER_CANCER_SUBCLASS_G12_DN	-0.0908634	0.0803307	0.0208018	-0.286915	0.0640456	-0.0742097	0.132162	0.262712	0.0671617	0.53614	0.0333458	0.153408	0.0699018	0.0806226	-0.0748163	0.208379	0.110823
BOYAULT_LIVER_CANCER_SUBCLASS_G12_UP	0.0367094	-0.0757376	0.0296195	-0.21815	0.169584	-0.168853	-0.324363	-0.0578178	0.0923203	-0.15806	-0.320319	0.113714	-0.0432767	-0.00504944	-0.0309231	-0.143302	-0.124464
BOYAULT_LIVER_CANCER_SUBCLASS_G1_DN	0.00189636	0.129333	0.0551929	0.0945807	0.166997	0.0413373	-0.00365181	0.0812324	-0.150774	0.193325	0.00129739	0.0953685	-0.0686302	0.0848407	-0.0737088	0.111199	0.16667
BOYAULT_LIVER_CANCER_SUBCLASS_G1_UP	0.0277146	-0.0888127	0.0332775	-0.361914	0.145682	-0.154061	-0.220971	-0.167852	0.117677	-0.149889	-0.273569	0.146734	-0.0601316	0.093264	-0.0340575	-0.114333	-0.227102
BOYAULT_LIVER_CANCER_SUBCLASS_G2	-0.0289987	0.041486	0.0590171	0.519961	-0.0780837	0.118815	-0.0816305	0.0892637	0.27274	0.0256005	-0.0105492	0.136456	0.0575768	0.0510313	0.0991002	0.0264319	-0.12162
BOYAULT_LIVER_CANCER_SUBCLASS_G23_DN	-0.0967609	0.217107	0.0425741	0.496552	-0.201287	0.398398	0.29798	0.286643	0.0919134	0.498936	0.564539	0.289992	0.250274	0.0996938	0.0394813	0.225005	0.384299
BOYAULT_LIVER_CANCER_SUBCLASS_G23_UP	0.133971	-0.195249	-0.00400155	-0.550234	-0.106945	-0.395042	-0.406035	-0.313897	-0.0499051	-0.289228	-0.739123	-0.1283	-0.083218	-0.0245582	0.0173901	-0.344283	-0.398302
BOYAULT_LIVER_CANCER_SUBCLASS_G3_DN	-0.108081	0.13269	0.118864	0.473458	-0.131405	0.29135	0.146033	0.0965434	0.0576146	0.266185	0.414621	0.177701	-0.0466203	0.0453047	-0.0917914	0.169155	0.397802
BOYAULT_LIVER_CANCER_SUBCLASS_G3_UP	0.122147	-0.17419	0.0264808	-0.415213	0.0447736	-0.330469	-0.426588	-0.397657	0.0730332	-0.224126	-0.715005	-0.161413	-0.0702258	0.00756713	0.096376	-0.271318	-0.311073
BOYAULT_LIVER_CANCER_SUBCLASS_G56_DN	-0.0582754	0.121687	0.0226381	0.128583	-0.0192956	0.258375	0.0279819	0.293698	-0.265888	0.222281	0.32946	0.37321	0.000416472	0.0799198	0.0110496	0.226345	0.147996
BOYAULT_LIVER_CANCER_SUBCLASS_G56_UP	-0.0520996	0.0809453	0.304627	-0.012147	-0.084895	0.0391672	-0.204456	0.13163	0.190716	0.275488	-0.150438	0.107185	-0.0437284	0.31289	0.136991	0.109943	-0.00997055
BOYAULT_LIVER_CANCER_SUBCLASS_G5_DN	0.00851001	0.110945	0.0779604	0.609614	0.0668458	0.438321	0.101835	0.124357	0.199726	0.0938203	0.503451	-0.12187	-0.139205	0.119739	-0.113132	0.0458266	0.269752
BOYAULT_LIVER_CANCER_SUBCLASS_G6_DN	-0.102046	0.0130698	0.0438173	-0.0574957	0.222197	-0.00418795	-0.0660282	0.221364	-0.143495	0.0976998	0.0070841	0.326608	0.0362603	0.0646679	0.040919	0.136492	-0.0195534
BOYAULT_LIVER_CANCER_SUBCLASS_G6_UP	-0.0405216	0.0449964	0.0764145	0.0431608	0.114464	0.1126	-0.0526555	0.0281077	0.233638	0.0457131	-0.186152	0.111364	-0.0490619	0.100936	-0.0434233	0.0212498	-0.0306449
BRACHAT_RESPONSE_TO_CAMPTOTHECIN_DN	0.13512	-0.0646434	0.0492369	0.0523131	-0.0879625	-0.0513998	-0.279202	-0.344418	-0.00944845	-0.0614885	-0.417007	-0.137864	-0.150097	0.115287	-0.222527	0.00446865	-0.126851
BRACHAT_RESPONSE_TO_CAMPTOTHECIN_UP	-0.0695794	0.106751	0.0889043	0.431662	-0.0977114	0.381646	-0.0206865	0.0296974	-0.264887	0.165908	0.371094	0.187975	-0.136104	0.136758	-0.180335	0.153752	0.372969
BRACHAT_RESPONSE_TO_CISPLATIN	-0.0280248	0.126856	0.0874306	0.396207	0.271515	0.331571	-0.0487009	0.218794	-0.0155368	0.243316	0.550797	0.128686	0.0230888	0.29311	-0.136164	0.255435	0.393349
BRACHAT_RESPONSE_TO_METHOTREXATE_DN	0.102975	-0.0452548	0.071659	0.0924804	-0.16518	0.146056	-0.257515	-0.371755	-0.0056793	0.0812806	-0.255606	-0.164741	-0.108481	0.114944	-0.20763	-0.0339614	-0.148502
BRACHAT_RESPONSE_TO_METHOTREXATE_UP	-0.0896719	0.144447	0.0854305	0.181464	0.155721	0.406352	-0.0716603	0.252643	-0.00813614	0.261409	0.652772	0.0821044	-0.0353077	0.207832	-0.258238	0.235687	0.339111
BRCA1_DN.V1_DN-C6	-0.041801	0.0138774	0.0143005	-0.00306616	-0.223735	0.107645	0.14296	0.0341817	0.000142933	0.0744844	0.336077	-0.00263168	-0.0741974	-0.0338744	-0.0439889	-0.000523265	0.209819
BRCA1_DN.V1_UP-C6	-0.103745	0.0436811	0.0245055	0.199855	-0.179737	0.255623	0.165872	0.170713	0.132658	0.117602	0.40213	-0.0579866	0.0562914	-0.00743006	-0.00850238	0.0790988	0.231529
BREDEMEYER_RAG_SIGNALING_NOT_VIA_ATM_DN	0.0112476	0.0960606	0.0574148	0.3415	-0.066644	0.163838	0.0537804	-0.107167	0.138693	0.0840152	0.218331	0.070157	-0.00554502	0.0159719	-0.00343279	0.118052	0.14677
BREDEMEYER_RAG_SIGNALING_NOT_VIA_ATM_UP	0.0477513	0.0710237	0.0355665	0.351944	0.202801	0.082221	0.114737	0.0685146	0.183217	0.000159907	0.238954	0.180776	-0.0655543	0.0240352	-0.0915583	0.0602611	-0.012781
BREDEMEYER_RAG_SIGNALING_VIA_ATM_NOT_VIA_NFKB_DN	-0.00544721	0.0989097	0.0584579	-0.172411	0.27677	0.10338	-0.0413035	-0.0218297	0.240305	0.00246752	0.062052	0.292459	0.00542422	0.285601	0.00802723	-0.0609538	-0.0388361
BREDEMEYER_RAG_SIGNALING_VIA_ATM_NOT_VIA_NFKB_UP	0.0090131	0.0705871	0.042678	0.195869	0.0178366	0.146186	-0.00673669	-0.0133277	0.094394	0.112719	0.222122	0.177994	-0.106097	0.11106	0.00746487	0.1145	0.0343834
BRUECKNER_TARGETS_OF_MIRLET7A3_DN	-0.117712	0.0314238	0.0607105	0.309424	-0.253858	0.225905	-0.0451221	0.16423	0.182109	0.0238719	0.108923	0.30334	-0.0161558	0.058611	-0.00936073	0.0784493	0.264138
BRUECKNER_TARGETS_OF_MIRLET7A3_UP	-0.00577497	-0.0151235	0.0780744	0.00171003	0.149214	0.0388904	-0.192836	0.142594	0.0342127	0.145163	-0.000477063	0.117693	0.063632	0.219883	0.00325833	0.0444965	0.0274223
BRUINS_UVC_RESPONSE_EARLY_LATE	0.0319555	-0.0153215	0.0351755	-0.0658352	0.205888	-0.0664304	-0.15067	-0.156404	0.110502	-0.129792	-0.315415	0.0720136	0.00213671	0.0586834	-0.0117477	-0.0091523	-0.0478524
BRUINS_UVC_RESPONSE_LATE	0.0121468	0.0429369	0.0323524	0.105756	-0.000162493	0.0778244	-0.199161	-0.119525	0.170291	0.0273476	-0.0839044	0.119701	0.0045894	0.178452	-0.0257272	0.0230355	0.113529
BRUINS_UVC_RESPONSE_MIDDLE	0.0700873	-0.0587373	0.0259088	-0.105977	0.115186	0.0961469	-0.0722845	-0.232028	0.0228198	-0.130147	-0.416405	-0.0735523	0.00920159	-0.0325628	-0.0645355	-0.059043	-0.0917269
BRUINS_UVC_RESPONSE_VIA_TP53_GROUP_A	-0.0821049	0.0630533	0.0517909	0.203923	-0.0536331	0.169608	0.115977	0.189356	0.0546579	0.204302	0.312432	-0.00895183	-0.0332095	0.111359	-0.00259948	0.161746	0.0984842
BRUINS_UVC_RESPONSE_VIA_TP53_GROUP_B	-0.05859	0.0774003	0.0645979	0.369599	-0.179703	0.173595	-0.0101823	0.118462	0.174987	0.104783	0.176865	0.250333	0.0185415	0.0954751	-0.101222	0.100255	0.14687
BRUINS_UVC_RESPONSE_VIA_TP53_GROUP_C	-0.007809	0.0876577	0.0558022	-0.08374	0.0981551	0.203355	-0.0659601	0.0326091	-0.0398714	0.148595	0.168439	0.159042	-0.0480215	0.173055	0.0496781	0.0329195	0.00331438
BRUINS_UVC_RESPONSE_VIA_TP53_GROUP_D	-0.0469794	0.0237373	0.0480676	0.22071	-0.0254083	0.18596	-0.0627461	0.0149108	0.107118	0.0488583	0.173832	0.0287388	-0.0542933	0.00454785	0.000635477	0.0313454	0.173617
BUSSLINGER_DUODENAL_BCHE_CELLS-CP	-0.0560979	0.0202418	0.106228	-0.368495	-0.0805887	-0.0622664	0.0982854	0.115994	0.00851381	0.260466	0.0610675	0.0118175	0.0464902	0.11618	-0.073442	0.162614	-0.14994
BUSSLINGER_DUODENAL_DIFFERENTIATING_STEM_CELLS-CP	0.122583	-0.130502	0.0707888	-0.653426	-0.0703238	-0.371822	-0.367217	-0.403548	-0.0180538	-0.0892338	-0.642517	-0.0716555	-0.0656403	-0.134027	-0.052866	-0.125457	-0.306477
BUSSLINGER_DUODENAL_EARLY_IMMATURE_ENTEROCYTES-CP	0.0118297	0.00569905	0.0915476	-0.339564	0.0469141	-0.172452	-0.306107	-0.16866	-0.0560465	0.123317	-0.294101	-0.123994	0.024899	0.126733	-0.00196283	0.0674717	-0.196175
BUSSLINGER_DUODENAL_EC_CELLS-CP	-0.0602505	0.007975	0.13426	0.0627994	-0.20116	0.183644	0.183551	0.272227	0.0959414	0.314905	0.340716	0.0664681	0.0536334	0.195081	-0.0753937	0.121644	0.231628
BUSSLINGER_DUODENAL_GOBLET_CELLS-CP	-0.0569357	0.0661049	0.121205	-0.241448	-0.11277	-0.034861	-0.0806466	0.116247	-0.296222	0.192425	0.330856	-0.0400433	0.0391585	0.190093	0.0781843	0.0518973	-0.341515
BUSSLINGER_DUODENAL_IMMUNE_CELLS-CP	0.0469031	0.102579	0.0893335	0.527636	0.0633659	0.357019	0.098001	-0.0449168	-0.0138458	0.2508	0.488129	-0.090644	-0.0836695	0.00830724	-0.0858123	0.102942	0.279837
BUSSLINGER_DUODENAL_I_CELLS-CP	-0.0432965	0.0736984	0.0269363	0.291725	-0.120022	0.269635	0.103779	0.273212	0.0859312	0.221475	0.280219	0.0244938	0.0117077	-0.161309	0.00155397	0.0864564	0.294547
BUSSLINGER_DUODENAL_K_CELLS-CP	-0.0624893	0.0220996	0.109772	0.129842	0.0688069	0.249926	0.136065	0.171763	0.0733637	0.122677	-0.105099	0.166718	-0.0020562	-0.0592552	0.0835463	0.103947	0.296447
BUSSLINGER_DUODENAL_LATE_IMMATURE_ENTEROCYTES-CP	-0.0449627	0.0732692	0.0734587	-0.221331	0.0302263	-0.0843797	-0.126627	0.0355383	-0.0144823	0.206412	-0.128589	-0.0534717	-0.00172692	0.0531117	-0.0332324	0.124724	-0.201855
BUSSLINGER_DUODENAL_MATURE_ENTEROCYTES-CP	-0.0758359	0.0358816	0.0126985	-0.259982	0.0275385	-0.0564094	0.0061742	0.196367	-0.173503	0.11475	-0.120725	0.152228	0.0416808	0.0321188	-0.00495991	0.100228	-0.216681
BUSSLINGER_DUODENAL_MX_CELLS-CP	-0.127805	0.108775	0.146574	0.595485	-0.142022	0.443345	0.0344866	0.233755	0.244337	0.343648	0.948575	0.200429	0.0696514	-0.120008	-0.076745	0.163854	0.50507
BUSSLINGER_DUODENAL_PANETH_CELLS-CP	-0.0154907	0.0435827	0.048969	-0.394701	-0.217655	-0.0754827	-0.0513692	0.101391	-0.264913	0.196344	0.276141	-0.158405	-0.0738256	0.0642488	-0.125451	0.0400626	-0.30086
BUSSLINGER_DUODENAL_STEM_CELLS-CP	0.0756243	-0.0591557	0.115438	-0.587701	0.0333127	-0.230937	-0.209664	-0.176419	0.00906596	0.0421425	-0.502971	0.0667389	-0.00435879	0.0319092	-0.0958763	0.0675529	-0.16411
BUSSLINGER_DUODENAL_TRANSIT_AMPLIFYING_CELLS-CP	0.110617	-0.0790349	0.0962821	-0.629985	-0.0998012	-0.321539	-0.323521	-0.371064	-0.0372515	0.0185575	-0.563021	-0.0613733	-0.0381644	-0.055895	-0.126076	-0.0408868	-0.211147
BUSSLINGER_DUODENAL_TUFT_CELLS-CP	-0.0540203	0.0259914	0.0549737	-0.131553	0.0720864	0.15561	-0.0108761	0.0530061	0.0213229	0.165384	0.156161	0.130103	-0.0667194	0.147273	-0.018259	0.0685848	-0.0623376
BUSSLINGER_ESOPHAGEAL_DENDRITIC_CELLS-CP	0.0540302	0.126468	0.13635	0.578671	-0.0310269	0.394404	0.0073192	0.0763099	0.193212	0.217682	0.373366	-0.0605332	-0.0868199	0.157648	-0.128649	0.0925286	0.257229
BUSSLINGER_ESOPHAGEAL_EARLY_SUPRABASAL_CELLS-CP	0.131143	-0.187542	0.0688155	-0.552603	0.059241	-0.424828	-0.287259	-0.433621	0.0246998	-0.172158	-0.751453	-0.104318	-0.119936	-0.132653	-0.0551362	-0.246442	-0.258275
BUSSLINGER_ESOPHAGEAL_LATE_SUPRABASAL_CELLS-CP	-0.0361811	-0.000981266	0.0522297	-0.172292	0.0346383	-0.0603517	-0.142412	0.107132	0.00879861	0.049671	-0.0113618	-0.0311033	0.0414682	0.183573	0.0473535	0.0901256	-0.13703
BUSSLINGER_ESOPHAGEAL_PROLIFERATING_BASAL_CELLS-CP	0.0890956	-0.119329	0.0640404	-0.478174	-0.161545	-0.312012	-0.18216	-0.297403	-0.0625588	-0.0923078	-0.589315	0.00577918	-0.0920723	-0.0900548	-0.0490264	-0.0892972	-0.204117
BUSSLINGER_ESOPHAGEAL_QUIESCENT_BASAL_CELLS-CP	-0.106716	0.0832326	0.160505	0.271138	-0.138561	0.0740203	0.0551158	0.17928	0.141347	0.269077	0.0819858	0.457352	0.0309298	0.144695	-0.0663599	0.214773	0.345856
BUSSLINGER_GASTRIC_ANTRAL_ECS-CP	-0.190632	0.0338519	0.0795348	0.177307	-0.183864	0.224477	0.219874	0.456884	0.100778	0.40434	0.451567	0.175198	0.155155	-0.270774	0.203802	0.273293	0.516372
BUSSLINGER_GASTRIC_CHIEF_CELLS-CP	-0.0130888	-0.0191843	0.114201	0.0973383	-0.143711	0.136572	-0.0141667	0.0364468	-0.0108357	0.179554	0.162797	0.222368	-0.0410621	0.0785657	-0.156415	0.139254	0.198355
BUSSLINGER_GASTRIC_D_CELLS-CP	-0.111209	0.0387593	0.160337	0.55399	-0.0319228	0.281488	0.130913	0.31069	0.247774	0.321372	0.764294	0.357475	0.0597137	0.114643	-0.101264	0.152992	0.595997
BUSSLINGER_GASTRIC_G_CELLS-CP	-0.11455	0.044587	0.104617	0.144369	-0.0910373	0.116756	-0.0377173	0.222683	0.0794296	0.242602	0.397255	0.24782	-0.0194638	0.0583906	-0.0904774	0.158789	0.218988
BUSSLINGER_GASTRIC_IMMATURE_PIT_CELLS-CP	-0.0193415	-0.0477827	0.0503218	-0.352735	0.0367202	-0.184914	-0.262837	-0.0514258	-0.0619751	0.0719687	-0.146019	-0.0150086	-0.00915092	0.210301	-0.00051434	0.0403689	-0.269577
BUSSLINGER_GASTRIC_IMMUNE_CELLS-CP	0.0343487	0.116665	0.0793147	0.566718	0.0538649	0.374455	0.139542	0.0270636	0.0219058	0.267588	0.562556	-0.0969843	-0.0750123	0.0170956	-0.0462495	0.120686	0.312153
BUSSLINGER_GASTRIC_ISTHMUS_CELLS-CP	0.0494395	-0.130484	0.0165881	-0.538493	0.0642797	-0.280231	-0.377476	-0.176922	-0.0615726	-0.0659902	-0.39097	-0.00265831	-0.10586	0.159737	0.00537787	-0.129611	-0.339833
BUSSLINGER_GASTRIC_LYZ_POSITIVE_CELLS-CP	-0.00642272	-0.00362521	0.153436	-0.501699	-0.154486	-0.168433	-0.142354	-0.208525	0.0603071	0.185131	-0.361677	0.0600292	0.0664204	-0.0137329	-0.0855545	0.139913	-0.0711328
BUSSLINGER_GASTRIC_MATURE_PIT_CELLS-CP	-0.0406325	-0.00700324	0.0531573	-0.29759	0.0270236	-0.145736	-0.192132	-0.0272809	-0.132206	0.0363495	-0.0757273	0.0391984	-0.0234573	0.0423836	0.000708266	0.0169963	-0.286429
BUSSLINGER_GASTRIC_METALLOTHIONEIN_CELLS-CP	-0.0272507	-0.0380889	0.0681067	-0.441616	-0.0777067	-0.165127	-0.265903	-0.0911793	-0.12124	0.145225	-0.167065	0.0684643	-0.0130914	-0.00186015	-0.143423	0.0626335	-0.253726
BUSSLINGER_GASTRIC_NECK_CELLS-CP	-0.103483	0.0541883	0.0978239	0.0754052	0.0775237	0.0792938	0.0175925	0.198367	-0.175183	0.189339	0.28217	0.30969	0.0401334	0.179697	-0.12387	0.140533	0.11647
BUSSLINGER_GASTRIC_OXYNTIC_ENTEROCHROMAFFIN_LIKE_CELLS-CP	-0.0836343	0.01159	0.0693664	0.300896	-0.232317	0.210045	0.0541816	0.181681	0.0849068	0.199576	0.545187	0.137378	0.00121776	0.0418585	-0.0104967	0.0937304	0.369448
BUSSLINGER_GASTRIC_PARIETAL_CELLS-CP	0.0782167	-0.0381006	0.091315	-0.144767	0.0994866	-0.122764	-0.343985	-0.169181	-0.0395805	0.001945	-0.0734702	-0.0560735	-0.0158754	0.162133	-0.000994576	-0.0224873	-0.0547387
BUSSLINGER_GASTRIC_PPP1R1B_POSITIVE_CELLS-CP	0.0385516	-0.0173147	0.169959	-0.610998	-0.0904628	-0.269785	-0.130109	-0.232488	0.0131913	0.158842	-0.472553	0.0133041	0.0499642	-0.0246	-0.163936	0.134776	-0.14091
BUSSLINGER_GASTRIC_PREZYMOGENIC_CELLS-CP	-0.0979304	0.0149906	0.0912791	0.0874638	0.224306	0.0381354	0.125408	0.220385	0.118319	0.179444	0.222454	0.38086	0.111043	0.16162	-0.0998812	0.166671	0.217134
BUSSLINGER_GASTRIC_REG3A_POSITIVE_CELLS-CP	0.0314353	0.0502663	0.0872414	0.229264	0.194792	0.225444	-0.107289	0.0454636	-0.126803	0.144961	0.0947053	-0.0646874	-0.214617	0.110129	-0.0810512	0.017764	-0.103857
BUSSLINGER_GASTRIC_TUFT_CELLS-CP	-0.0432633	-0.0706358	-0.134771	-0.426568	0.145615	0.00396637	-0.054099	-0.0480561	-0.0146143	0.087493	-0.265801	0.0398977	-0.103986	-0.0327518	-0.0293507	-0.097586	-0.148264
BUSSLINGER_GASTRIC_X_CELLS-CP	-0.0535336	0.0624369	0.105316	0.457296	0.0681634	0.252616	0.126236	0.291519	0.158373	0.242749	0.607462	0.301845	-0.0136858	0.077292	-0.03534	0.154777	0.411523
Basophils_FANTOM_1	-0.0887095	0.0646516	0.0574539	0.141679	-0.239083	0.155583	0.228763	0.254784	0.00132406	0.249758	0.196846	-0.164948	-0.012946	-0.0422088	0.0428401	0.0628348	0.0276938
Basophils_FANTOM_2	-0.0623721	0.00824999	0.0182655	-0.00492469	-0.116083	0.151018	0.168042	0.218655	0.0493129	0.19395	0.355445	-0.105951	-0.0220136	-0.0278917	0.0041834	-0.00660865	0.106107
Basophils_NOVERSHTERN_1	0.0454158	0.107787	0.0434751	0.343973	-0.0381425	0.283946	0.087392	0.119692	0.13964	0.243736	0.379889	-0.220886	0.022	0.0802985	-0.078279	0.0842281	0.170948
Basophils_NOVERSHTERN_2	0.0936352	0.0457463	0.0326864	-0.0221838	-0.0365228	0.168376	-0.0539801	-0.170997	-0.137712	0.155537	-0.139047	-0.191436	-0.0471015	-0.282566	-0.289042	0.0353094	0.0287819
Basophils_NOVERSHTERN_3	0.0708471	0.0353496	0.184834	0.0566985	-0.0800988	0.113365	0.0681891	-0.213078	0.0141431	0.170555	-0.102078	-0.30969	-0.0331317	-0.167696	-0.172864	-0.0162682	0.0485058
Both-DOWN-q0.001-FC1	0.103206	-0.166073	-0.0413654	-0.341848	-0.206056	-0.243128	-0.27498	-0.294221	-0.0923853	-0.169519	-0.436859	0.00348424	-0.0420423	0.0844497	0.0667266	-0.207172	-0.283924
Both-DOWN-q0.01-FC1	0.09072	-0.159202	-0.0300087	-0.32177	-0.194126	-0.227323	-0.243929	-0.258123	-0.0976135	-0.166709	-0.430512	0.0044836	-0.0544912	0.069582	0.0824794	-0.201335	-0.256172
Both-DOWN-q0.05-FC1	0.083906	-0.153345	-0.0329314	-0.312515	-0.194173	-0.216788	-0.235886	-0.247473	-0.0789806	-0.147642	-0.37258	0.0040002	-0.0544912	0.0660431	0.0821019	-0.197313	-0.25068
Both-UP-q0.001-FC1	-0.0860009	0.113026	0.021248	0.353621	-0.104828	0.290058	0.307786	0.302461	0.0857324	0.19122	0.394744	0.211274	0.0542485	0.163025	-0.0477914	0.182014	0.2372
Both-UP-q0.01-FC1	-0.0994052	0.103488	0.0124141	0.35153	-0.142943	0.261129	0.25924	0.280328	0.085015	0.206516	0.350151	0.196046	0.0543368	0.0726442	-0.0229435	0.176708	0.238758
Both-UP-q0.05-FC1	-0.116419	0.0895381	0.00601373	0.335733	-0.107988	0.227254	0.236732	0.249373	0.0891427	0.198564	0.414714	0.166109	0.04992	0.0637648	0.0322974	0.160757	0.213776
CAHOY_ASTROCYTIC-C6	-0.0842455	-0.00339214	0.00403465	-0.20882	-0.220692	0.0906545	0.0349861	0.176638	0.115176	0.153941	0.0596357	-0.112791	0.066113	0.0786831	-0.0149702	0.0648336	0.0744651
CAHOY_ASTROGLIAL-C6	-0.119201	0.0637205	0.105304	0.474921	-0.210859	0.220089	0.129959	0.267613	0.216154	0.18567	0.349255	0.318174	-0.0239778	0.0812219	-0.085314	0.0894389	0.396045
CAHOY_NEURONAL-C6	-0.0899426	0.0223372	0.040867	0.193736	-0.218905	0.141535	0.116398	0.183591	0.0920656	0.111432	0.566556	-0.00170812	0.0424533	0.0353698	-0.0403121	0.0618892	0.225942
CAHOY_OLIGODENDROCUTIC-C6	-0.0492571	0.0723157	0.0187492	0.0993791	-0.094867	0.210548	0.115515	0.0785831	0.0565663	0.0893781	0.254389	0.119231	-0.0553552	-0.0406193	-0.00920605	0.10589	0.122702
CAIRO_PML_TARGETS_BOUND_BY_MYC_DN	-0.084357	-0.0244269	0.171097	0.447649	-0.204561	0.132923	0.154524	0.0778059	0.213296	0.160682	0.187085	0.0987717	-0.132244	0.113935	-0.127818	-0.0160859	0.195867
CAIRO_PML_TARGETS_BOUND_BY_MYC_UP	0.14161	-0.148135	0.0325119	-0.457416	-0.274648	-0.22293	-0.239211	-0.345244	-0.0800783	-0.178363	-0.712794	-0.126085	0.134511	-0.0893198	-0.091872	-0.203853	-0.230992
CAMP_UP.V1_DN-C6	-0.0828979	0.105672	0.108161	0.381792	0.0688175	0.117025	0.0360392	0.219591	0.173834	0.0977211	0.240918	0.251242	-0.0583507	0.155996	-0.0594525	0.132274	0.213416
CAMP_UP.V1_UP-C6	0.111772	-0.0603103	0.0549065	-0.306909	0.159077	0.00702881	-0.32056	-0.22811	-0.178574	0.0369021	-0.386226	0.0362114	-0.0264081	0.0183805	-0.111066	-0.125134	-0.139162
CARDOSO_RESPONSE_TO_GAMMA_RADIATION_AND_3AB	0.0232344	0.0171054	0.0717589	0.0365801	0.174937	0.134873	-0.324524	-0.19603	-0.0975791	-0.0154902	-0.309144	-0.0888379	-0.0870355	-0.169074	-0.150068	0.155774	-0.0440445
CASORELLI_ACUTE_PROMYELOCYTIC_LEUKEMIA_DN	0.0787423	-0.123803	0.0447526	-0.418715	0.00636883	-0.220563	-0.336935	-0.261404	-0.054864	-0.107314	-0.502747	-0.0311746	-0.00165438	0.0353446	-0.015155	-0.20602	-0.29606
CASORELLI_ACUTE_PROMYELOCYTIC_LEUKEMIA_UP	-0.0367182	0.129952	0.135749	0.459283	0.168509	0.331127	0.268316	0.157682	0.191084	0.291948	0.321667	0.2643	0.0244205	0.115017	-0.0296286	0.207135	0.291857
CASORELLI_APL_SECONDARY_VS_DE_NOVO_DN	0.00249357	0.110914	0.394192	0.725132	-0.309016	0.0620129	0.0712852	-0.0963358	0.201947	-0.21891	0.745064	0.171531	-0.081904	0.24544	-0.120435	0.250886	0.447535
CASORELLI_APL_SECONDARY_VS_DE_NOVO_UP	0.0192443	0.173404	0.114601	0.515847	0.0427865	0.421927	0.171939	0.278111	0.010019	0.241573	0.436204	0.247438	0.118437	0.291157	0.0230012	0.080028	0.2106
CD4+ T-cells-Charoentong	0.166006	-0.0862881	-0.0198388	-0.179136	-0.103208	-0.189599	-0.346847	-0.221735	-0.0219038	-0.0040302	-0.327138	-0.107138	-0.163269	-0.0464923	-0.171224	-0.219238	-0.321444
CD4+ T-cells_BLUEPRINT_1	0.0628661	0.0668497	0.130128	-0.0883613	0.233915	0.0842356	-0.00103355	-0.225695	-0.0802482	0.260223	0.156122	-0.0515129	-0.0858171	-0.162304	0.050102	-0.0268212	0.0863008
CD4+ T-cells_BLUEPRINT_2	0.102915	0.0859783	0.0721382	-0.153244	0.313304	0.0336708	0.130954	-0.20108	-0.0106168	0.175422	0.131225	0.0183749	-0.00887031	-0.134731	0.0454917	0.0275259	0.0824361
CD4+ T-cells_BLUEPRINT_3	0.102578	0.0861097	0.141415	-0.100318	0.23884	-0.0139473	-0.0403695	-0.354322	0.0581416	0.233832	0.0387974	-0.0676776	-0.0896096	-0.108429	-0.016861	-0.0742847	0.0930398
CD4+ T-cells_FANTOM_1	-0.000723819	0.115141	0.00498664	0.534018	0.0546234	0.303202	0.280286	-0.113233	-0.0434345	0.225193	0.54368	0.0388232	-0.110471	-0.255375	0.0744027	0.0404791	0.224581
CD4+ T-cells_FANTOM_2	0.0950473	0.141205	-0.0232198	0.580859	0.168764	0.195241	0.138914	-0.213052	0.0655062	0.249259	0.696976	0.119272	-0.0128797	-0.300648	0.0652338	-0.00790683	0.186822
CD4+ T-cells_FANTOM_3	0.04977	0.109289	0.0191412	0.185679	0.289035	0.15045	0.167855	-0.154586	0.113907	0.151936	0.334013	-0.0126519	-0.0236861	-0.140242	-0.0592345	0.0371896	0.0909566
CD4+ T-cells_HPCA_1	0.095604	0.0521814	0.10083	0.122511	0.174883	0.073269	-0.00847165	-0.211863	-0.0705897	0.291345	0.278793	0.00619178	-0.105741	0.00293282	0.0392369	-0.0268315	0.122136
CD4+ T-cells_HPCA_2	0.111231	0.0762209	0.0908566	0.258553	0.184492	0.107124	-0.0118513	-0.319719	-0.0577277	0.275325	0.371448	-0.13987	-0.187001	-0.0577805	-0.041399	-0.0064445	0.175545
CD4+ T-cells_HPCA_3	0.0988977	0.0536377	0.0529447	0.197449	0.171598	0.123071	0.03267	-0.300469	-0.0637196	0.239825	0.328799	-0.0946889	-0.160455	-0.0439547	0.0216591	-0.027097	0.131905
CD4+ Tcm-Bindea	0.0220481	0.162893	0.0469445	0.186651	0.383064	0.196413	0.150938	0.0603556	0.141869	0.0756203	0.136673	0.0183323	0.0605754	0.0849226	-0.00217573	0.0737969	0.105095
CD4+ Tcm-Charoentong	0.0118421	0.133284	0.10656	0.512412	-0.108214	0.264396	-0.0413108	0.0330015	0.203715	0.107213	0.26557	0.144129	-0.0513505	0.102174	0.00172529	0.0698707	0.10444
CD4+ Tcm_BLUEPRINT_1	-0.0154119	0.0636142	0.0177109	0.0177713	0.288897	0.121081	0.208758	-0.177634	0.0446166	0.0340039	-0.062432	0.243605	-0.0665057	-0.0121907	-0.0536886	-0.0632192	-0.0556891
CD4+ Tcm_BLUEPRINT_2	0.011199	0.0780265	0.0185005	-0.0245449	0.227386	0.168132	0.264697	-0.149154	-0.106234	0.104494	0.201917	0.153365	-0.0347823	0.0242283	-0.0832907	0.037286	-0.0129849
CD4+ Tcm_BLUEPRINT_3	-0.0191259	0.0738057	0.0212077	0.0478282	0.179229	0.175348	0.196376	-0.135667	-0.0193773	0.0293162	-0.0328826	0.146354	-0.0215253	-0.0577988	-0.0139234	-0.0415006	-0.011094
CD4+ Tcm_HPCA_1	0.00381315	0.0646483	0.107354	0.0788183	0.0654871	0.231973	0.156467	-0.100091	0.00508493	0.264117	0.377569	-0.0750964	-0.0468839	0.0624025	-0.0596496	0.0612867	0.1978
CD4+ Tcm_HPCA_2	0.000878065	0.0702678	0.087881	0.127475	0.0931525	0.214163	0.103568	-0.16702	-0.0539149	0.23005	0.292649	-0.148591	0.0122785	-0.0350819	0.00238654	0.0795955	0.200294
CD4+ Tcm_HPCA_3	0.00471374	0.0791413	0.0376675	0.121951	0.0445931	0.21475	0.179001	-0.134937	-0.0276095	0.275518	0.428971	-0.177274	-0.126175	0.0743897	-0.0901717	0.0492918	0.206528
CD4+ Tcm_NOVERSHTERN_1	-0.0220534	0.0876672	0.0624919	0.0170499	0.0521547	0.206615	0.179948	-0.110875	-0.0578019	0.298307	0.455647	-0.275721	0.0551091	-0.143798	-0.0271758	0.0147427	0.163401
CD4+ Tcm_NOVERSHTERN_2	-0.0233474	0.0868092	0.0474065	-0.026796	-0.0361389	0.19812	0.155767	-0.130926	0.00764186	0.268932	0.433767	-0.220327	0.00373111	-0.134568	-0.103902	-0.0146503	0.134765
CD4+ Tcm_NOVERSHTERN_3	-0.00103371	0.0819745	0.102515	0.217443	0.0131274	0.233784	0.19416	-0.0352831	-0.0420736	0.26939	0.321414	-0.0432194	-0.107937	0.0587705	-0.107001	0.0372256	0.124558
CD4+ Tem-Bindea	-0.041074	0.135309	0.0378408	0.185752	-0.0957916	0.386585	0.225757	0.108423	0.0296692	0.200175	0.345025	0.0554033	0.00830897	0.00574691	0.0381612	0.0901844	0.0822108
CD4+ Tem-Charoentong	-0.000209474	0.110349	0.0901183	0.254751	0.00511291	0.0495801	0.0085413	-0.0080466	0.194198	0.0587713	0.324367	-0.0763633	-0.131499	-0.00124579	-0.0305348	0.0274144	0.150592
CD4+ Tem_BLUEPRINT_1	0.058	0.113675	0.0526285	0.466432	-0.265244	0.276527	-0.0124776	-0.0389853	-0.0979071	0.22484	0.163013	0.111318	-0.177089	-0.132216	-0.159825	0.0757341	0.256936
CD4+ Tem_BLUEPRINT_2	0.0181594	0.14711	-0.0556277	0.0504139	-0.159663	0.312223	0.144199	-0.0899399	-0.276585	0.165615	0.20858	0.180847	-0.216764	-0.00917604	-0.154834	0.0124498	0.162499
CD4+ Tem_BLUEPRINT_3	0.110005	0.126658	0.0820312	0.127344	0.129219	0.126032	0.140424	-0.11157	-0.0217809	0.212347	0.557698	-0.0664721	-0.0681735	0.0907127	-0.0368676	-0.0287707	0.141443
CD4+ Tem_HPCA_1	0.0951879	0.0734961	0.0707579	0.0804451	0.164969	0.112572	-0.117998	-0.259651	-0.0606124	0.0328697	-0.223595	0.10942	-0.0704089	0.0190911	-0.0770088	-0.058631	-0.0542803
CD4+ Tem_HPCA_2	0.0261845	0.0568449	0.080607	0.0759491	-0.0501996	0.132987	0.106724	-0.174237	-0.106753	0.304414	0.325848	-0.149392	-0.107965	0.0104681	-0.10145	0.0315907	0.0671954
CD4+ Tem_HPCA_3	0.058	0.113675	0.0526285	0.466432	-0.265244	0.276527	-0.0124776	-0.0389853	-0.0979071	0.22484	0.163013	0.111318	-0.177089	-0.132216	-0.159825	0.0757341	0.256936
CD4+ Tem_NOVERSHTERN_1	0.05156	0.0591376	0.0970162	0.0840756	-0.0751223	0.110986	0.103806	-0.144241	-0.185871	0.318503	0.400353	-0.20319	-0.0994448	0.0586439	-0.165306	0.0180433	0.0556325
CD4+ Tem_NOVERSHTERN_2	-0.0506679	0.172105	0.114331	-0.222598	-0.0784841	0.150427	0.163994	-0.0190374	-0.190521	0.395594	0.460042	-0.24497	-0.238574	-0.016931	-0.0707794	0.111994	-0.0245777
CD4+ Tem_NOVERSHTERN_3	-0.0506679	0.172105	0.114331	-0.222598	-0.0784841	0.150427	0.163994	-0.0190374	-0.190521	0.395594	0.460042	-0.24497	-0.238574	-0.016931	-0.0707794	0.111994	-0.0245777
CD4+ memory T-cells_FANTOM_1	0.14685	-0.0552614	0.0907651	-0.311016	0.233538	-0.23746	-0.338891	-0.394111	0.0306378	-0.0784856	-0.539639	-0.147949	-0.0414485	-0.160475	-0.0585021	-0.0555612	-0.11396
CD4+ memory T-cells_FANTOM_2	0.0494155	0.0205419	0.18272	-0.0832579	0.346617	-0.143052	-0.209001	-0.221199	0.148077	0.144274	0.0947528	-0.259375	-0.182831	-0.0264835	0.0385346	-0.00766092	-0.0152337
CD4+ memory T-cells_FANTOM_3	0.147655	-0.0430066	0.0905168	-0.200532	0.244671	-0.213647	-0.304004	-0.399367	0.0289685	-0.0457111	-0.528907	-0.138495	-0.0251314	-0.205817	-0.0148931	-0.0366107	-0.0702912
CD4+ memory T-cells_IRIS_1	0.0837904	0.116479	0.0578204	0.341749	0.250602	0.105766	-0.0416349	-0.181855	-0.0448118	0.303885	0.396163	-0.301339	-0.014075	0.0942039	-0.0664573	0.0157524	0.141623
CD4+ memory T-cells_IRIS_2	0.0974833	0.0594431	0.0515962	0.328234	0.0931944	0.093349	0.0253865	-0.230795	-0.293131	0.32844	0.610255	-0.0951262	-0.187742	-0.0638141	-0.00290879	-0.0314888	0.133543
CD4+ memory T-cells_IRIS_3	0.086384	0.0397857	0.0760677	0.187031	0.217288	-0.00198265	-0.0249489	-0.338638	-0.0283237	0.130926	0.100566	-0.24439	-0.0963136	-0.117669	0.024577	-0.0943999	0.0748127
CD4+ naive T-cells_FANTOM_1	-0.0129308	0.118124	-0.162711	0.378946	-0.07239	0.364206	0.11909	-0.130358	-0.09206	0.202484	0.529446	0.14043	-0.151223	0.0473705	-0.123347	0.0682116	0.174875
CD4+ naive T-cells_FANTOM_2	0.0182824	0.0861182	0.0123414	0.192606	0.020028	0.306201	0.171836	-0.138836	0.0731621	0.18309	0.459807	0.0418204	-0.0412159	-0.115148	-0.038738	0.113852	0.247045
CD4+ naive T-cells_FANTOM_3	0.108107	0.0930352	-0.0219648	0.224982	0.148493	0.211666	0.132755	-0.249881	0.004684	0.133854	0.402717	-0.3447	-0.162426	0.0902748	-0.163109	0.0224981	0.361106
CD4+ naive T-cells_HPCA_1	0.0485058	0.141667	0.0183192	0.297455	0.30406	0.153594	0.140554	-0.0446293	0.114952	0.0308524	0.232698	0.194829	-0.0376886	0.0619137	0.00625902	0.0598427	0.106051
CD4+ naive T-cells_HPCA_2	0.0709296	0.127811	-0.0259673	0.133918	0.244512	0.22071	0.231811	-0.198949	0.220888	0.0869463	0.0472951	0.172134	-0.0525116	-0.00751355	-0.0749209	0.0248258	-0.00413393
CD4+ naive T-cells_HPCA_3	0.0711372	0.130336	-0.00298896	0.185227	0.159019	0.18133	0.155942	-0.162457	0.224379	0.0538472	0.138283	0.091607	-0.0979147	-0.0179124	-0.0657655	0.0190545	0.0300636
CD4+ naive T-cells_IRIS_1	0.0444321	0.130266	0.0920472	0.261605	0.151555	0.152589	0.00642217	-0.160689	0.0221538	0.27166	0.324312	-0.0777622	-0.0664625	0.193251	-0.132151	0.0879806	0.0318039
CD4+ naive T-cells_IRIS_2	0.0400206	0.131287	0.0807772	0.341523	0.066056	0.357091	0.261973	-0.0993697	-0.0827232	0.338537	0.541435	-0.246956	-0.128407	0.147798	-0.171085	0.128297	0.119821
CD4+ naive T-cells_IRIS_3	0.0471679	0.0993078	0.111853	0.142592	0.2202	0.0807318	0.054516	-0.297372	0.0577045	0.177937	0.089984	-0.0346292	0.00140748	-0.18535	0.0107118	0.080643	0.0923296
CD4+ naive T-cells_NOVERSHTERN_1	0.03773	0.120097	0.0530683	0.114691	0.167422	0.165406	0.0474664	-0.254924	-0.0493773	0.200078	0.233187	-0.116671	-0.0829318	-0.0858047	0.00281038	-0.0278748	0.113588
CD4+ naive T-cells_NOVERSHTERN_2	0.00245791	0.197856	0.0447951	0.517698	0.0278023	0.37292	0.298838	-0.0252471	0.361353	0.0774887	0.187932	0.527249	0.0551027	-0.0444423	0.032549	0.148837	0.195188
CD4+ naive T-cells_NOVERSHTERN_3	-0.0129308	0.118124	-0.162711	0.378946	-0.07239	0.364206	0.11909	-0.130358	-0.09206	0.202484	0.529446	0.14043	-0.151223	0.0473705	-0.123347	0.0682116	0.174875
CD56bright natural killer cell-Charonentonf	0.0500354	0.0815741	0.0210676	0.00371127	-0.0395696	-0.0287811	-0.080748	-0.137536	-0.213429	0.113969	-0.223917	0.00995411	0.111713	0.237495	0.018118	0.0567217	0.117478
CD56dim natural killer cell-Charonentonf	0.0470729	-0.0238863	0.026412	-0.102168	-0.225617	-0.083286	-0.168409	-0.289392	-0.184349	-0.0183896	-0.28193	0.1471	0.0299868	-0.187638	0.258279	0.0449047	-0.159862
CD8+ T-cells-Bindea	0.0357126	0.143805	0.0900386	0.306744	0.177924	0.217866	0.182442	-0.14171	0.0687513	0.279927	0.364858	0.0939585	-0.0157758	0.129073	-0.126129	0.169862	0.161357
CD8+ T-cells-Charoentong	0.126106	0.0032354	0.141089	0.157978	0.162126	-0.114775	-0.146355	-0.39091	-0.185581	0.239156	0.163104	-0.242	-0.0767425	-0.0697148	-0.00689301	0.0147329	0.139982
CD8+ T-cells_BLUEPRINT_1	0.0187772	0.0899615	0.0234239	0.387755	0.205815	0.206973	0.244157	-0.159638	0.140766	0.136208	0.354725	0.0338688	-0.00970627	-0.0357685	0.0995641	0.144324	0.213956
CD8+ T-cells_BLUEPRINT_2	0.042287	0.0891059	0.0369122	0.251915	0.263446	0.0576158	0.136995	-0.167518	0.122888	0.10938	0.107383	0.0755007	0.0310926	0.141161	0.0302289	0.133791	0.113955
CD8+ T-cells_BLUEPRINT_3	0.0759494	0.0476424	0.0483412	0.181052	0.196656	0.124219	0.133076	-0.226086	0.0583081	0.149913	0.356002	0.0119738	-0.086775	0.114763	0.0828879	0.0859938	0.311553
CD8+ T-cells_FANTOM_1	0.042287	0.0891059	0.0369122	0.251915	0.263446	0.0576158	0.136995	-0.167518	0.122888	0.10938	0.107383	0.0755007	0.0310926	0.141161	0.0302289	0.133791	0.113955
CD8+ T-cells_FANTOM_2	-0.0266346	0.113292	0.102823	0.0757052	0.182618	0.145021	0.215099	-0.183348	0.1056	0.3954	0.528029	-0.214301	-0.0879152	0.00946942	-0.0894607	0.145469	0.231582
CD8+ T-cells_FANTOM_3	0.00519294	0.0890539	0.0382059	0.187397	0.179558	0.0848699	0.197187	-0.14707	0.345065	0.0539475	0.193015	0.183559	-0.0294647	-0.0814483	-0.0823547	0.114979	0.295175
CD8+ T-cells_HPCA_1	-0.0555678	0.106902	0.146118	0.203112	0.215709	0.177186	0.153966	-0.252949	0.0604937	0.368876	0.556872	-0.17303	-0.168343	-0.186075	0.0369923	0.159278	0.343819
CD8+ T-cells_HPCA_2	0.0361439	0.092148	0.0363272	-0.0858105	0.181773	0.0394203	0.0777774	-0.254314	-0.0252603	0.147509	0.0166782	-0.137546	-0.0438474	0.0123143	-0.0716989	0.164857	0.171014
CD8+ T-cells_HPCA_3	0.0134291	0.104018	0.162955	0.327504	0.174621	-0.0231633	0.033576	-0.263072	-0.0702545	0.300413	0.582206	-0.25587	0.048042	-0.0568776	0.035336	0.174576	0.376283
CD8+ T-cells_IRIS_1	-0.0584758	0.224075	-0.129927	0.244233	0.0817127	0.25205	0.229596	0.142833	0.156624	0.261953	0.51503	0.129378	-0.13371	0.212355	-0.0674089	0.115067	0.36352
CD8+ T-cells_IRIS_2	-0.0609631	0.105908	0.0443127	0.130351	-0.093097	0.0291205	0.25899	0.0326792	0.217331	0.365416	0.589963	0.0894128	0.00075831	0.042692	0.0307239	0.176998	0.531383
CD8+ T-cells_IRIS_3	0.0362963	0.0727932	-0.0284221	0.205615	0.238755	-0.0448523	0.15229	-0.245123	0.219083	0.188582	0.383333	0.193542	-0.0350851	0.0732484	0.0136508	0.157775	0.245216
CD8+ T-cells_NOVERSHTERN_1	-0.0198977	0.160999	0.0135497	0.0993594	0.188622	0.148714	0.142825	-0.0576651	0.25042	0.125383	0.344602	0.189195	-0.0733398	-0.0354794	-0.0153047	0.15836	0.315217
CD8+ T-cells_NOVERSHTERN_2	-0.0555678	0.106902	0.146118	0.203112	0.215709	0.177186	0.153966	-0.252949	0.0604937	0.368876	0.556872	-0.17303	-0.168343	-0.186075	0.0369923	0.159278	0.343819
CD8+ T-cells_NOVERSHTERN_3	0.00519294	0.0890539	0.0382059	0.187397	0.179558	0.0848699	0.197187	-0.14707	0.345065	0.0539475	0.193015	0.183559	-0.0294647	-0.0814483	-0.0823547	0.114979	0.295175
CD8+ Tcm-Charoentong	0.0418739	0.0764425	0.065575	0.187689	-0.266957	0.144833	-0.0761546	0.0500076	-0.0966528	0.0975371	0.202365	-0.0639955	-0.13053	-0.224704	-0.0360456	0.0556359	0.180385
CD8+ Tcm_BLUEPRINT_1	0.0813817	0.0997029	-0.0284177	0.428245	0.200694	0.0981209	0.0102933	-0.0987091	0.0428859	0.275466	0.631766	-0.190991	-0.148646	0.271561	-0.227533	0.0895929	0.235003
CD8+ Tcm_BLUEPRINT_2	0.0550337	0.109769	0.087545	0.310441	0.118374	0.0645226	0.0397817	-0.0124809	0.107792	0.175702	0.507227	-0.20011	-0.153336	-0.110307	-0.0719869	0.0460393	0.195918
CD8+ Tcm_BLUEPRINT_3	0.0223642	0.0798473	0.107698	0.393343	0.177744	0.0733978	0.0207233	-0.134411	0.0944448	0.358081	0.716351	-0.23541	-0.082631	0.0277483	0.0441383	0.0749342	0.301947
CD8+ Tcm_HPCA_1	0.111204	0.101383	0.13278	0.34449	0.316926	0.167373	-0.0195715	-0.240499	0.0958191	0.22105	0.390043	-0.295739	-0.0072096	0.189508	-0.209634	0.0996283	0.181676
CD8+ Tcm_HPCA_2	0.0328242	0.0232762	0.132871	0.605429	0.224912	-0.0405065	0.108208	-0.232652	-0.12013	0.468509	0.614729	-0.165861	-0.119922	0.136172	-0.158158	0.173077	0.38818
CD8+ Tcm_HPCA_3	0.0760101	0.0864031	0.0848716	0.316999	0.280329	0.0351999	0.0222918	-0.125696	0.142552	0.166875	0.393353	-0.192756	-0.0879426	-0.0499439	-0.0437067	0.0674653	0.224847
CD8+ Tcm_NOVERSHTERN_1	0.00628601	0.0354373	0.126825	0.447682	0.152347	0.0546573	0.0792052	-0.236327	-0.0677518	0.310353	0.4691	-0.187371	-0.00812496	0.0372872	-0.217141	0.0492684	0.15056
CD8+ Tcm_NOVERSHTERN_2	0.00602152	0.0480656	0.185481	0.430733	0.0901222	0.0782895	0.101664	-0.169391	-0.121677	0.434494	0.615146	-0.18967	0.0436412	0.12174	-0.212956	0.0294324	0.283113
CD8+ Tcm_NOVERSHTERN_3	-0.0888035	0.0953886	0.210269	0.032479	-0.00387829	-0.0406546	0.0310033	-0.27731	-0.0859211	0.235342	0.392357	0.00624393	0.0348435	0.0296327	-0.262675	0.0387335	0.37187
CD8+ Tem-Charoentong	-0.0527295	0.100407	0.144023	0.755709	0.128444	0.323922	0.177319	0.143934	0.0604252	0.264507	0.634677	0.119193	-0.0857594	-0.0254025	-0.0553167	0.121091	0.396188
CD8+ Tem_BLUEPRINT_2	0.0841833	0.0540971	0.0578855	0.200547	0.102295	0.138521	-0.00555681	-0.261491	-0.158262	0.114557	0.0864652	-0.049745	-0.0882582	-0.0190601	-0.00254491	-0.0132055	0.0751478
CD8+ Tem_BLUEPRINT_3	0.0489564	0.0793672	0.110455	0.486073	0.0980031	0.18212	0.126062	-0.116589	-0.194653	0.287661	0.569038	-0.215449	-0.0325079	-0.0767618	-0.0390769	0.101318	0.256622
CD8+ Tem_HPCA_1	-0.000548372	0.0853039	0.0375868	0.0814504	0.111603	0.104453	0.167964	-0.225234	-0.113408	0.106531	0.0940991	-0.046126	-0.0877111	-0.139364	0.0332396	0.0295066	0.0292007
CD8+ Tem_HPCA_2	0.0345933	0.0606529	0.0341813	0.0578089	0.111607	0.13664	0.169518	-0.200469	-0.067833	0.139448	0.157757	-0.0573725	-0.0688449	-0.0387263	0.0204505	0.0207181	0.0453087
CD8+ Tem_HPCA_3	0.0660044	0.0628422	0.065212	0.265431	0.175456	0.0935782	0.1709	-0.217185	-0.133848	0.152241	0.213342	-0.112302	-0.179997	-0.0684297	0.0256393	0.0987811	0.0115873
CD8+ Tem_NOVERSHTERN_1	-0.00400584	0.085458	0.147989	0.381628	0.052331	0.0857385	0.159168	-0.0319924	-0.197255	0.403016	0.642601	-0.224734	-0.0770502	-0.00507939	0.0593281	0.0724726	0.166259
CD8+ Tem_NOVERSHTERN_2	0.0122987	0.0682278	0.105951	0.417903	-0.00599461	0.107301	0.17745	-0.0178231	-0.184171	0.401446	0.656781	-0.198818	0.0167656	-0.0771552	0.101157	0.0842366	0.182179
CD8+ Tem_NOVERSHTERN_3	-0.0045603	0.0625944	0.166486	0.429866	0.0267552	0.116011	0.174709	-0.0605359	-0.160646	0.395792	0.645659	-0.232023	-0.0770502	-0.0522486	0.109518	0.0956536	0.174607
CD8+ naive T-cells_HPCA_1	0.105423	0.0189098	0.0352085	-0.0170852	0.161137	-0.110747	-0.200611	-0.247405	0.0156996	0.0222891	-0.115944	-0.11251	0.0278039	-0.121557	-0.108217	-0.00789981	-0.0858649
CD8+ naive T-cells_HPCA_2	0.147323	0.0313993	0.060036	0.185942	0.37698	-0.142561	-0.110918	-0.272848	0.0200647	0.0989117	-0.212317	-0.07123	0.0264036	0.0151366	-0.0819508	0.0623729	-0.0776163
CD8+ naive T-cells_HPCA_3	0.112324	0.0445268	0.0367018	0.312774	0.211955	-0.00212263	-0.0767464	-0.0681575	-0.0110748	0.186842	0.255159	-0.0702891	-0.0508955	-0.212589	-0.0416105	0.0102281	0.0438778
CHARAFE_BREAST_CANCER_BASAL_VS_MESENCHYMAL_DN	-0.108711	0.151067	0.100717	0.613702	-0.342873	0.296067	0.267429	0.334034	0.301524	0.0317825	0.374038	0.251909	0.0045287	0.0216541	0.0267823	0.108379	0.399193
CHARAFE_BREAST_CANCER_BASAL_VS_MESENCHYMAL_UP	0.0466267	-0.121567	0.0634014	-0.60893	0.125631	-0.197426	-0.346202	0.0159883	-0.159451	0.0487884	-0.258946	0.00856639	0.00492081	0.0956348	0.00315283	0.0152337	-0.347676
CHARAFE_BREAST_CANCER_LUMINAL_VS_BASAL_DN	-0.0492975	0.0735646	0.0568608	0.401656	-0.0819277	0.221807	0.219069	0.284296	0.263555	0.118372	0.222274	0.196434	0.00975506	0.0531447	-0.0266131	0.187993	0.155684
CHARAFE_BREAST_CANCER_LUMINAL_VS_BASAL_UP	-0.00827716	-0.0573354	0.0301061	-0.285735	0.113911	0.0322791	-0.218346	-0.189856	-0.100419	-0.0724899	-0.195001	0.04437	-0.0642681	0.0294103	0.0683057	-0.162922	-0.124919
CHARAFE_BREAST_CANCER_LUMINAL_VS_MESENCHYMAL_DN	-0.0439644	0.118328	0.102294	0.594367	-0.235775	0.302399	0.361843	0.323682	0.273586	0.0302215	0.354226	0.299813	-0.0130303	0.00325174	-0.110973	0.181028	0.308906
CHARAFE_BREAST_CANCER_LUMINAL_VS_MESENCHYMAL_UP	-0.003287	-0.0788363	0.0231565	-0.586162	0.113073	-0.235072	-0.317677	-0.159835	-0.131792	-0.0565554	-0.294416	0.0502605	-0.0299728	0.0977683	-0.046918	-0.123132	-0.325612
CHEMELLO_SOLEUS_VS_EDL_MYOFIBERS_UP	-0.11362	-0.0259853	0.11385	0.40478	-0.150338	0.233002	0.272407	0.230425	0.174986	0.104533	0.687993	0.205429	0.0663944	0.0248425	-0.0381262	0.0870492	0.519402
CHEN_LIVER_METABOLISM_QTL_CIS	0.0710951	-0.0377495	0.0252479	0.0133001	-0.00999152	0.0223574	-0.27395	-0.0378638	0.120611	-0.0162806	0.105509	0.0549394	-0.0522758	0.213712	-0.066393	-0.11575	-0.01981
CHEN_METABOLIC_SYNDROM_NETWORK	0.0407415	0.060327	0.0159439	0.291694	-0.137315	0.246386	-0.0430729	0.0503061	0.05134	0.0669133	0.207426	-0.0976683	-0.11648	0.100673	-0.079733	0.0367914	0.0948111
CHEN_NEUROBLASTOMA_COPY_NUMBER_GAINS	-0.0354262	0.0592337	0.0370189	-0.0368252	0.0732276	0.024669	0.203102	-0.0563369	0.215805	-0.118556	-0.0581036	0.0608827	0.0876691	0.0538278	-0.0304651	0.0718406	-0.0113512
CHIBA_RESPONSE_TO_TSA	0.0497666	0.0138608	0.105949	0.480911	0.0839387	0.149779	-0.216326	-0.0418738	0.0812439	0.127432	-0.298312	-0.0874655	-0.102	0.292957	-0.148374	-0.0481141	0.114717
CHICAS_RB1_TARGETS_CONFLUENT	-0.0928519	0.104815	0.0729301	0.522251	-0.271459	0.204	0.149116	0.272713	0.236676	0.0718246	0.419752	0.34156	-0.0158608	0.095402	-0.0629379	0.10348	0.359551
CHICAS_RB1_TARGETS_GROWING	0.060012	-0.0947787	0.0489335	-0.0721592	-0.129797	-0.195338	-0.191411	-0.0451665	0.043274	-0.175779	-0.20535	0.114727	-0.0457753	0.108391	-0.124559	-0.12522	-0.0149557
CHICAS_RB1_TARGETS_LOW_SERUM	0.119012	-0.16243	0.0573295	-0.286234	-0.136802	-0.238246	-0.336704	-0.361394	-0.0299882	-0.15117	-0.493071	-0.0789163	-0.011667	-0.0892064	0.048167	-0.194082	-0.184918
CHICAS_RB1_TARGETS_SENESCENT	0.0677727	-0.0945847	0.0633848	0.0321178	-0.0693898	0.0530618	-0.167409	-0.0303361	-0.0849551	-0.071085	-0.155859	0.167047	-0.0176022	0.0454838	-0.00661602	-0.0919376	-0.0146136
CHOI_ATL_ACUTE_STAGE	-0.160815	0.00445519	0.0302448	0.140995	-0.187884	-0.0923315	0.142293	0.222017	0.0897943	0.116963	-0.280988	0.104218	0.176209	0.0739701	-0.15782	0.173139	-0.205391
CHOI_ATL_CHRONIC_VS_ACUTE_DN	0.158693	0.0226227	0.123864	-0.0861965	0.201464	-0.167237	-0.395647	-0.266506	0.255576	-0.154095	-0.536813	-0.260112	-0.0986604	0.0659754	0.0917625	0.0212829	-0.0210605
CHOI_ATL_STAGE_PREDICTOR	0.105901	0.00309755	0.0910303	-0.133564	0.128244	-0.174472	-0.26971	-0.35999	0.0979926	-0.146529	-0.53146	-0.0680509	-0.124905	-0.0220248	-0.0207054	0.00965393	-0.106908
CHROMOSOMAL_PART	0.165904	-0.142418	0.0161211	-0.285276	0.0182404	-0.359487	-0.212318	-0.326171	-0.0133651	-0.153842	-0.685602	-0.0604044	-0.0244854	0.00873484	-0.034791	-0.28817	-0.333708
CHROMOSOME	0.159414	-0.142556	0.0118582	-0.339925	0.0669917	-0.334175	-0.219834	-0.348295	-0.00827054	-0.149256	-0.664733	-0.00997777	-0.0383927	0.0644206	-0.0168754	-0.281235	-0.310684
CHYLA_CBFA2T3_TARGETS_DN	-0.0378261	-0.0376395	0.0475513	-0.0557514	-0.255465	0.0595395	-0.104426	0.0758054	0.0753625	0.133655	0.152864	-0.031342	-0.0575416	-0.0162537	-0.00520069	0.0102875	-0.107933
CHYLA_CBFA2T3_TARGETS_UP	-0.020059	0.0747881	0.0386026	0.328511	-0.0583397	0.305089	0.0672387	0.108338	0.163332	0.176695	0.327848	-0.0803949	-0.0499086	0.0814256	-0.02281	0.0941471	0.104696
CLIMENT_BREAST_CANCER_COPY_NUMBER_DN	-0.136242	0.129506	0.308514	0.151117	-0.0537843	0.149715	0.299364	0.177776	0.00937828	0.33006	0.200037	0.107341	0.202564	0.0211008	-0.0205768	0.244371	0.125976
CLIMENT_BREAST_CANCER_COPY_NUMBER_UP	-0.0177025	-0.0209296	0.0203957	-0.156253	0.185164	-0.020301	-0.0713834	0.086685	0.131198	-0.0110762	-0.0584933	-0.0202846	-0.000455958	0.0493715	0.000192235	-0.0195272	0.0896279
CLP_BLUEPRINT_1	0.12705	-0.159597	0.100695	-0.0681495	0.160445	-0.28426	-0.356958	-0.350112	0.0325521	0.0899876	-0.483144	-0.134972	-0.0673527	0.00403682	0.0921489	-0.128917	-0.0515807
CLP_BLUEPRINT_2	0.114451	-0.12568	0.114012	-0.248427	0.317796	-0.245484	-0.294568	-0.433912	-0.13952	0.0268821	-0.433285	-0.326044	-0.0987133	-0.214319	0.0445748	-0.0762626	-0.0552331
CLP_BLUEPRINT_3	0.103033	-0.137962	0.0996273	-0.189435	0.292558	-0.237666	-0.329947	-0.40111	0.0182063	0.0523616	-0.489631	-0.181039	-0.0753679	-0.0658613	-0.00294328	-0.0991932	-0.108902
CMP_BLUEPRINT_1	-0.0699077	0.118221	0.171458	0.418999	-0.260131	0.343301	0.184196	0.263686	0.0455466	0.268306	0.608254	-0.159443	0.211452	-0.0262127	0.105498	0.236341	0.397852
CMP_BLUEPRINT_2	-0.0682277	0.200085	0.105535	0.402166	-0.269629	0.372169	0.160099	0.293274	0.102752	0.298278	0.713828	-0.0652836	0.211452	0.212218	0.09372	0.230055	0.435748
CMP_BLUEPRINT_3	-0.0628374	0.165202	0.190951	0.440138	-0.215319	0.407318	0.111012	0.257278	0.129039	0.299734	0.747169	-0.0579508	0.211452	0.359279	0.0319211	0.190881	0.402156
CMP_HPCA_1	0.00782139	0.00348359	0.0271554	-0.109812	-0.162909	0.115872	0.0437617	0.00768684	0.0864453	0.160586	0.290607	-0.112592	-0.00972506	-0.0981483	-0.0579096	0.0332209	0.147264
CMP_HPCA_2	0.0328214	0.0335605	0.026617	-0.0975941	0.149631	-0.0499692	0.0764898	-0.234152	-0.00794718	-0.149893	-0.208153	-0.00361175	-0.0559017	-0.14938	-0.00122396	-0.0662363	-0.172013
CMP_HPCA_3	-0.0771696	0.138288	0.0546473	0.32809	-0.251661	0.249916	0.0773778	0.0250236	-0.0579991	0.059865	0.0872684	-0.107494	0.239367	-0.303645	0.157884	0.180172	0.0868344
CMP_NOVERSHTERN_1	0.0478637	0.0524	0.0127898	-0.278963	0.0356697	0.11811	0.094043	-0.251414	0.156563	-0.25693	-0.176638	-0.222709	0.0176029	-0.0624132	0.0169397	-0.0100637	0.0289373
CMP_NOVERSHTERN_2	-0.0308752	0.0704139	0.0854302	0.0664954	0.099888	0.220324	0.072424	-0.158418	0.129364	-0.232094	0.1198	-0.226164	-0.0426966	-0.0834985	0.0220758	0.119618	0.243676
CMP_NOVERSHTERN_3	-0.0416435	0.156314	0.02385	0.217117	-0.177618	0.247594	0.131282	-0.0308908	0.0278537	0.0543061	0.277786	-0.164792	0.071912	-0.143674	0.0991568	0.150804	0.137271
COATES_MACROPHAGE_M1_VS_M2_DN	-0.0885507	0.00605795	0.0279169	0.249867	-0.129992	0.20824	-0.0316277	0.111237	0.0686128	0.0437764	0.128812	0.0372198	0.00878199	0.0109184	0.0819902	0.0581083	0.0198375
COATES_MACROPHAGE_M1_VS_M2_UP	-0.0317847	0.117532	0.0661093	0.422027	-0.107374	0.184346	0.0305505	0.146687	0.116179	0.0432446	0.388981	0.301223	-0.0802114	0.132309	-0.130956	0.154728	0.28233
COLLIS_PRKDC_REGULATORS	0.245123	0.0314799	0.145949	0.13353	0.431684	-0.0645427	-0.468014	-0.20392	-0.183225	0.0333466	-0.224829	-0.202753	-0.0562886	-0.191085	-0.232778	-0.192678	-0.188999
COLLIS_PRKDC_SUBSTRATES	0.236884	0.0367713	0.0533487	-0.144217	0.212405	-0.274808	-0.263062	-0.179046	-0.0803734	-0.108975	-0.598659	-0.241331	0.105684	-0.13154	-0.0921379	-0.00135849	0.0255298
CORDENONSI_YAP_CONSERVED_SIGNATURE-C6	-0.0329818	-0.0131573	0.098428	0.342868	-0.280447	0.0338193	0.0109128	0.226637	0.133478	0.182587	0.0995875	0.348338	-0.0957816	0.108692	-0.122538	0.0320373	0.227749
CORONEL_RFX7_DIRECT_TARGETS_UP	0.0145688	0.134429	0.0095981	0.26464	0.160818	0.201453	0.0995722	-0.0225696	-0.0945894	0.0115127	0.250092	0.252045	-0.111712	-0.0194338	-0.138311	0.0754053	0.224001
COURTOIS_SENESCENCE_TRIGGERS	0.0924048	-0.121553	-0.0442159	-0.247599	-0.136039	-0.0390095	-0.186603	-0.249135	0.0732993	-0.176203	-0.788287	-0.314966	-0.0990734	0.0648714	0.0562304	-0.147242	-0.175802
CROSBY_E2F4_TARGETS	0.2421	-0.355881	-0.167693	-0.928118	-0.424082	-0.838774	-0.627468	-0.690163	0.073128	-0.356991	-1.2965	-0.117936	-0.0450755	0.0625412	-0.0864052	-0.641175	-0.747119
CRX_DN.V1_DN-C6	-0.0530985	0.0638006	0.0450289	0.289821	-0.133854	0.204363	0.140678	0.250865	0.0163126	0.211521	0.298947	0.16601	0.0547124	0.07085	-0.026721	0.150262	0.26064
CRX_DN.V1_UP-C6	0.00649717	-0.00146886	-0.0123367	0.168727	-0.0869228	0.118292	0.0255503	-0.0516451	0.0647517	0.0847816	0.305882	-0.049659	-0.0708379	0.114404	0.0670444	-0.019509	0.0935774
CRX_NRL_DN.V1_DN-C6	-0.0538056	0.0149494	0.0509211	0.2195	-0.156703	0.108595	-0.0511877	0.0992314	-0.0448751	0.0530879	0.164377	0.0893967	0.03148	0.212833	-0.0808307	0.0965585	0.176486
CRX_NRL_DN.V1_UP-C6	-0.0141882	0.00044276	0.0368839	0.131136	-0.107437	0.081227	0.105997	0.0561244	0.106614	0.0972087	0.272483	0.00711079	-0.0429545	0.0605954	0.0328509	0.00372039	0.115787
CSR_EARLY_UP.V1_DN-C6	-0.0578552	0.103672	0.0262192	0.280942	0.17023	0.206782	0.216883	0.034821	0.0975699	-0.00292429	0.308088	0.217903	0.0490558	0.00176511	-0.0620757	0.130188	0.281225
CSR_EARLY_UP.V1_UP-C6	0.0623892	-0.0565665	0.0283546	-0.1823	0.110213	-0.0437322	-0.080822	-0.104284	-0.0193229	-0.0539807	-0.420676	0.00949308	0.0148586	-0.0350133	-0.0492282	-0.0694736	-0.0943089
CSR_LATE_UP.V1_DN-C6	-0.0709283	0.108734	0.0723949	0.432042	-0.188003	0.343549	0.133977	0.237691	0.208178	0.143402	0.422469	0.132444	0.0211055	-0.0131154	-0.116341	0.18778	0.286117
CSR_LATE_UP.V1_UP-C6	0.117054	-0.180095	0.0180407	-0.391864	-0.175276	-0.27186	-0.31024	-0.354133	-0.0399684	-0.145607	-0.640167	-0.0654934	-0.0503934	0.0128975	0.0985113	-0.24934	-0.30626
CTIP_DN.V1_DN-C6	-0.0737834	0.0440343	0.0108203	0.115962	-0.198743	0.246573	0.0666134	0.189988	0.0320164	0.193426	0.363365	-0.070965	0.046679	0.143493	0.0628392	0.120906	0.101043
CTIP_DN.V1_UP-C6	-0.059003	0.0265618	0.0218633	0.322702	-0.23623	0.196072	0.0987708	0.150594	0.111254	0.126224	0.390707	-0.0421689	0.0232967	-0.0489634	-0.0199552	0.0342558	0.204933
CTL-Jiang	0.0944294	0.0338923	0.31151	0.44219	0.330758	0.157727	0.0898327	-0.0709629	-0.338262	0.450038	0.616938	-0.559398	-0.0801717	0.273291	-0.0217331	0.126736	0.362291
CUI_DEVELOPING_HEART_5TH_WEEK_ATRIAL_CARDIOMYOCYTE-CP	-0.0734737	0.0488839	0.0219926	0.536096	-0.25516	0.277516	0.0583043	0.0907322	0.250376	-0.0520014	0.401323	0.324557	-0.0647638	0.12553	-0.0495094	0.183733	0.350795
CUI_DEVELOPING_HEART_5TH_WEEK_VENTRICULAR_CARDIOMYOCYTE-CP	-0.0672797	0.0928202	0.10675	0.41569	-0.165247	0.238571	0.139646	0.274405	0.284878	0.195968	0.476846	0.161833	-0.0112919	0.233841	-0.0571604	0.229876	0.435106
CUI_DEVELOPING_HEART_C1_5TH_WEEK_CARDIAC_CELLS-CP	0.0238015	-0.136757	0.0461876	-0.435508	-0.081208	-0.106984	-0.270356	-0.057822	-0.0965592	-0.12285	-0.12953	0.0963705	-0.0259911	0.0916794	0.017074	0.0579329	-0.0429427
CUI_DEVELOPING_HEART_C2_CARDIOMYOCYTE-CP	-0.0879701	-0.0441256	0.080602	0.291881	-0.0963799	0.195219	0.0784852	0.128216	0.121502	0.135437	0.52367	-0.00368222	-0.00906795	0.0223762	-0.0619508	0.0598369	0.376764
CUI_DEVELOPING_HEART_C3_FIBROBLAST_LIKE_CELL-CP	-0.138737	0.182815	0.239774	0.817726	-0.356257	0.391275	0.324568	0.480231	0.305874	0.135293	0.679165	0.60975	-0.044483	0.135446	-0.0668759	0.207416	0.655693
CUI_DEVELOPING_HEART_C4_ENDOTHELIAL_CELL-CP	-0.127908	0.0916215	0.0828713	0.482674	-0.204954	0.349102	0.116338	0.107838	0.278941	0.179041	0.333513	0.463236	-0.0360366	0.0504229	-0.080815	0.229505	0.171998
CUI_DEVELOPING_HEART_C5_VALVAR_CELL-CP	-0.107018	0.0717389	0.166309	0.519189	-0.166658	0.323529	0.155135	0.348391	0.25984	0.230398	0.437895	0.391621	-0.0225499	0.186953	-0.109473	0.174943	0.474611
CUI_DEVELOPING_HEART_C6_EPICARDIAL_CELL-CP	-0.0894763	0.0364104	0.0771128	0.301416	-0.147781	0.139743	0.0804739	0.245982	0.145965	0.13435	0.352318	0.298445	-0.0299132	0.145115	-0.0191345	0.14587	0.297697
CUI_DEVELOPING_HEART_C7_MAST_CELL-CP	0.0383694	0.131509	0.114287	0.47423	0.0476523	0.345693	0.00296784	0.0376216	0.107283	0.27633	0.416608	-0.127999	-0.0226171	0.123248	-0.175647	0.0973307	0.253391
CUI_DEVELOPING_HEART_C8_MACROPHAGE-CP	0.0633995	0.152541	0.106305	0.642627	0.0153827	0.453038	0.0809802	0.0901425	0.108467	0.222467	0.554398	-0.150533	-0.131661	0.170688	-0.0484475	0.0908115	0.244353
CUI_DEVELOPING_HEART_C9_B_T_CELL-CP	0.0797761	0.0944303	0.0705412	0.480504	0.119192	0.318284	0.0920401	-0.0651633	-0.0998478	0.262686	0.527087	-0.190769	-0.111563	0.0556318	-0.113113	0.0899711	0.183168
CUI_DEVELOPING_HEART_CARDIAC_FIBROBLASTS-CP	-0.113652	0.0107629	0.0925547	0.381807	-0.211725	0.208338	0.149606	0.201695	0.215184	0.208879	0.489009	0.223549	0.0110187	0.0752553	-0.0472914	0.14698	0.442909
CUI_DEVELOPING_HEART_COMPACT_ATRIAL_CARDIOMYOCYTE-CP	-0.0168933	-0.0110411	0.230001	-0.0236049	-0.209327	0.0219125	-0.0027376	-0.1677	0.0235874	0.208125	-0.159809	0.0303177	0.00459943	-0.0927663	-0.224792	0.183934	0.384579
CUI_DEVELOPING_HEART_COMPACT_VENTRICULAR_CARDIOMYOCYTE-CP	-0.127109	0.12747	0.209077	0.727493	-0.335068	0.344138	0.191813	0.382478	0.393555	0.168833	0.614203	0.431623	-0.00682734	0.182843	-0.110673	0.18385	0.639154
CUI_DEVELOPING_HEART_CORONARY_VASCULAR_ENDOTHELIAL_CELL-CP	-0.0677866	0.136495	0.0941871	0.714257	-0.169817	0.409022	0.21272	0.171124	0.385986	0.221499	0.497551	0.468042	-0.0682159	0.0690071	-0.0289858	0.242529	0.267853
CUI_DEVELOPING_HEART_ENDOCARDIAL_CELL-CP	-0.151371	0.0694919	0.0895485	0.50105	-0.303382	0.246673	0.167923	0.399732	0.20277	0.233426	0.501288	0.38849	-0.0272916	0.119151	-0.0667669	0.2009	0.466181
CUI_DEVELOPING_HEART_LEFT_ATRIAL_CARDIOMYOCYTE-CP	-0.113651	0.0943793	0.12476	0.5736	-0.338775	0.169612	0.322761	0.38672	0.3689	0.279515	0.610941	0.253593	-0.0189268	0.200425	-0.083835	0.263906	0.515534
CUI_DEVELOPING_HEART_LEFT_VENTRICULAR_CARDIOMYOCYTE-CP	-0.078675	-0.00390791	-0.00341149	0.450912	-0.27526	0.139582	-0.00390608	0.201245	0.277342	0.0259327	0.204779	0.425259	-0.093715	0.164409	-0.153159	0.159716	0.238172
CUI_DEVELOPING_HEART_RIGHT_ATRIAL_CARDIOMYOCYTE-CP	-0.0582213	0.0841405	0.112903	0.218339	-0.195282	0.248208	0.203939	0.190634	0.113914	0.109825	0.349117	0.229061	0.0970766	0.0356697	-0.0875722	0.154249	0.249711
CUI_DEVELOPING_HEART_RIGHT_VENTRICULAR_CARDIOMYOCYTE-CP	-0.0122675	0.0883731	0.0531908	0.634928	-0.154944	0.303563	0.166715	0.133608	0.314123	0.102114	0.524717	0.284107	-0.111683	0.0874553	-0.0862325	0.173728	0.444378
CUI_DEVELOPING_HEART_SMOOTH_MUSCLE_CELL-CP	-0.111039	0.192847	0.117011	0.860825	-0.299719	0.377854	0.30084	0.460372	0.381527	0.135963	0.732915	0.528183	-0.0579513	0.181766	-0.138445	0.250084	0.699524
CUI_DEVELOPING_HEART_TRABECULAR_ATRIAL_CARDIOMYOCYTE-CP	-0.0256482	0.0303754	0.0777067	0.13111	0.0787099	-0.0201086	-0.242101	0.0712078	0.111976	-0.0322811	0.0429896	0.300636	-0.00814968	0.182318	-0.0741575	0.105918	0.131364
CUI_DEVELOPING_HEART_TRABECULAR_VENTRICULAR_CARDIOMYOCYTE-CP	0.0616872	-0.0970023	0.0791835	-0.247236	-0.0221315	-0.113648	-0.323715	-0.0394211	0.106898	-0.0434328	-0.196326	0.0322928	0.0251134	0.183339	-0.146499	-0.069873	-0.0632103
CUI_DEVELOPING_HEART_VALVAR_ENDOTHELIAL_CELL-CP	-0.0961058	0.0922741	0.172531	0.494264	-0.178279	0.393791	0.169011	0.390797	0.176401	0.276752	0.439965	0.294326	0.0565625	0.12826	-0.150876	0.216771	0.394114
CUI_DEVELOPING_HEART_VASCULAR_ENDOTHELIAL_CELL-CP	-0.124052	0.120188	0.148832	0.554427	-0.15096	0.341717	0.175036	0.354488	0.226135	0.236691	0.472387	0.453685	-0.0221547	0.153796	-0.0980939	0.20417	0.456271
CUI_GLUCOSE_DEPRIVATION	0.0899665	-0.152956	0.0310582	-0.314999	0.0337392	-0.101709	-0.368255	-0.19783	-0.117886	-0.0320286	-0.283596	-0.0127146	-0.141293	0.272483	0.0901468	-0.219848	-0.192713
CYCLIN_D1_KE_.V1_DN-C6	-0.0481407	0.0722364	0.0271425	0.387914	-0.0931349	0.297248	0.147342	0.138565	0.114892	0.163272	0.421124	0.0206271	-0.0791118	0.0269838	-0.0511835	0.0838919	0.32588
CYCLIN_D1_KE_.V1_UP-C6	-0.0331676	-0.00373848	0.0540191	-0.115844	-0.178	0.0897834	0.045428	-0.0403113	-0.254736	0.0747415	-0.118821	0.118638	-0.0701379	0.108092	-0.0516226	-0.0220618	-0.0283088
CYCLIN_D1_UP.V1_DN-C6	0.0352955	0.081817	0.0130964	0.132061	0.0323799	0.0910147	0.0125109	-0.0245487	0.137449	0.0734354	0.127139	-0.0238459	-0.082796	0.129498	0.022511	0.0178908	0.0388828
CYCLIN_D1_UP.V1_UP-C6	-0.0644805	0.0442104	0.0403661	0.0268822	-0.222877	0.194752	0.119987	0.0549547	-0.109746	0.135165	-0.045975	0.118578	0.00327015	0.0556432	-0.0538885	0.0188301	-0.00607341
Cancer-associated fibroblasts-Bagaev	-0.183447	0.195797	0.0872538	1.00898	-0.523806	0.499948	0.374508	0.575079	0.230362	0.100072	0.689363	0.767835	-0.0738905	0.258564	-0.105449	0.17036	0.609536
Central memory CD4 T cell-Charonentonf	0.0118421	0.133284	0.10656	0.512412	-0.108214	0.264396	-0.0413108	0.0330015	0.203715	0.107213	0.26557	0.144129	-0.0513505	0.102174	0.00172529	0.0698707	0.10444
Central memory CD8 T cell-Charonentonf	0.0418739	0.0764425	0.065575	0.187689	-0.266957	0.144833	-0.0761546	0.0500076	-0.0966528	0.0975371	0.202365	-0.0639955	-0.13053	-0.224704	-0.0360456	0.0556359	0.180385
Checkpoint molecules-Bagaev	0.0830449	0.0376877	0.0444659	0.378441	0.134066	0.280368	0.0343467	-0.0235644	-0.0546872	0.447659	0.672409	-0.108437	-0.0855676	-0.000379842	0.0477856	-0.128203	0.169514
Chondrocytes_ENCODE_1	-0.121709	0.0186637	0.306602	0.514507	-0.233198	0.242865	0.164934	0.283798	0.306478	0.1901	0.374522	0.281936	-0.0361715	0.132521	0.109704	0.125826	0.550008
Chondrocytes_ENCODE_2	-0.100131	0.0313161	0.28268	0.472535	-0.232002	0.229336	0.141961	0.210916	0.27455	0.1361	0.329451	0.277923	-0.0361715	0.132695	0.128105	0.130574	0.54259
Chondrocytes_ENCODE_3	-0.0728561	0.0112003	0.137536	0.468207	-0.274326	0.260697	0.0946547	0.260775	0.162563	0.111632	0.428115	0.29509	-0.0660738	0.181312	0.0975053	0.0841692	0.494677
Chondrocytes_FANTOM_1	-0.0840982	0.0683701	0.0318436	0.387307	-0.128629	0.193813	0.111582	0.0991865	0.160399	0.0530537	0.307498	0.0967378	-0.0600179	0.16934	-0.127726	0.0591214	0.386068
Chondrocytes_FANTOM_2	-0.0904595	0.0943038	0.0810799	0.531132	-0.217468	0.235378	0.139882	0.159057	0.137178	0.136686	0.422824	0.17168	-0.0827243	0.0883505	-0.0736583	0.109962	0.49303
Chondrocytes_FANTOM_3	-0.0979644	0.114479	0.104078	0.512363	-0.194682	0.270952	0.159542	0.190805	0.196062	0.180907	0.416014	0.213493	-0.0702486	0.161049	-0.085691	0.0932632	0.492124
Chondrocytes_HPCA_1	-0.180328	0.0363947	0.237693	0.413574	-0.295054	0.359765	0.181188	0.291246	0.275337	0.131833	0.481156	0.395407	-0.0429488	0.114667	0.186484	0.149454	0.644451
Chondrocytes_HPCA_2	-0.165868	0.0148299	0.272755	0.181842	-0.299698	0.359341	0.292147	0.348744	0.328059	0.192019	0.552388	0.384373	0.00124999	0.0718539	0.191804	0.138834	0.708391
Chondrocytes_HPCA_3	-0.209599	0.0503822	0.282255	0.339202	-0.240533	0.392217	0.307328	0.37829	0.303756	0.193252	0.449288	0.407208	-0.0514135	0.0879092	0.197721	0.10342	0.658196
Class-switched memory B-cells_BLUEPRINT_1	0.0197315	0.0471958	0.0148137	-0.132822	0.0317012	0.313534	0.0115791	-0.207181	-0.049868	0.184134	0.0215642	-0.346931	0.0578497	0.131987	0.121074	0.0381393	-0.0739953
Class-switched memory B-cells_BLUEPRINT_2	0.114613	0.0104903	0.097543	-0.213306	0.070246	0.158121	-0.0686306	-0.260241	-0.0609086	0.103187	-0.224506	-0.330649	-0.0892052	0.141326	0.121432	-0.0486359	-0.131031
Class-switched memory B-cells_BLUEPRINT_3	0.119412	0.0640728	0.038956	-0.0909828	0.203991	0.203285	-0.0483263	-0.27855	0.0890767	0.091711	-0.0487035	-0.28954	-0.0927408	0.0794526	0.054753	-0.0452036	-0.174979
Class-switched memory B-cells_NOVERSHTERN_1	0.0373734	-0.0545306	0.0248426	0.0759067	-0.14249	0.209652	-0.103369	-0.212086	-0.205743	0.205955	0.405388	-0.10244	-0.106218	-0.171325	0.0823599	-0.0497461	-0.138541
Class-switched memory B-cells_NOVERSHTERN_2	0.0143664	-0.0498044	0.0733639	0.0653366	-0.130685	0.177585	-0.134014	-0.285806	-0.156682	0.195153	0.376674	-0.122186	-0.190826	-0.171325	0.0609234	-0.0892534	-0.186687
Class-switched memory B-cells_NOVERSHTERN_3	0.0143664	-0.0498044	0.0733639	0.0653366	-0.130685	0.177585	-0.134014	-0.285806	-0.156682	0.195153	0.376674	-0.122186	-0.190826	-0.171325	0.0609234	-0.0892534	-0.186687
Co-activation molecules-Bagaev	0.0953548	0.0344619	-0.0925296	0.501472	-0.225819	0.390334	-0.00581963	0.000715233	0.00938116	0.0934735	0.2731	-0.26154	-0.240339	0.0411769	0.0272191	-0.027749	0.116303
Co-inhibitory checkpoint targets-li	0.0775287	0.00951851	-0.0137036	-0.00598825	0.122324	0.220904	-0.0514606	0.0769996	0.00884706	0.23593	0.373735	-0.161033	-0.0406244	0.0160681	0.0539232	-0.00226537	0.088641
Co-stimulatory checkpoint targets-li	0.143932	0.0334016	-0.0506497	0.36301	-0.136167	0.4076	0.0238752	-0.0327622	-0.124342	0.122017	0.374143	-0.101226	-0.182474	-0.0188401	0.140913	-0.0217115	0.0744721
Cytolytic Activity-Rooney	0.107971	0.01649	0.449576	0.580647	0.311605	0.00604052	0.042939	-0.162139	-0.645097	0.657523	0.854183	-0.45677	-0.127685	0.0455266	0.0376249	0.0867178	0.316429
Cytolytic activity-Long	0.0604318	0.00657836	0.23372	0.474748	0.226037	0.166308	0.198733	0.0784453	-0.603795	0.850988	0.62842	-0.513284	0.206753	0.0455266	0.174584	0.1467	0.228556
DACOSTA_ERCC3_ALLELE_XPCS_VS_TTD_DN	-0.118141	0.144766	0.12217	0.661857	-0.125495	0.282137	0.255888	0.411724	0.40006	0.100663	0.578653	0.390052	-0.00737267	0.148973	-0.137366	0.19666	0.491961
DACOSTA_ERCC3_ALLELE_XPCS_VS_TTD_UP	-0.0446658	-0.0130539	0.0710729	0.265743	-0.288176	0.180849	0.131405	0.195036	0.0381696	0.0856299	0.234199	0.131937	0.0299109	0.0596902	0.154566	0.0938834	0.135754
DACOSTA_LOW_DOSE_UV_RESPONSE_VIA_ERCC3_XPCS_DN	-0.0198728	-0.142755	0.143466	0.131731	-0.278508	0.0735365	-0.180115	-0.190875	-0.0967353	0.21606	-0.182049	-0.0743733	-0.0231537	0.0437175	-0.239849	-0.225755	0.00223672
DACOSTA_LOW_DOSE_UV_RESPONSE_VIA_ERCC3_XPCS_UP	0.0338802	0.168204	0.102863	0.331455	0.165293	0.282461	0.270866	0.321776	-0.183215	0.261842	0.311336	-0.0560693	0.0416714	-0.0118135	-0.135839	0.155695	0.215674
DACOSTA_UV_RESPONSE_VIA_ERCC3_COMMON_DN	0.00825989	0.0954111	0.0724104	0.17405	0.293175	-0.0128533	0.0126059	0.148017	0.157764	-0.0659522	-0.0325617	0.287278	0.0162359	0.111146	0.0235517	0.00819562	0.00385879
DACOSTA_UV_RESPONSE_VIA_ERCC3_COMMON_UP	0.129096	-0.0344804	0.0658617	0.0316131	-0.0155815	0.0718433	-0.136165	-0.210307	-0.0550391	0.0254085	-0.215143	0.071223	0.0100274	0.184529	-0.0266158	0.0218208	-0.0119778
DACOSTA_UV_RESPONSE_VIA_ERCC3_DN	0.0196221	0.0932277	0.0579559	0.198835	0.25822	-0.00189767	0.00926477	0.127254	0.186039	-0.0637847	-0.0437373	0.303503	-0.0192753	0.0701182	0.0535678	0.0200045	0.0555777
DACOSTA_UV_RESPONSE_VIA_ERCC3_TTD_DN	0.0192855	0.16056	0.0428704	0.450498	0.201265	0.248947	0.223622	0.298749	0.332619	-0.0834338	0.269126	0.372549	-0.0193748	0.110417	-0.00468628	0.0891315	0.221364
DACOSTA_UV_RESPONSE_VIA_ERCC3_TTD_UP	0.0308461	-0.0697927	0.0120851	-0.0239417	-0.17574	0.0608178	-0.111125	-0.271144	-0.346428	-0.00987565	-0.477056	0.0755105	-0.0737741	0.0172076	0.0536881	-0.0894341	-0.222266
DACOSTA_UV_RESPONSE_VIA_ERCC3_UP	0.12166	-0.0655644	0.0317274	-0.0541521	-0.0837556	0.0361274	-0.127864	-0.276249	-0.174801	0.0277799	-0.33055	-0.0379581	-0.0393842	0.0461184	-0.11356	-0.0900657	-0.116252
DACOSTA_UV_RESPONSE_VIA_ERCC3_XPCS_DN	3.03406e-05	0.10524	0.0570748	0.275191	0.237188	0.148875	0.0650225	0.16305	0.266178	-0.0340932	0.133325	0.378627	0.00770901	0.0363793	0.0134768	0.0509537	0.163987
DACOSTA_UV_RESPONSE_VIA_ERCC3_XPCS_UP	0.093314	-0.0282499	0.016612	-0.396936	0.0416915	0.0365189	-0.00294408	-0.310195	0.156985	-0.0196616	-0.464598	-0.255918	0.0457956	-0.141438	-0.126386	-0.0483792	-0.197732
DALESSIO_TSA_RESPONSE	-0.0372909	0.0556705	0.215703	0.546138	-0.0267416	0.303027	0.116513	0.277512	0.076237	0.332391	0.37682	0.209307	0.0935284	0.246884	-0.0837198	0.166463	0.390891
DAWSON_METHYLATED_IN_LYMPHOMA_TCL1	-0.105975	0.0384735	0.0837738	0.277665	-0.0784183	0.21473	0.285071	0.334938	0.161521	0.051399	0.487453	0.244867	0.084906	0.0852364	-0.00190029	0.16751	0.326836
DAZARD_RESPONSE_TO_UV_NHEK_DN	0.0546191	0.0550136	0.0618353	0.0250091	0.317186	0.00184009	0.0542121	0.0206078	0.074213	-0.0848912	-0.173633	0.258214	-0.0106152	-0.0176453	-0.00574389	0.0318871	-0.0331639
DAZARD_RESPONSE_TO_UV_NHEK_UP	0.0378202	-0.0263376	0.0984389	0.0403753	0.010289	0.0394463	-0.158637	-0.0602108	-0.08276	0.171306	-0.14245	0.069147	0.0419925	0.189345	-0.124604	0.0579543	0.0477854
DAZARD_RESPONSE_TO_UV_SCC_DN	0.0450262	0.00929486	0.0650771	-0.104477	0.210235	0.0444525	-0.0807338	-0.0681768	0.128673	-0.0133444	-0.239639	0.245769	0.0171382	-0.0724102	-0.0441771	-0.0163552	-0.093351
DAZARD_RESPONSE_TO_UV_SCC_UP	0.0396504	-0.0586875	0.103582	0.0452201	0.244921	-0.0501285	-0.385955	-0.143798	-0.0388775	-0.000235413	-0.284371	-0.240292	-0.0579191	0.0652248	0.0153418	-0.00948623	-0.0304366
DAZARD_UV_RESPONSE_CLUSTER_G1	0.0508568	-0.073306	0.103915	-0.0599006	0.036813	-0.171412	-0.352057	-0.278531	0.0846532	-0.0373328	-0.397152	0.00522744	0.0588711	-0.0488868	-0.0748298	-0.0951249	-0.0461335
DAZARD_UV_RESPONSE_CLUSTER_G2	-0.0396426	-0.0493853	0.177285	0.213265	0.225734	0.141568	-0.00515576	0.164921	-0.140995	0.26992	0.0718271	0.0923653	0.0382084	0.263921	-0.221988	0.154182	0.254972
DAZARD_UV_RESPONSE_CLUSTER_G24	-0.0096819	0.110579	0.0495618	0.218091	-0.0799335	0.0244409	0.0792525	0.367759	-0.0193819	0.373881	0.29435	0.0407877	0.0144037	0.0545726	-0.0671553	0.241577	0.0940672
DAZARD_UV_RESPONSE_CLUSTER_G28	-0.0829833	-0.0155265	0.196773	0.212047	0.0856184	0.259902	0.112842	0.297396	-0.16811	0.324395	-0.0466918	0.210364	-0.000762396	0.301502	-0.101318	0.178237	0.0107809
DAZARD_UV_RESPONSE_CLUSTER_G3	-0.000234165	0.0972269	0.318737	0.43205	0.163502	0.193139	0.206481	0.290867	-0.0269683	0.294244	0.427685	0.0826635	-0.0982252	0.00265312	-0.185129	0.190491	0.0405337
DAZARD_UV_RESPONSE_CLUSTER_G4	-0.0364616	0.0033433	0.0801042	-0.215908	-0.282916	0.187001	-0.134221	-0.038116	-0.215302	0.171184	0.0412142	0.0474707	-0.0378029	0.154544	-0.0984828	0.102875	0.144677
DAZARD_UV_RESPONSE_CLUSTER_G5	0.154623	0.0268497	0.0111079	-0.415825	-0.0369044	-0.0899752	-0.235995	-0.343602	-0.482673	0.0316071	-0.292087	0.101085	0.114473	0.126938	-0.0573106	-0.11332	-0.192279
DAZARD_UV_RESPONSE_CLUSTER_G6	0.0517071	0.0443742	0.0685361	0.122562	0.333172	-0.103125	-0.0179966	0.00355693	0.0837642	-0.078904	-0.141368	0.212437	-0.025712	-0.00868897	0.0341047	0.0028545	-0.0221895
DC-Bindea	-0.0149918	0.122604	0.0977233	0.242598	-0.156878	0.483457	0.163323	0.21406	0.0681887	0.574173	0.327734	0.0418946	-0.178082	-0.255935	0.07142	0.123728	0.224137
DC-Rooney-xcell	0.203204	0.206533	-0.0155382	0.227702	-0.121415	0.364921	-0.0584861	0.0201793	0.0419998	0.261942	0.226513	-0.272071	-0.419102	0.294464	-0.0723412	-0.0116107	0.00749371
DCA_UP.V1_DN-C6	0.0217011	0.027884	0.0177335	0.0456448	0.0543057	0.0941828	0.129431	-0.136697	0.0658331	0.0570764	-0.0180971	0.128842	0.0895807	-0.00419733	-0.135779	0.0209688	0.0349447
DCA_UP.V1_UP-C6	-0.0499097	0.0467609	0.0114217	0.175282	-0.150182	0.136638	0.0920084	0.128984	-0.0161676	0.111396	0.143218	-0.123472	-0.0782355	-0.123111	0.0579538	0.0766073	0.173148
DC_BLUEPRINT_1	-0.0467501	0.136792	0.0486096	0.432319	-0.411747	0.17431	0.186821	0.268648	0.314309	0.314955	0.448462	-0.13499	-0.00977599	0.108596	0.0740107	0.154995	0.0954693
DC_BLUEPRINT_2	-0.0467501	0.147158	0.0590822	0.602739	-0.34843	0.207569	0.167961	0.220013	0.320489	0.267817	0.418209	-0.161515	-0.196032	0.108596	0.0740107	0.107091	0.182271
DC_BLUEPRINT_3	0.00536757	0.12313	0.044298	0.437054	-0.418895	0.214018	0.109636	0.176848	0.211231	0.286526	0.439113	-0.36609	-0.0824144	0.0622699	0.104722	0.0518778	0.202214
DC_FANTOM_1	0.0648792	0.132244	0.0319325	0.672443	-0.261911	0.364576	-0.03703	0.0754146	0.204345	0.203692	0.570069	-0.314012	-0.145159	0.181072	-0.104669	0.0315801	0.29924
DC_FANTOM_2	0.0242821	0.0501659	0.0448101	0.275437	-0.0699743	0.269209	-0.0985354	-0.076649	0.131444	0.14874	0.149363	-0.129945	-0.0398526	-0.027228	-0.0580181	-0.0188444	0.0427196
DC_FANTOM_3	0.0441281	0.125137	0.024056	0.698382	-0.336738	0.335042	0.00275983	0.219434	0.15414	0.21552	0.641486	-0.171911	-0.216923	0.106247	-0.0844334	0.0803916	0.35435
DC_HPCA_1	0.0495912	0.0985271	0.00326866	0.451528	-0.348234	0.420512	0.11237	0.134987	0.0301643	0.341726	0.5186	-0.242842	-0.0251303	0.0980735	0.173345	0.0830021	0.130923
DC_HPCA_2	0.0495912	0.0985271	0.00326866	0.451528	-0.348234	0.420512	0.11237	0.134987	0.0301643	0.341726	0.5186	-0.242842	-0.0251303	0.0980735	0.173345	0.0830021	0.130923
DC_HPCA_3	0.00517123	0.0852885	0.0520516	0.405948	-0.398532	0.436142	0.0829497	0.0864444	0.106578	0.398515	0.529285	-0.211576	-0.0251303	-0.00315813	0.068508	0.0908574	0.23273
DC_IRIS_1	0.0405883	0.0447113	-0.129441	0.288955	-0.233087	0.279053	0.0400751	0.166629	0.0887571	0.24398	0.175385	-0.395028	-0.0549718	0.082608	0.0172489	0.0186486	0.0788495
DC_IRIS_2	0.0534157	0.126056	0.0347474	0.613292	-0.323975	0.385897	0.0915604	0.270254	0.149714	0.14713	0.576033	-0.223559	-0.153151	0.211404	0.0421346	0.0734079	0.161796
DC_IRIS_3	0.0413717	0.177633	0.0366354	0.698926	-0.353924	0.407643	0.166544	0.243123	0.254631	0.249431	0.633388	-0.229271	-0.221568	0.259247	-0.0215701	0.129331	0.314206
DEBIASI_APOPTOSIS_BY_REOVIRUS_INFECTION_DN	-0.0158203	0.00677742	0.0136531	-0.0576663	-0.111505	0.0393613	-0.0645139	-0.0165131	-0.0971887	-0.00319854	-0.304767	0.232188	-0.0172695	0.0495079	-0.00591064	-0.0620409	-0.0554532
DEBIASI_APOPTOSIS_BY_REOVIRUS_INFECTION_UP	0.0810953	0.0114914	0.0942915	0.214199	0.345673	0.0409461	-0.133546	0.000963466	0.0633269	-0.0226638	0.074573	-0.0728411	0.0109181	0.0508171	-0.0952519	0.00858528	0.0840937
DELACROIX_RARG_BOUND_MEF	-0.0270814	0.0473073	0.0611808	0.0811778	-0.084859	0.144423	0.139851	0.0868382	0.0820068	0.0792957	0.113784	0.321281	4.77766e-05	0.0273374	-0.0788648	0.0822743	0.144637
DELACROIX_RAR_BOUND_ES	-0.0147305	0.0217021	0.0498917	-0.10941	0.00835854	-0.0243375	-0.0298163	-0.0685261	0.0296528	0.0450638	-0.106503	0.0783711	-0.0112959	0.127754	-0.0643891	0.0670447	-0.0328551
DELPUECH_FOXO3_TARGETS_DN	0.109763	-0.224318	-0.0470536	-0.63682	-0.23071	-0.396728	-0.428446	-0.406745	-0.035242	-0.253702	-0.702573	-0.0581498	-0.127635	0.0686121	-0.0825957	-0.335197	-0.412693
DELPUECH_FOXO3_TARGETS_UP	-0.0479363	0.082636	0.084163	0.21076	0.0773889	0.196096	-0.0316826	0.261039	0.199582	0.247331	0.129641	-0.127919	-0.0461259	0.114894	-0.181245	0.158057	0.038349
DESCARTES_FETAL_ADRENAL_CHROMAFFIN_CELLS-CP	-0.151028	0.00363937	-0.00389366	0.393584	-0.312373	0.219389	0.194818	0.335896	0.0814108	0.0948181	0.647506	-0.165722	0.0467861	-0.0465888	-0.00567713	0.0654781	0.380731
DESCARTES_FETAL_ADRENAL_CSH1_CSH2_POSITIVE_CELLS-CP	-0.0915759	-0.0711984	-0.00825853	-0.325815	0.00411531	-0.100636	-0.0872161	0.128921	0.0814733	-0.00279773	-0.0349793	0.0589962	0.0400732	0.139833	0.0657958	0.00403662	0.0116453
DESCARTES_FETAL_ADRENAL_ERYTHROBLASTS-CP	-0.060646	0.096935	0.026369	-0.0297995	-0.157605	0.0785017	0.0790427	0.130805	0.0160413	0.222008	0.291633	-0.24252	0.0650838	0.0824585	-0.0412002	-0.0602942	0.0200155
DESCARTES_FETAL_ADRENAL_LYMPHOID_CELLS-CP	0.0712255	0.00861626	0.0602985	0.317384	0.0336245	0.122449	0.0742788	-0.224943	-0.144225	0.289503	0.510808	-0.292724	-0.0735271	-0.0110223	-0.0481163	0.0399671	0.0808928
DESCARTES_FETAL_ADRENAL_MEGAKARYOCYTES-CP	-0.0941032	0.0901445	-0.0277241	0.227353	-0.141581	0.310868	0.027645	0.180457	0.0924209	0.201537	0.396624	-0.0379639	-0.0109316	-0.0141667	-0.046811	0.156249	0.117434
DESCARTES_FETAL_ADRENAL_MYELOID_CELLS-CP	0.0736639	0.126361	0.034859	0.536765	-0.0612067	0.41451	0.0760016	0.109589	0.155439	0.153769	0.603263	-0.198247	-0.156156	0.186387	-0.00374844	0.0464252	0.18758
DESCARTES_FETAL_ADRENAL_SCHWANN_CELLS-CP	-0.0599974	-0.00554117	0.0388464	0.345244	-0.308759	0.113718	0.134179	0.235663	0.160688	0.167184	0.624004	0.106288	0.0950123	-0.15437	-0.0743505	0.143173	0.302228
DESCARTES_FETAL_ADRENAL_SLC26A4_PAEP_POSITIVE_CELLS-CP	-0.0245721	0.0417633	-0.003274	-0.150067	0.0400104	0.0254188	-0.0338716	-0.0503169	-0.143212	-0.0804326	0.0115801	-0.167094	-0.00918265	-0.125351	0.117361	0.00789333	-0.0680199
DESCARTES_FETAL_ADRENAL_STROMAL_CELLS-CP	-0.14685	0.124415	0.136811	0.602426	-0.332515	0.312463	0.261892	0.351185	0.329082	0.17365	0.582528	0.317537	-0.0668735	0.00684839	0.00480665	0.168969	0.515732
DESCARTES_FETAL_ADRENAL_SYMPATHOBLASTS-CP	-0.0537448	-0.0206015	0.0254857	0.178807	-0.116257	0.13091	0.0210361	0.216037	-0.0542651	0.157684	0.468726	-0.0928654	0.112857	0.0927399	-0.0132097	0.0729745	0.155764
DESCARTES_FETAL_ADRENAL_VASCULAR_ENDOTHELIAL_CELLS-CP	-0.131374	0.0310513	0.0169403	0.387519	-0.223537	0.340555	0.234488	0.0440114	0.202805	0.142965	0.244891	0.318943	-0.000502983	0.105263	-0.0625173	0.195465	-0.0389935
DESCARTES_FETAL_CEREBELLUM_ASTROCYTES-CP	-0.0920239	-0.0157641	0.0383838	0.154097	-0.164104	0.0887908	0.152994	0.284724	0.199366	0.155684	0.440921	0.00298853	0.0637916	-0.0219953	-0.0737522	0.130482	0.217955
DESCARTES_FETAL_CEREBELLUM_GRANULE_NEURONS-CP	-0.103816	0.0440656	0.0371267	-0.0888119	-0.308774	0.073278	0.29267	0.337695	0.100463	0.138976	0.548804	-0.0605451	0.224801	-0.0503328	0.0769772	0.0290777	0.240888
DESCARTES_FETAL_CEREBELLUM_INHIBITORY_INTERNEURONS-CP	-0.103353	0.0172429	0.0291135	0.435054	-0.292904	0.184997	0.137774	0.307122	0.230941	0.111239	0.550226	0.0173595	0.0482015	0.28051	-0.00852518	0.0549735	0.481796
DESCARTES_FETAL_CEREBELLUM_MICROGLIA-CP	0.0319514	0.164775	0.0602498	0.548731	0.0183391	0.393077	0.0804432	0.0798236	0.132935	0.161186	0.563329	-0.127089	-0.126957	0.142214	-0.00617162	0.0909721	0.2575
DESCARTES_FETAL_CEREBELLUM_OLIGODENDROCYTES-CP	-0.0753638	-0.00818899	0.00198335	0.0402259	-0.124732	0.0392132	0.150988	0.200561	0.121697	0.221946	0.510624	-0.0631269	0.0909516	-0.0529253	-0.0901741	0.0791517	0.211963
DESCARTES_FETAL_CEREBELLUM_PURKINJE_NEURONS-CP	-0.0621402	0.0515251	0.0466533	0.0881513	-0.061862	-0.0109186	0.0535169	0.254579	0.0356897	0.17557	0.405017	-0.0133878	0.0583379	0.0877478	0.0809143	0.0909355	0.253675
DESCARTES_FETAL_CEREBELLUM_SLC24A4_PEX5L_POSITIVE_CELLS-CP	-0.0913053	0.0374178	-0.0513849	0.223191	-0.202552	0.0197657	0.122128	0.196399	0.110701	0.108237	0.472247	-0.115464	0.15775	-0.105072	-0.0175299	0.0326203	0.0916782
DESCARTES_FETAL_CEREBELLUM_UNIPOLAR_BRUSH_CELLS-CP	-0.0940254	0.0341451	-0.0438386	0.326324	-0.110761	0.0708092	0.148095	0.318449	0.138002	0.0661601	0.4722	0.0357434	-0.0594026	-0.0059644	0.00894263	0.0960839	0.310907
DESCARTES_FETAL_CEREBELLUM_VASCULAR_ENDOTHELIAL_CELLS-CP	-0.117679	0.0674597	0.0377167	0.413765	-0.265487	0.297469	0.121638	0.164537	0.208171	0.153706	0.218554	0.474154	-0.04247	0.0648069	-0.0500671	0.148023	0.124858
DESCARTES_FETAL_CEREBRUM_ASTROCYTES-CP	-0.0147366	-0.0472468	0.0111508	0.114112	-0.0597061	0.0531358	0.0484271	0.182674	0.0802853	0.140326	0.418554	0.0666002	-0.0192427	0.13111	0.0543249	0.112882	0.203074
DESCARTES_FETAL_CEREBRUM_EXCITATORY_NEURONS-CP	-0.119608	0.0275963	-0.0013094	-0.277544	-0.126526	-0.0986026	0.111946	0.169517	0.166583	0.0968992	-0.0374433	-0.00352807	0.0819379	0.209134	-0.0265839	-0.0494482	0.100184
DESCARTES_FETAL_CEREBRUM_INHIBITORY_NEURONS-CP	-0.0897069	0.0290973	-0.0914332	0.230055	-0.270196	0.105348	0.181264	0.272396	0.0197576	0.0834435	0.549514	-0.162614	0.0933416	0.118352	-0.118514	0.0627915	0.284506
DESCARTES_FETAL_CEREBRUM_LIMBIC_SYSTEM_NEURONS-CP	-0.137462	-0.0449449	0.0712602	-0.0511192	-0.179048	-0.0111547	0.0218496	0.31928	0.145856	0.170137	0.130381	-0.083673	0.0525027	-0.201748	-0.135852	0.118673	0.101697
DESCARTES_FETAL_CEREBRUM_MEGAKARYOCYTES-CP	-0.0144117	0.0359358	0.0179135	0.0447353	-0.0253505	0.259588	0.0523675	0.00190403	0.0663245	0.141658	0.158553	-0.114527	-0.0132206	0.0136173	-0.0192209	0.120701	-0.0239211
DESCARTES_FETAL_CEREBRUM_MICROGLIA-CP	0.0359246	0.15809	0.0599404	0.468743	0.0152667	0.384188	0.0956849	0.0657609	0.107369	0.142803	0.543892	-0.12909	-0.114232	0.197063	-0.0178898	0.0849931	0.232928
DESCARTES_FETAL_CEREBRUM_OLIGODENDROCYTES-CP	-0.124671	-0.0289776	-0.00413212	-0.12672	-0.158036	0.0364106	0.0952355	0.17635	-0.0162112	0.219781	0.530013	-0.0480686	0.0607423	-0.071478	-0.0547281	0.0506265	0.127777
DESCARTES_FETAL_CEREBRUM_SKOR2_NPSR1_POSITIVE_CELLS-CP	-0.0642267	0.0611877	-0.0286162	0.343286	-0.137953	0.0373278	0.191891	0.265612	0.192347	0.188688	0.350403	0.0120318	0.093475	-0.0696392	0.000633801	0.128659	0.308834
DESCARTES_FETAL_CEREBRUM_VASCULAR_ENDOTHELIAL_CELLS-CP	-0.106521	0.0821066	0.0362213	0.432724	-0.256201	0.289307	0.179976	0.180633	0.251044	0.106997	0.246118	0.440312	-0.0384112	0.0746366	-0.0891306	0.157752	0.183719
DESCARTES_FETAL_EYE_AMACRINE_CELLS-CP	-0.185564	0.0998499	-0.0687467	0.318762	-0.223545	-0.0508768	0.576991	0.360299	0.0766979	0.0534525	0.678326	0.162847	0.0648926	-0.13936	0.33479	0.0628657	0.576728
DESCARTES_FETAL_EYE_ASTROCYTES-CP	-0.0824861	-0.0178842	0.0778628	0.26008	-0.206783	0.147718	0.214829	0.305566	0.0612472	0.115772	0.495759	0.0135146	0.155958	0.163143	-0.155018	0.148109	0.332266
DESCARTES_FETAL_EYE_BIPOLAR_CELLS-CP	-0.0901248	-0.00660719	0.075869	0.142128	-0.162493	0.185562	0.077196	0.297668	-0.086376	0.0811846	0.434128	-0.285888	0.188988	-0.117343	0.186236	0.0541796	0.224851
DESCARTES_FETAL_EYE_CORNEAL_AND_CONJUNCTIVAL_EPITHELIAL_CELLS-CP	-0.000125363	-0.0798824	0.0413725	-0.42985	0.0431506	-0.0939364	-0.195768	0.100031	-0.135965	0.0620231	-0.077535	-0.0145881	0.00111299	0.0852499	-0.0385814	0.00565956	-0.301794
DESCARTES_FETAL_EYE_GANGLION_CELLS-CP	-0.0156927	0.032549	-0.0003252	0.243142	-0.265508	0.0570772	0.160328	0.0457424	-0.0620897	0.222516	0.566021	-0.144043	0.0678111	-0.0100073	0.131646	0.103408	0.228028
DESCARTES_FETAL_EYE_HORIZONTAL_CELLS-CP	-0.0256946	0.00780916	0.111263	-0.0909209	-0.0913915	-0.0622909	0.174907	0.168695	-0.0443875	0.141781	0.178921	-0.420131	0.0549229	0.16472	0.113916	0.0337502	0.1281
DESCARTES_FETAL_EYE_LENS_FIBRE_CELLS-CP	-0.0254772	0.0132238	-0.0176818	0.0332422	-0.218269	-0.0399663	0.0610675	0.120852	0.064494	0.095217	0.161802	-0.227028	0.044684	0.158577	0.0247834	0.0344863	-0.00643561
DESCARTES_FETAL_EYE_MICROGLIA-CP	0.0686659	0.143323	0.0329777	0.539927	0.0517534	0.394705	0.0841485	0.0338443	0.131473	0.147496	0.574161	-0.216263	-0.144724	0.177259	0.046419	0.0396814	0.254822
DESCARTES_FETAL_EYE_PDE11A_FAM19A2_POSITIVE_CELLS-CP	-0.0959523	0.00792731	-0.0873837	0.00222093	-0.275564	-0.00488942	0.0462438	0.19493	0.0881133	0.0481375	0.56524	0.0924458	-0.0107295	0.00491268	0.0163193	-0.0382009	0.0656225
DESCARTES_FETAL_EYE_PHOTORECEPTOR_CELLS-CP	-0.0128593	0.0335858	-0.143193	0.132834	-0.0795752	0.00021467	0.0212098	0.16578	0.0314894	-0.0473903	0.279826	-0.118143	0.132757	-0.217047	0.0824239	-0.0276656	0.103793
DESCARTES_FETAL_EYE_RETINAL_PIGMENT_CELLS-CP	-0.0790248	0.0784984	-0.0587534	0.0896022	-0.0763108	0.105835	0.141581	0.275484	0.0566766	0.242608	0.464621	-0.10567	-0.0170249	0.105539	-0.038302	0.106323	0.202605
DESCARTES_FETAL_EYE_RETINAL_PROGENITORS_AND_MULLER_GLIA-CP	0.0546988	-0.133246	-0.0959128	-0.400434	-0.169528	-0.278916	-0.184164	0.0660384	0.0681939	-0.193848	-0.152946	-0.239171	-0.0120648	-0.2299	0.15494	-0.26389	-0.139269
DESCARTES_FETAL_EYE_SKELETAL_MUSCLE_CELLS-CP	-0.0911438	-0.0065196	0.0460878	0.257494	-0.199107	0.185196	0.207497	0.206376	0.159174	0.0720768	0.406621	-0.00843131	-0.0203051	-0.0303251	-0.0257006	0.0865063	0.349245
DESCARTES_FETAL_EYE_SMOOTH_MUSCLE_CELLS-CP	-0.0502475	0.0884919	0.0645049	0.322283	-0.276512	0.260905	0.142106	0.109249	0.0758529	0.14705	0.124097	-0.0934083	0.0789096	-0.0666996	-0.102461	0.105595	0.0569656
DESCARTES_FETAL_EYE_STROMAL_CELLS-CP	-0.154611	0.146534	0.0504125	0.725654	-0.393673	0.370027	0.313972	0.489466	0.314352	0.133221	0.649809	0.490367	-0.0702306	0.142591	-0.0778754	0.141266	0.571871
DESCARTES_FETAL_EYE_VASCULAR_ENDOTHELIAL_CELLS-CP	-0.117874	0.0893957	-0.00499712	0.469765	-0.209382	0.403142	0.250834	0.0391289	0.325128	0.186334	0.304628	0.404785	-0.0833943	0.127038	0.00671848	0.257871	0.0638645
DESCARTES_FETAL_HEART_CARDIOMYOCYTES-CP	-0.102981	0.00370375	0.0312749	-0.0332828	0.138786	0.00912582	0.0299273	0.266128	0.0692525	0.0902452	0.4733	-0.206724	0.0401882	-0.0941017	-0.195231	0.0409259	-0.216702
DESCARTES_FETAL_HEART_CLC_IL5RA_POSITIVE_CELLS-CP	-0.0427213	0.0559344	0.0063427	0.331722	-0.127418	0.0369514	0.125465	0.20624	-0.208129	0.152133	0.521896	-0.277845	0.155126	0.0511345	-0.232042	0.134793	0.173189
DESCARTES_FETAL_HEART_ELF3_AGBL2_POSITIVE_CELLS-CP	-0.002827	-0.0389823	0.0476888	-0.248079	-0.00620258	-0.0940656	-0.119318	0.126754	0.0239083	0.131195	0.281261	-0.0164523	0.0622942	0.203143	0.178277	0.00190268	-0.142163
DESCARTES_FETAL_HEART_ENDOCARDIAL_CELLS-CP	-0.128697	0.0440019	0.0307768	0.326141	-0.304463	0.281966	0.188162	0.351309	0.0767882	0.212414	0.327966	0.367182	0.0413387	-0.0746766	-0.135135	0.141072	0.283082
DESCARTES_FETAL_HEART_EPICARDIAL_FAT_CELLS-CP	-0.132614	-0.0364428	0.0512484	-0.171517	-0.186517	0.018701	0.0506351	0.229626	0.199844	0.0872259	0.331512	-0.050422	0.0137422	0.047125	0.0476194	0.0175101	-0.00464994
DESCARTES_FETAL_HEART_ERYTHROBLASTS-CP	0.120991	-0.0717746	0.0385529	-0.376911	0.121445	-0.156526	-0.17228	-0.256674	-0.0406885	-0.0997049	-0.469376	-0.110986	-0.00926343	0.0585145	0.0568707	-0.151586	-0.217656
DESCARTES_FETAL_HEART_LYMPHATIC_ENDOTHELIAL_CELLS-CP	-0.122988	0.00889817	0.126734	0.156612	-0.246052	0.156244	0.205238	0.205886	0.14901	0.116	0.381077	0.0620085	0.0357711	-0.120166	-0.107203	0.138442	0.185114
DESCARTES_FETAL_HEART_LYMPHOID_CELLS-CP	0.0718444	0.0107919	0.0557776	0.301143	0.0340521	0.076262	0.0688531	-0.250526	-0.203921	0.324421	0.528676	-0.29822	-0.117264	-0.0590747	-0.0965091	0.0392614	0.103458
DESCARTES_FETAL_HEART_MEGAKARYOCYTES-CP	-0.0463889	0.080434	-0.0141502	-0.00177781	-0.160797	0.218378	0.00807015	0.154148	-0.0806162	0.132491	0.320656	-0.164144	0.0159827	-0.0732441	-0.053166	0.0703261	-0.0307102
DESCARTES_FETAL_HEART_MYELOID_CELLS-CP	0.0661951	0.130209	0.0375934	0.56762	-0.0741308	0.432973	0.0386601	0.124837	0.16383	0.186516	0.609878	-0.202145	-0.183139	0.177477	-0.0337927	0.0379701	0.204745
DESCARTES_FETAL_HEART_SATB2_LRRC7_POSITIVE_CELLS-CP	-0.0854862	-0.0154406	-0.0617487	0.0326573	-0.250961	0.205383	0.150969	0.17821	0.280403	0.128044	0.527824	-0.0405848	0.0672489	0.0190913	-0.0626895	0.0151538	0.227611
DESCARTES_FETAL_HEART_SCHWANN_CELLS-CP	-0.0699149	-0.0351556	-0.037405	0.213779	-0.32441	0.183029	0.139123	0.275866	0.214757	0.145671	0.601377	0.0647352	0.0671639	-0.275514	-0.00605156	0.107166	0.348145
DESCARTES_FETAL_HEART_SMOOTH_MUSCLE_CELLS-CP	-0.142529	0.0176712	0.0852724	0.544138	-0.450749	0.276771	0.224149	0.158272	0.247671	0.167563	0.48945	0.454176	-0.0129878	0.0314687	0.0391927	0.124059	0.409785
DESCARTES_FETAL_HEART_STROMAL_CELLS-CP	-0.131988	0.193048	0.182929	0.842109	-0.316399	0.378335	0.312422	0.464218	0.254819	0.229749	0.797932	0.578863	-0.0721579	0.162205	-0.0859297	0.154961	0.63753
DESCARTES_FETAL_HEART_VASCULAR_ENDOTHELIAL_CELLS-CP	-0.140578	-0.0255716	-0.245203	0.20984	-0.231527	0.156393	0.13816	0.0674784	0.190257	0.0823839	0.174608	0.112919	0.00254996	0.042475	-0.167274	0.201673	-0.0905173
DESCARTES_FETAL_HEART_VISCERAL_NEURONS-CP	-0.0989888	0.0188964	-0.0519225	0.390007	-0.267419	0.152057	0.0804323	0.219704	0.156353	0.144811	0.693434	-0.10886	0.0968398	0.00896734	0.112075	0.0614737	0.289679
DESCARTES_FETAL_INTESTINE_CHROMAFFIN_CELLS-CP	-0.0679952	-0.0037715	0.0278823	-0.1579	-0.126125	-0.0218457	-0.00421257	0.160834	-0.160915	0.158175	0.320442	-0.0427928	0.0997345	0.0492311	0.050122	-0.0221702	0.024545
DESCARTES_FETAL_INTESTINE_ENS_GLIA-CP	-0.0821684	-0.0296586	-0.0637141	0.259947	-0.282121	0.164264	0.135295	0.20317	0.246244	0.0881266	0.690087	0.0776186	0.178512	-0.194817	-0.0113163	0.10371	0.379767
DESCARTES_FETAL_INTESTINE_ENS_NEURONS-CP	-0.0877057	-0.0193125	0.0178523	0.345088	-0.211985	0.131419	0.0829271	0.167694	0.220803	0.0912672	0.705166	-0.0887071	0.069126	0.0330519	0.0174596	0.0329054	0.29305
DESCARTES_FETAL_INTESTINE_ERYTHROBLASTS-CP	0.00674804	0.0450735	0.0342275	0.0274771	-0.0449592	0.150559	0.0266829	-0.0101542	-0.124002	0.112553	0.0576935	-0.283559	0.0301572	0.0146471	-0.0698088	-0.0751004	-0.0347344
DESCARTES_FETAL_INTESTINE_INTESTINAL_EPITHELIAL_CELLS-CP	-0.0648244	-0.0539312	0.0112633	-0.486221	-0.013066	-0.221755	-0.0328762	0.167707	-0.0677369	0.083305	-0.200018	-0.0834338	0.0914454	0.0016326	0.0792332	0.0299472	-0.320508
DESCARTES_FETAL_INTESTINE_LYMPHATIC_ENDOTHELIAL_CELLS-CP	-0.0861792	0.0944631	0.0777625	0.402679	-0.0939407	0.0658009	0.182695	0.276002	0.195308	0.157387	0.488479	0.0640497	-0.0554529	-0.283499	-0.0671376	0.195656	0.201852
DESCARTES_FETAL_INTESTINE_LYMPHOID_CELLS-CP	0.0450871	0.0379836	0.0554357	0.275793	0.0787148	0.0886089	0.110316	-0.199046	-0.167012	0.322997	0.522697	-0.281084	-0.0189035	0.0248244	-0.0806751	0.0626601	0.14119
DESCARTES_FETAL_INTESTINE_MESOTHELIAL_CELLS-CP	-0.164374	0.0394956	0.02759	0.146381	-0.302831	0.0868765	0.255088	0.321993	0.158028	0.100841	0.415634	0.20768	0.0260169	0.0852167	-0.0256568	0.137544	0.322998
DESCARTES_FETAL_INTESTINE_MYELOID_CELLS-CP	0.0727739	0.134117	0.0568397	0.634031	-0.0475618	0.441286	0.0758842	0.132968	0.169444	0.176998	0.6334	-0.221308	-0.168539	0.189926	-0.0256244	0.0541469	0.191306
DESCARTES_FETAL_INTESTINE_SMOOTH_MUSCLE_CELLS-CP	-0.179338	0.0366368	0.131316	0.678036	-0.372673	0.392973	0.238074	0.320716	0.340919	0.215151	0.895498	0.419425	0.0707365	0.0120932	-0.100691	0.198864	0.731491
DESCARTES_FETAL_INTESTINE_STROMAL_CELLS-CP	-0.0958781	0.133772	0.161987	0.454427	-0.34968	0.339562	0.232551	0.413974	0.220005	0.123263	0.435121	0.307659	-0.0562829	0.118255	0.0126997	0.161388	0.450878
DESCARTES_FETAL_INTESTINE_VASCULAR_ENDOTHELIAL_CELLS-CP	-0.115965	0.0265634	-0.0678246	0.471698	-0.353689	0.281844	0.159356	-0.0103501	0.316992	0.0435973	0.161463	0.428652	-0.0617695	0.105001	0.0463036	0.250849	-0.0553563
DESCARTES_FETAL_KIDNEY_ERYTHROBLASTS-CP	-0.0194664	0.0104916	0.00465978	-0.130841	-0.152993	0.0459207	-0.0396584	0.0398585	-0.113497	0.129375	0.036087	-0.265799	0.0543119	0.0251916	-0.0308853	-0.115403	-0.143095
DESCARTES_FETAL_KIDNEY_LYMPHOID_CELLS-CP	0.0661047	0.0264041	0.0560587	0.274306	-0.0224271	0.116438	0.0959252	-0.196479	-0.172985	0.258509	0.49719	-0.267777	-0.0838876	0.0414302	-0.0722646	0.0426974	0.15491
DESCARTES_FETAL_KIDNEY_MEGAKARYOCYTES-CP	-0.0443464	0.0481492	-0.0160923	0.280713	-0.178006	0.160037	0.132661	0.141385	0.0894356	0.0371677	0.154707	-0.130317	0.0308993	-0.207865	-0.0508134	0.106691	0.049751
DESCARTES_FETAL_KIDNEY_MESANGIAL_CELLS-CP	-0.147161	0.0236995	0.0884662	0.538958	-0.262566	0.298318	0.17679	0.299879	0.266188	0.194694	0.507923	0.0920988	0.16062	-0.0169453	-0.0368897	0.077134	0.353383
DESCARTES_FETAL_KIDNEY_METANEPHRIC_CELLS-CP	-0.0955062	-0.0333319	0.0346573	0.016876	-0.229465	0.0256431	0.133206	0.222218	0.0818963	0.0916195	0.328495	-0.101702	-0.000747192	-0.126057	-0.000734453	0.004762	0.0742009
DESCARTES_FETAL_KIDNEY_MYELOID_CELLS-CP	0.0616118	0.123636	0.02748	0.590706	-0.0736541	0.409538	0.11415	0.128063	0.170328	0.15045	0.597655	-0.189703	-0.107459	0.17897	-0.0858585	0.0642687	0.168621
DESCARTES_FETAL_KIDNEY_STROMAL_CELLS-CP	-0.111652	0.130296	0.135733	0.608914	-0.36657	0.299249	0.259662	0.418044	0.326269	0.203158	0.673877	0.411379	-0.023142	0.101918	-0.0471502	0.173158	0.569788
DESCARTES_FETAL_KIDNEY_URETERIC_BUD_CELLS-CP	-0.0589882	-0.085401	-0.0115881	-0.521366	0.0313187	-0.20781	-0.198079	0.187213	-0.0247082	0.0750868	-0.187103	-0.00872251	-0.0053793	0.142073	-0.047445	0.0373783	-0.290018
DESCARTES_FETAL_KIDNEY_VASCULAR_ENDOTHELIAL_CELLS-CP	-0.15534	0.0125151	0.0332743	0.251827	-0.245741	0.271979	0.219584	0.0413522	0.260234	0.065734	0.0705477	0.201014	-0.0691399	0.00981215	0.0454119	0.151315	-0.12898
DESCARTES_FETAL_LIVER_ERYTHROBLASTS-CP	-0.0593594	0.00728631	-0.0477771	0.187746	-0.218248	0.0942848	0.0762177	-0.0238528	-0.0944766	0.0312577	0.216196	-0.207255	0.0433773	0.128969	-0.0452049	-0.096395	0.0353981
DESCARTES_FETAL_LIVER_HEMATOPOIETIC_STEM_CELLS-CP	-0.0952906	0.0254209	0.0967472	0.211648	-0.176806	0.0471287	0.209389	0.166258	-0.108937	0.23991	0.29296	0.0712438	0.100378	0.153282	0.00994454	0.189024	0.117522
DESCARTES_FETAL_LIVER_HEPATOBLASTS-CP	-0.0958787	-0.0404667	0.0327716	-0.267168	-0.0865135	-0.108217	0.012773	0.135883	0.0304862	0.166004	0.0262983	-0.00419378	0.115208	0.0629709	-0.0267576	0.0898166	-0.0422957
DESCARTES_FETAL_LIVER_LYMPHOID_CELLS-CP	0.0446572	0.0143217	0.0741558	0.273755	-0.0311579	0.119191	0.0568916	-0.193649	-0.0487659	0.285126	0.491916	-0.260088	-0.0688737	-0.0590716	0.0181201	0.048421	0.10107
DESCARTES_FETAL_LIVER_MEGAKARYOCYTES-CP	-0.0663539	0.0905763	-0.000431712	0.327981	-0.091364	0.303569	0.101037	0.254525	0.15271	0.148987	0.382494	0.0431034	-0.00702154	-0.0690902	-0.0496691	0.125492	0.134622
DESCARTES_FETAL_LIVER_MESOTHELIAL_CELLS-CP	-0.133573	0.0219717	0.0340774	0.206541	-0.280294	0.126983	0.141346	0.282057	0.210387	0.135781	0.50069	0.138562	0.0577645	0.14525	-0.0284406	0.132785	0.291043
DESCARTES_FETAL_LIVER_MYELOID_CELLS-CP	0.0767407	0.126115	0.041838	0.578067	-0.0839305	0.39469	0.0717568	0.141211	0.149893	0.137887	0.564381	-0.124998	-0.117759	0.159533	-0.0495465	0.0420025	0.228127
DESCARTES_FETAL_LIVER_STELLATE_CELLS-CP	-0.154727	0.123226	0.140452	0.497922	-0.281396	0.301117	0.277399	0.417261	0.255506	0.163269	0.567445	0.300268	0.0741648	0.0891774	-0.0584522	0.157575	0.438478
DESCARTES_FETAL_LIVER_VASCULAR_ENDOTHELIAL_CELLS-CP	-0.15347	0.0832711	0.0484609	0.441737	-0.219049	0.33685	0.28268	0.217853	0.215985	0.202523	0.391543	0.249933	0.00605721	0.052903	0.0956142	0.23803	0.0656611
DESCARTES_FETAL_LUNG_BRONCHIOLAR_AND_ALVEOLAR_EPITHELIAL_CELLS-CP	-0.133157	-0.000567602	0.0386524	-0.106806	0.0159144	-0.0358652	0.0761131	0.282917	-0.0691129	0.051174	0.0870434	-0.149388	0.16895	0.0620621	-0.0500119	0.100029	0.0176931
DESCARTES_FETAL_LUNG_CILIATED_EPITHELIAL_CELLS-CP	-0.00669091	-0.0124329	0.0014661	0.133606	0.239527	0.111777	0.00326435	0.123634	0.172201	0.0600238	0.462201	-0.0190682	-0.0187407	0.102896	0.116983	0.0440611	0.0526595
DESCARTES_FETAL_LUNG_CSH1_CSH2_POSITIVE_CELLS-CP	0.0572167	-0.0427401	0.0265676	-0.123708	-0.114579	0.0324738	-0.150032	-0.160536	0.101801	-0.117691	-0.335702	-0.00649802	0.0283054	-0.0631355	0.0242869	-0.0538442	-0.0601563
DESCARTES_FETAL_LUNG_LYMPHATIC_ENDOTHELIAL_CELLS-CP	-0.127153	0.0663753	0.103059	0.417246	-0.313637	0.248355	0.26852	0.309401	0.193293	0.119679	0.432762	0.120785	0.0253597	0.00742206	-0.0665908	0.128921	0.333745
DESCARTES_FETAL_LUNG_LYMPHOID_CELLS-CP	0.0670002	0.0214727	0.0356401	0.302787	0.0320202	0.101038	0.0848871	-0.238568	-0.152516	0.314299	0.496218	-0.315907	-0.0603499	0.0283204	-0.0655034	0.0511703	0.110277
DESCARTES_FETAL_LUNG_MEGAKARYOCYTES-CP	-0.0284336	0.071577	0.0122678	0.268588	-0.166202	0.29558	0.144582	0.135193	0.083769	0.124242	0.342507	-0.126271	0.00677569	-0.0887823	-0.0700214	0.0493828	0.166561
DESCARTES_FETAL_LUNG_MESOTHELIAL_CELLS-CP	-0.135512	0.0320537	0.0541574	0.331957	-0.239519	0.247436	0.228273	0.382675	0.212142	0.231621	0.476576	0.262555	-0.0586905	0.152129	0.0551564	0.101184	0.40262
DESCARTES_FETAL_LUNG_MYELOID_CELLS-CP	0.0569806	0.130534	0.024523	0.584086	-0.103767	0.433595	0.0951696	0.143558	0.161013	0.169642	0.639076	-0.188065	-0.180463	0.161474	-0.0294843	0.0456974	0.151925
DESCARTES_FETAL_LUNG_NEUROENDOCRINE_CELLS-CP	-0.106015	-0.0703371	0.00600958	-0.164361	-0.216992	0.0807103	-0.0211589	0.0341943	-0.152878	0.183981	0.365138	-0.114436	0.043637	0.0315758	-0.021334	0.0120954	0.102704
DESCARTES_FETAL_LUNG_SQUAMOUS_EPITHELIAL_CELLS-CP	-0.0409487	-0.0192613	0.033101	-0.188721	0.00662264	-0.0546322	-0.0251812	0.180662	-0.0239967	0.073259	-0.116848	-0.128096	0.0408256	0.0218885	0.0565661	0.109808	-0.178115
DESCARTES_FETAL_LUNG_STROMAL_CELLS-CP	-0.107296	0.123308	0.0892549	0.588803	-0.305293	0.358179	0.255721	0.311105	0.256479	0.255562	0.535338	0.145534	0.00772509	-0.0757736	0.00484086	0.130138	0.490652
DESCARTES_FETAL_LUNG_VASCULAR_ENDOTHELIAL_CELLS-CP	-0.0758705	0.0181763	0.0258089	0.407166	-0.251153	0.292015	0.160548	0.157117	0.225562	0.235129	0.229318	0.299953	-0.0760956	0.108588	0.0350364	0.167574	0.00261504
DESCARTES_FETAL_LUNG_VISCERAL_NEURONS-CP	-0.0737763	-0.020949	0.0210685	0.321666	-0.22949	0.190213	0.0422238	0.204143	0.249153	0.0866286	0.644925	-0.0700139	0.0818667	-0.0110269	-0.00507515	0.102544	0.297335
DESCARTES_FETAL_MUSCLE_ERYTHROBLASTS-CP	-0.00489229	-0.059101	0.00925687	-0.276581	-0.0692802	-0.0499663	-0.15051	-0.142242	-0.125199	0.0112841	-0.239617	-0.225598	0.0484606	0.112485	-0.0649968	-0.153148	-0.194424
DESCARTES_FETAL_MUSCLE_LYMPHATIC_ENDOTHELIAL_CELLS-CP	-0.0912153	0.0164519	0.0030905	0.00233849	-0.262244	0.16447	0.148701	0.138223	0.0601148	0.0439931	0.190449	0.0861429	0.0407818	-0.0853577	-0.018647	0.1271	0.137088
DESCARTES_FETAL_MUSCLE_LYMPHOID_CELLS-CP	0.0397245	0.0526703	0.054166	0.0483097	0.140943	0.0685021	0.102368	-0.171333	-0.130061	0.220695	0.330019	-0.205138	-0.0775479	0.150056	-0.0331814	0.0467111	-0.00622202
DESCARTES_FETAL_MUSCLE_MEGAKARYOCYTES-CP	0.038603	-0.00936921	0.0361916	0.0901853	0.0134643	0.0995363	-0.20242	-0.159028	-0.0230915	0.0194586	-0.0844176	-0.146302	-0.0757813	0.088655	-0.106696	-0.00726309	-0.0648439
DESCARTES_FETAL_MUSCLE_MYELOID_CELLS-CP	0.0623309	0.159276	0.0617712	0.578947	0.0270194	0.411593	0.136261	0.106481	0.129018	0.188945	0.57373	-0.165922	-0.116046	0.198608	-0.0193351	0.0794078	0.211428
DESCARTES_FETAL_MUSCLE_SATELLITE_CELLS-CP	-0.0928794	-0.0329248	-0.0221357	-0.187765	-0.0833296	-0.0734172	0.120374	0.231098	-0.0672159	0.0934382	0.29028	-0.143179	0.102271	-0.00845514	0.000483683	0.013029	0.021722
DESCARTES_FETAL_MUSCLE_SCHWANN_CELLS-CP	-0.0726392	-0.024939	0.0404551	0.281869	-0.268813	0.121082	0.121128	0.233359	0.157362	0.0762402	0.605996	0.0183169	0.0204648	-0.063994	-0.0199292	0.103143	0.350226
DESCARTES_FETAL_MUSCLE_SKELETAL_MUSCLE_CELLS-CP	-0.107521	-0.0104039	-0.0312061	0.0834476	-0.132294	0.169554	0.155481	0.208801	0.0921666	0.120682	0.453287	-0.0792536	0.0296318	0.0132054	-0.0637748	0.104537	0.228146
DESCARTES_FETAL_MUSCLE_SMOOTH_MUSCLE_CELLS-CP	-0.158797	0.0519421	0.0797293	0.39958	-0.332689	0.263462	0.211688	0.236234	0.29679	0.15634	0.495474	0.352543	-0.000454607	-0.00516485	-0.00886511	0.1263	0.312624
DESCARTES_FETAL_MUSCLE_STROMAL_CELLS-CP	-0.13522	0.156426	0.0922387	0.647341	-0.383004	0.289235	0.293516	0.418617	0.290673	0.161924	0.596752	0.358053	-0.0794907	0.182104	0.0189945	0.151966	0.53612
DESCARTES_FETAL_MUSCLE_VASCULAR_ENDOTHELIAL_CELLS-CP	-0.101767	0.0351057	-0.0226622	0.402613	-0.170453	0.283761	0.209494	0.0837911	0.299752	0.211843	0.252117	0.185803	-0.0160522	0.101633	-0.00537621	0.172075	-0.0116552
DESCARTES_FETAL_PANCREAS_ACINAR_CELLS-CP	-0.0365661	-0.0757696	-0.0442933	-0.287611	-0.190606	-0.113777	0.115657	0.127391	0.0355444	0.115455	0.0805872	-0.170165	0.0464672	-0.0268616	-0.00261246	0.0458817	-0.108687
DESCARTES_FETAL_PANCREAS_CCL19_CCL21_POSITIVE_CELLS-CP	-0.0609563	0.0384614	0.0361758	0.340864	-0.324227	0.198213	0.161947	0.198075	0.261452	0.107052	0.283959	0.0820214	-0.0672681	0.0727348	-0.0581258	0.106449	0.216745
DESCARTES_FETAL_PANCREAS_DUCTAL_CELLS-CP	-0.0783823	-0.0588869	-0.0381956	-0.487005	-0.0116689	-0.218422	-0.0451876	0.226885	0.072192	0.0100461	-0.0979067	-0.119235	0.0186906	-0.0315773	-0.00805503	0.0808463	-0.257271
DESCARTES_FETAL_PANCREAS_ENS_GLIA-CP	-0.0615013	0.000997016	-0.00753654	0.154051	-0.203838	0.119668	0.183512	0.243029	0.109813	0.128509	0.613431	-0.0228895	0.135628	-0.157895	-0.0264457	0.151739	0.334294
DESCARTES_FETAL_PANCREAS_ENS_NEURONS-CP	-0.092685	-0.0456316	0.0734402	0.391788	-0.251033	0.159859	0.0502746	0.194512	0.201179	0.078725	0.743945	-0.105867	0.134247	0.0302897	-0.0176776	0.0519922	0.342922
DESCARTES_FETAL_PANCREAS_ERYTHROBLASTS-CP	-0.0148692	0.0109665	0.00884519	-0.223665	-0.188209	-0.0480536	-0.0947218	-0.0391841	0.00333042	0.153224	-0.0342542	-0.357509	0.0316658	0.0713317	0.0207142	-0.102962	-0.196997
DESCARTES_FETAL_PANCREAS_ISLET_ENDOCRINE_CELLS-CP	-0.0596964	-0.0317593	0.0298181	-0.046166	-0.119362	-0.0424782	-0.0342038	0.131459	-0.182355	0.142327	0.310995	-0.109052	0.0943238	-0.00800454	0.0215044	0.0275511	0.0518642
DESCARTES_FETAL_PANCREAS_LYMPHATIC_ENDOTHELIAL_CELLS-CP	-0.10601	0.000390485	0.0369263	0.351475	-0.154671	0.169251	0.241588	0.300391	0.0484144	0.122438	0.445988	-0.0735319	-0.0466582	0.0111413	-0.0580508	0.179043	0.17207
DESCARTES_FETAL_PANCREAS_LYMPHOID_CELLS-CP	0.0729041	0.029671	0.0781048	0.31676	0.0186363	0.0494655	0.0842822	-0.233992	-0.178003	0.336691	0.456415	-0.291095	-0.0654032	-0.0295865	-0.0970359	0.0352439	0.125986
DESCARTES_FETAL_PANCREAS_MESOTHELIAL_CELLS-CP	-0.149589	-0.0504597	0.0722048	-0.0106764	-0.229589	0.102391	0.142288	0.32972	0.164911	0.119872	0.291892	0.153268	0.116763	0.0720815	0.00895809	0.0551209	0.0811466
DESCARTES_FETAL_PANCREAS_MYELOID_CELLS-CP	0.0579111	0.13151	0.0263526	0.526759	-0.0847212	0.409616	0.0749785	0.135427	0.150868	0.188164	0.591441	-0.302922	-0.166086	0.140341	-0.00974905	0.0437121	0.09544
DESCARTES_FETAL_PANCREAS_SMOOTH_MUSCLE_CELLS-CP	-0.129152	0.00407776	0.0794842	0.495307	-0.388043	0.258889	0.202744	0.130613	0.367334	0.192414	0.52313	0.235155	0.00768893	-0.314735	-0.0125664	0.100417	0.388903
DESCARTES_FETAL_PANCREAS_STROMAL_CELLS-CP	-0.116458	0.111017	0.092627	0.529965	-0.305267	0.277922	0.309935	0.365598	0.232475	0.0414499	0.505391	0.367071	-0.0461863	0.0127628	-0.0463406	0.175346	0.576691
DESCARTES_FETAL_PANCREAS_VASCULAR_ENDOTHELIAL_CELLS-CP	-0.105808	0.0161758	-0.0658772	0.363446	-0.328548	0.252826	0.207606	0.0390679	0.255691	0.0763006	0.10407	0.408117	-0.0687287	0.055645	0.0428701	0.181407	-0.124157
DESCARTES_FETAL_PLACENTA_AFP_ALB_POSITIVE_CELLS-CP	-0.0603836	-0.0523582	0.0109606	-0.331866	-0.151402	-0.128742	-0.0249635	0.0935272	0.0189154	0.158914	-0.129686	-0.119247	0.0432402	0.0216218	-0.0492174	0.0576068	-0.137451
DESCARTES_FETAL_PLACENTA_EXTRAVILLOUS_TROPHOBLASTS-CP	-0.111043	-0.00406654	0.0300115	-0.0145031	-0.315255	0.1558	0.112459	0.176872	0.100263	0.0170253	0.00979809	0.13116	-0.00148777	0.227909	0.0650565	0.0842853	0.28086
DESCARTES_FETAL_PLACENTA_IGFBP1_DKK1_POSITIVE_CELLS-CP	-0.113966	0.0883477	0.147566	0.516678	-0.330513	0.397988	0.180052	0.331689	0.310269	0.263003	0.627255	0.217816	0.024471	0.0889284	-0.0222171	0.147761	0.530393
DESCARTES_FETAL_PLACENTA_LYMPHOID_CELLS-CP	0.0596349	0.0082322	0.0867513	0.234414	0.0358254	0.144948	0.109344	-0.174136	-0.190143	0.296436	0.539374	-0.260433	-0.0351148	-0.0142809	-0.0459685	0.0240711	0.17825
DESCARTES_FETAL_PLACENTA_MEGAKARYOCYTES-CP	-0.0523598	0.0851033	0.0123273	0.38288	0.0497271	0.251924	0.195909	0.064277	0.0644245	0.126188	0.280852	-0.060392	0.0301741	-0.0463785	-0.00351194	0.0958414	0.161252
DESCARTES_FETAL_PLACENTA_MYELOID_CELLS-CP	0.0751935	0.120859	0.0746384	0.609296	-0.0607143	0.432233	0.0542521	0.0997505	0.181437	0.132903	0.662678	-0.187633	-0.146049	0.163945	-0.0588388	0.0682476	0.284261
DESCARTES_FETAL_PLACENTA_PAEP_MECOM_POSITIVE_CELLS-CP	-0.0761314	-0.0472451	0.0242605	-0.330959	0.128454	-0.102971	-0.0860751	0.2027	-0.04996	-0.0133157	0.181992	0.0899981	0.0407724	0.0624345	0.0215225	0.0739917	-0.121639
DESCARTES_FETAL_PLACENTA_SMOOTH_MUSCLE_CELLS-CP	-0.115722	0.0841273	0.0445044	0.477241	-0.349573	0.306125	0.27986	0.329331	0.273571	0.142611	0.519334	0.137682	0.040027	-0.12906	0.0346288	0.123493	0.376296
DESCARTES_FETAL_PLACENTA_STROMAL_CELLS-CP	-0.125072	0.0414787	0.0764338	0.402743	-0.327813	0.282611	0.293245	0.333959	0.243523	0.171578	0.561917	0.205873	0.155742	-0.0476408	-0.0553927	0.130154	0.401737
DESCARTES_FETAL_PLACENTA_SYNCYTIOTROPHOBLASTS_AND_VILLOUS_CYTOTROPHOBLASTS-CP	-0.11802	-0.00839257	-0.0621771	-0.193688	-0.12811	-0.0834288	0.0451483	0.322239	0.0658458	0.102709	0.210811	-0.0981298	0.0545191	0.104474	0.0559488	0.125802	-0.0309939
DESCARTES_FETAL_PLACENTA_TROPHOBLAST_GIANT_CELLS-CP	-0.0475823	-0.0604675	0.0159715	0.0508456	-0.035833	-0.011606	-0.0180589	0.173531	-0.0928476	0.0295811	0.0936274	-0.0274558	0.0925777	-0.0257653	-0.0358396	-0.0575986	0.0312714
DESCARTES_FETAL_PLACENTA_VASCULAR_ENDOTHELIAL_CELLS-CP	-0.123333	0.0359111	0.0152891	0.453504	-0.232918	0.33084	0.25473	0.0376942	0.299532	0.12632	0.28254	0.320045	-0.0257378	0.117271	-0.0150093	0.228765	-0.0270934
DESCARTES_FETAL_SPLEEN_AFP_ALB_POSITIVE_CELLS-CP	-0.0514085	-0.04415	0.0566824	-0.273905	-0.183264	-0.0337595	-0.0800024	0.0913528	-0.00897677	0.217046	-0.0861668	-0.0352769	0.0857089	0.0577076	-0.00965863	0.0599498	-0.00988283
DESCARTES_FETAL_SPLEEN_ERYTHROBLASTS-CP	-0.012279	-0.0135992	-0.0699005	-0.107796	-0.218726	0.0389005	-0.0516285	0.0283245	0.0752012	0.0525087	0.000934674	-0.203439	0.0338999	0.12538	-0.0837314	-0.101694	-0.0674263
DESCARTES_FETAL_SPLEEN_LYMPHOID_CELLS-CP	0.0910699	0.0169787	0.0471194	0.214176	-0.00450927	0.104988	0.0600582	-0.233092	-0.0662119	0.294552	0.463428	-0.327571	-0.117954	0.0622282	0.0889995	0.0286373	0.0287947
DESCARTES_FETAL_SPLEEN_MEGAKARYOCYTES-CP	-0.058842	0.0444664	0.0299687	0.333088	0.0193816	0.257478	0.108461	0.275229	0.149598	0.21343	0.389225	0.0970861	0.0656298	-0.0907286	0.0202971	0.135486	0.295069
DESCARTES_FETAL_SPLEEN_MESOTHELIAL_CELLS-CP	-0.09317	0.0425556	0.0525574	0.291388	-0.201097	0.089592	0.165173	0.393967	0.199724	0.208376	0.439097	0.32259	0.0669354	0.241289	-0.126062	0.19624	0.362927
DESCARTES_FETAL_SPLEEN_MYELOID_CELLS-CP	0.0620008	0.116369	-0.0207292	0.499085	-0.00995345	0.382799	0.123465	0.161577	0.142683	0.178045	0.557822	-0.165397	-0.12646	0.115947	0.00739534	0.0618804	0.129381
DESCARTES_FETAL_SPLEEN_STC2_TLX1_POSITIVE_CELLS-CP	-0.0190644	0.00394149	-0.106807	0.154817	-0.046814	-0.0805723	-0.0873993	-0.0190274	-0.0105798	0.0358556	0.482337	-0.0791321	0.00506629	0.163602	0.0228426	0.0417298	0.302865
DESCARTES_FETAL_SPLEEN_STROMAL_CELLS-CP	-0.0973116	0.0661244	0.0282907	0.236159	-0.0834462	0.209243	0.233807	0.412649	0.244485	0.133437	0.58795	-0.187502	0.0908825	0.139388	-0.0676894	0.165577	0.307483
DESCARTES_FETAL_SPLEEN_VASCULAR_ENDOTHELIAL_CELLS-CP	-0.162576	0.0724843	0.0203519	0.241995	-0.114542	0.143969	0.333337	0.195667	0.266691	0.131592	0.282832	0.187347	0.0473405	0.0223393	0.0307648	0.163145	0.0406435
DESCARTES_FETAL_STOMACH_CILIATED_EPITHELIAL_CELLS-CP	-0.00685325	-0.0221364	0.0255448	0.0580264	0.25039	0.0812499	-0.00556339	0.0613365	0.122884	0.06301	0.490891	-0.0498533	-0.0105609	-0.000880593	0.109338	0.0038092	0.0225369
DESCARTES_FETAL_STOMACH_ENS_GLIA-CP	-0.112176	0.068539	0.0691095	0.538442	-0.377123	0.217498	0.235898	0.279477	0.298118	0.294364	0.646462	0.229966	0.125457	-0.294939	-0.0116521	0.167281	0.473002
DESCARTES_FETAL_STOMACH_ENS_NEURONS-CP	-0.0761372	-0.0169575	0.0909781	0.33459	-0.194529	0.112953	0.105012	0.179129	0.289245	0.133493	0.786986	-0.0244128	0.0199459	-0.0910879	0.112272	0.049837	0.339268
DESCARTES_FETAL_STOMACH_ERYTHROBLASTS-CP	0.0176951	-0.0179653	-0.0313252	-0.171425	-0.157085	-0.0533173	-0.0541575	-0.22185	-0.139637	0.0944617	-0.180767	-0.290324	0.0627575	0.12601	0.00673507	-0.167225	-0.242819
DESCARTES_FETAL_STOMACH_GOBLET_CELLS-CP	-0.1436	-0.0695819	-0.0151333	0.170366	-0.297909	0.123466	0.0156697	0.213039	-0.164509	0.05814	-0.237099	-0.198661	0.259495	-0.0996823	-0.0200186	0.0070687	-0.236535
DESCARTES_FETAL_STOMACH_LYMPHATIC_ENDOTHELIAL_CELLS-CP	-0.153306	0.0406926	0.0700023	0.735265	-0.261387	0.346458	0.331082	0.375306	0.257187	0.317815	0.640593	-0.0747564	0.136964	-0.0167195	-0.00964034	0.203831	0.45832
DESCARTES_FETAL_STOMACH_LYMPHOID_CELLS-CP	0.0842887	0.0489646	0.0623955	0.384185	0.0136849	0.180266	0.134841	-0.252713	-0.199784	0.284001	0.542768	-0.303341	-0.173403	0.0265331	-0.024987	0.0528226	0.0985014
DESCARTES_FETAL_STOMACH_MESOTHELIAL_CELLS-CP	-0.190053	0.0435514	0.0559333	0.620455	-0.235392	0.334256	0.31926	0.39441	0.281416	0.131428	0.464057	0.202604	0.0252675	0.116775	-0.0221867	0.032945	0.39618
DESCARTES_FETAL_STOMACH_MUC13_DMBT1_POSITIVE_CELLS-CP	-0.0965839	0.0106755	-0.0206074	-0.499259	-0.0771151	-0.243104	0.0926825	0.196506	-0.0759708	0.184805	-0.1535	-0.0969136	0.0904644	-0.0932541	0.10034	0.054814	-0.331628
DESCARTES_FETAL_STOMACH_MYELOID_CELLS-CP	0.0931803	0.145422	0.0928695	0.614232	0.0797123	0.426783	0.0285873	0.047655	0.150395	0.150926	0.549681	-0.250892	-0.229165	0.116294	0.00606993	0.058938	0.205556
DESCARTES_FETAL_STOMACH_NEUROENDOCRINE_CELLS-CP	-0.0322763	0.00330447	0.044477	-0.122318	-0.0327907	0.149248	0.0904245	0.221348	-0.104056	0.125233	0.504005	-0.0964507	0.0493584	-0.0601847	0.058456	0.018971	0.128391
DESCARTES_FETAL_STOMACH_PARIETAL_AND_CHIEF_CELLS-CP	-0.0646656	-0.0247649	-0.0274521	-0.00136388	-0.0801646	-0.0455584	0.0579068	0.305006	0.0650699	0.144576	0.249337	-0.0370224	0.0173379	-0.0183039	-0.00268456	0.157559	0.0947757
DESCARTES_FETAL_STOMACH_PDE1C_ACSM3_POSITIVE_CELLS-CP	-0.0577451	-0.0221758	-0.0389441	-0.0127456	-0.0804184	0.0897147	-0.101944	0.179555	0.243029	0.0200825	0.191117	-0.0132896	-0.0159989	-0.136359	0.153781	-0.0366182	-0.0785257
DESCARTES_FETAL_STOMACH_SQUAMOUS_EPITHELIAL_CELLS-CP	-0.0976271	-0.0266865	0.0378416	-0.213936	-0.106059	-0.0505554	0.0576006	0.268373	0.0012617	0.0301316	-0.00135599	-0.0815325	-0.00134183	0.0159713	0.0828824	0.188914	-0.0966973
DESCARTES_FETAL_STOMACH_STROMAL_CELLS-CP	-0.117443	0.139479	0.134956	0.750949	-0.423328	0.408806	0.359006	0.46448	0.321694	0.201446	0.646731	0.535737	-0.0156737	0.0940141	-0.0698062	0.242465	0.583182
DESCARTES_FETAL_STOMACH_VASCULAR_ENDOTHELIAL_CELLS-CP	-0.120934	0.0434696	-0.0942063	0.558686	-0.368061	0.395816	0.154686	0.0123789	0.32847	0.0894128	0.305919	0.466722	-0.0182913	0.203348	0.104276	0.262677	0.0438444
DESCARTES_FETAL_THYMUS_ANTIGEN_PRESENTING_CELLS-CP	0.0606361	0.097146	0.077823	0.485533	0.0103352	0.397153	0.00930386	0.0412068	0.0688628	0.155099	0.494186	-0.108009	-0.112937	0.0768014	0.0447945	0.0301548	0.152484
DESCARTES_FETAL_THYMUS_STROMAL_CELLS-CP	-0.13492	0.132807	0.103566	0.736465	-0.366912	0.362934	0.265672	0.433851	0.295993	0.0716042	0.573844	0.544538	-0.0317477	0.154227	-0.140768	0.149353	0.578368
DESCARTES_FETAL_THYMUS_THYMIC_EPITHELIAL_CELLS-CP	-0.108605	0.0170213	0.0257288	0.0788347	-0.0530115	0.0596201	0.154541	0.250981	0.183328	0.145682	0.473579	0.106244	-0.0182925	0.159783	-0.0488889	0.124154	0.26317
DESCARTES_FETAL_THYMUS_THYMOCYTES-CP	0.0648875	-0.0333037	-0.0126361	0.0255772	-0.128331	-0.196345	-0.0192997	-0.339312	0.012027	0.067763	-0.304189	-0.0981337	0.00537241	-0.00525247	-0.0794727	-0.0730147	-0.191612
DESCARTES_FETAL_THYMUS_VASCULAR_ENDOTHELIAL_CELLS-CP	-0.139774	0.0687377	0.0619401	0.386861	-0.224122	0.343335	0.292209	0.18326	0.321763	0.168606	0.409077	0.421313	-0.0542901	0.0851928	-0.0147667	0.225564	0.137824
DESCARTES_MAIN_FETAL_ACINAR_CELLS-CP	-0.043904	-0.0558335	0.0138924	-0.0953849	-0.236838	0.0435142	0.115369	0.0975913	-0.211242	0.0733647	0.06767	-0.259382	0.00977857	0.079284	-0.00609671	0.00382019	-0.0216132
DESCARTES_MAIN_FETAL_ADRENOCORTICAL_CELLS-CP	-0.0767265	0.0338438	0.0568914	-0.0395202	-0.143381	0.100941	-0.0708686	0.0684104	0.0400728	0.167628	0.0421872	-0.182076	-0.0338665	0.0866576	-0.0302484	0.0272687	0.17495
DESCARTES_MAIN_FETAL_AFP_ALB_POSITIVE_CELLS-CP	-0.00660538	-0.0950122	0.0106454	0.0124164	-0.0976085	-0.0306126	-0.153658	-0.115454	-0.0462676	0.0460298	-0.161066	-0.145764	0.00897833	0.148005	-0.0911699	0.0292154	-0.0789993
DESCARTES_MAIN_FETAL_AMACRINE_CELLS-CP	-0.104872	-0.0205395	-0.0166548	0.0713783	-0.0439835	0.026311	0.0818233	0.236613	0.30356	0.0136256	0.0921824	-0.18101	-0.0146122	-0.0486033	-0.0125837	0.0747121	0.0470089
DESCARTES_MAIN_FETAL_ANTIGEN_PRESENTING_CELLS-CP	0.0677049	0.0636291	0.0564138	0.286331	-0.0404739	0.251225	0.012495	-0.033653	-0.00921298	0.0660661	0.262506	-0.0750647	-0.140695	-0.0485045	0.0368446	-0.0109651	0.0838427
DESCARTES_MAIN_FETAL_ASTROCYTES-CP	-0.0459	0.00609687	-0.0524265	0.291395	-0.129126	0.0843344	0.219101	0.369938	0.151684	0.10787	0.372125	0.0287625	0.0173535	-0.190798	-0.109979	0.172475	0.275184
DESCARTES_MAIN_FETAL_BIPOLAR_CELLS-CP	-0.0716875	0.000859736	0.0717287	0.113958	-0.0432667	0.0186165	0.178407	0.155366	0.0274621	0.115259	0.350235	-0.0322921	0.0874808	-0.0693444	-0.0219624	0.0974859	0.0767552
DESCARTES_MAIN_FETAL_BRONCHIOLAR_AND_ALVEOLAR_EPITHELIAL_CELLS-CP	-0.142583	-0.0231128	0.0941992	0.036192	-0.0744658	0.058906	-0.000922378	0.249982	0.0521431	0.15863	0.233938	-0.0284301	0.141134	0.0480836	-0.0492076	0.0935701	0.134242
DESCARTES_MAIN_FETAL_CARDIOMYOCYTES-CP	-0.136628	0.0375821	0.117041	0.193329	-0.131358	0.118213	0.269933	0.362116	0.129209	0.120628	0.766164	-0.0145151	-0.0719144	-0.1683	-0.0622367	0.143014	0.410299
DESCARTES_MAIN_FETAL_CCL19_CCL21_POSITIVE_CELLS-CP	0.0386641	0.0535826	0.0562597	0.283821	-0.180278	0.193163	0.209483	-0.0308036	-0.0614276	0.169931	-0.00426053	0.230431	-0.00779634	-0.0227679	-0.00719248	0.0869728	0.212157
DESCARTES_MAIN_FETAL_CILIATED_EPITHELIAL_CELLS-CP	-0.0299265	-0.0194923	0.00442502	0.0533714	0.272939	0.0243253	-0.0211646	0.0446768	0.0593823	-0.00913636	0.341716	-0.0367812	0.00279314	0.0707113	0.0635966	0.0148085	0.0337463
DESCARTES_MAIN_FETAL_CLC_IL5RA_POSITIVE_CELLS-CP	0.134576	-0.0523587	0.0402176	-0.206164	0.0681127	-0.107764	-0.153219	-0.318095	0.164162	-0.0990876	-0.363584	-0.0832602	0.0130459	-0.159459	-0.112913	-0.0931956	-0.109455
DESCARTES_MAIN_FETAL_CORNEAL_AND_CONJUNCTIVAL_EPITHELIAL_CELLS-CP	0.0301368	-0.033452	0.0394168	-0.297552	0.133944	-0.0635238	-0.187487	-0.093533	-0.177255	-0.0107334	-0.213131	-0.120732	-0.0226806	0.0719655	-0.0167035	-0.0555389	-0.228339
DESCARTES_MAIN_FETAL_CSH1_CSH2_POSITIVE_CELLS-CP	0.0599129	0.0121114	-0.00393727	-0.186786	0.16832	-0.00567488	0.0610862	-0.282177	-0.0301008	-0.112303	-0.341573	-0.100629	-0.053986	-0.0500172	0.018596	-0.0773121	-0.139754
DESCARTES_MAIN_FETAL_DUCTAL_CELLS-CP	-0.0237586	-0.100051	-0.0320507	-0.402824	-0.0133504	-0.148582	-0.0676192	-0.0604334	0.0338973	0.041626	-0.279147	-0.106543	0.100748	0.102938	-0.149387	0.00755276	-0.142593
DESCARTES_MAIN_FETAL_ELF3_AGBL2_POSITIVE_CELLS-CP	0.104358	-0.100008	0.0516465	-0.270917	0.0249877	-0.104217	-0.203388	-0.254316	0.00389047	-0.0817829	-0.352819	-0.121788	-0.0554244	-0.121765	-0.0910073	-0.127873	-0.164526
DESCARTES_MAIN_FETAL_ENDOCARDIAL_CELLS-CP	-0.0934276	0.0751757	0.060315	0.599313	-0.240645	0.335621	0.130647	0.198977	0.293589	0.135066	0.464648	0.331834	-0.0510127	0.0929594	-0.0460135	0.171874	0.342461
DESCARTES_MAIN_FETAL_ENS_GLIA-CP	-0.0836872	0.0511658	0.0709688	0.462006	-0.307153	0.222054	0.127868	-0.111405	0.20608	0.150863	0.508717	-0.0164398	-0.00089007	-0.0623954	-0.00318506	-0.00840982	0.262055
DESCARTES_MAIN_FETAL_ENS_NEURONS-CP	-0.123567	-0.00330911	-0.0446913	0.206236	-0.153438	0.15821	0.0206305	0.188821	0.103684	-0.0239299	0.513709	-0.0188235	0.137026	-0.00675303	0.0769161	0.027064	0.175275
DESCARTES_MAIN_FETAL_EPICARDIAL_FAT_CELLS-CP	-0.100602	0.043733	0.0601593	0.240901	-0.349771	0.158889	0.153804	0.32979	0.133106	0.0689297	0.432656	-0.0787733	-0.0907979	0.240904	-0.00204375	0.131788	0.276903
DESCARTES_MAIN_FETAL_ERYTHROBLASTS-CP	0.0914743	-0.0699543	0.0261364	-0.31738	-0.000497657	-0.150972	-0.139231	-0.287866	-0.0489887	-0.130638	-0.369807	-0.139759	0.0226207	0.108602	-0.0172274	-0.228372	-0.312694
DESCARTES_MAIN_FETAL_EXCITATORY_NEURONS-CP	-0.0226578	0.074106	-0.0383134	0.296461	0.0419645	0.133834	0.225558	0.190147	0.237974	-0.00216541	0.449981	-0.135671	0.292198	-0.0715228	-0.0972152	0.0798025	0.378837
DESCARTES_MAIN_FETAL_EXTRAVILLOUS_TROPHOBLASTS-CP	-0.039979	-0.00812423	0.0193174	0.0653427	-0.267551	0.155829	-0.0522596	0.096363	-2.21463e-05	0.0162759	-0.00984046	0.225905	-0.0749697	0.122666	-0.0384547	-0.0236675	0.122771
DESCARTES_MAIN_FETAL_GANGLION_CELLS-CP	-0.0303659	0.0233451	-0.00100249	0.315905	-0.163619	0.158398	0.109344	0.14996	0.135101	0.156406	0.458141	-0.0919135	0.015756	-0.0704916	0.0746596	0.0283936	0.150867
DESCARTES_MAIN_FETAL_GOBLET_CELLS-CP	-0.0225167	-0.0415169	0.00301065	-0.390712	-0.0864717	-0.157556	-0.167691	0.110953	-0.151225	0.152434	-0.0509356	-0.0642279	0.0333266	0.158061	0.149389	-0.0761906	-0.267577
DESCARTES_MAIN_FETAL_GRANULE_NEURONS-CP	-0.136462	0.0719799	0.0860401	-0.252377	-0.129731	0.162318	0.0403338	0.215845	0.207664	0.235282	0.458138	0.0990053	0.023833	0.0439333	0.144814	0.0636479	0.1648
DESCARTES_MAIN_FETAL_HEMATOPOIETIC_STEM_CELLS-CP	0.044967	0.0201218	-0.0442425	-0.132282	-0.141141	-0.0100842	0.100606	-0.166609	0.0733515	0.0136224	-0.103602	0.0710191	0.0368317	0.131639	0.00359381	0.0649728	-0.131331
DESCARTES_MAIN_FETAL_HEPATOBLASTS-CP	-0.0392063	-0.0149906	0.0101994	-0.291311	-0.160712	-0.0482379	0.0484575	0.11108	-0.00555299	0.0646688	-0.0146706	-0.0443307	0.151708	-0.0191628	-0.00222742	0.0705609	-0.0553343
DESCARTES_MAIN_FETAL_HORIZONTAL_CELLS-CP	-0.0566841	0.0487507	0.0950904	0.20682	-0.0625755	-0.179134	0.182974	0.244578	-0.00599428	-0.0338938	0.152624	-0.131547	-0.0519618	0.103333	-0.0484461	0.0993068	0.168458
DESCARTES_MAIN_FETAL_IGFBP1_DKK1_POSITIVE_CELLS-CP	-0.0887517	0.113125	0.138105	0.590285	-0.254954	0.36947	0.17651	0.284314	0.244634	0.191116	0.437525	0.289785	-0.0467792	0.0654403	-0.049879	0.124479	0.451759
DESCARTES_MAIN_FETAL_INHIBITORY_INTERNEURONS-CP	-0.140181	0.0818529	0.117497	0.231237	-0.261633	-0.00870354	0.300746	0.279468	0.0677142	0.166597	0.493012	-0.143856	0.093656	-0.0329428	0.0147365	0.215522	0.324996
DESCARTES_MAIN_FETAL_INTESTINAL_EPITHELIAL_CELLS-CP	-0.0753143	0.007984	-0.0678634	-0.425255	0.0296911	-0.133866	-0.0221934	0.171256	-0.0448992	0.163178	-0.127262	-0.180211	0.0660027	-0.0776029	0.0343789	-0.0198441	-0.297159
DESCARTES_MAIN_FETAL_ISLET_ENDOCRINE_CELLS-CP	-0.0453317	-0.0386024	0.0218473	-0.0123404	-0.285012	0.0406015	-0.0994989	0.0670726	-0.170472	0.093741	0.312404	-0.0692459	0.0297969	0.0968083	0.0788483	-0.0124215	0.0534491
DESCARTES_MAIN_FETAL_LENS_FIBRE_CELLS-CP	-0.0283942	0.0482091	0.00525158	-0.00721925	0.095618	0.00688792	0.11788	-0.0575623	0.175877	0.0320078	0.103272	-0.0891644	0.0645297	0.00633824	0.097633	0.0596783	-0.0233449
DESCARTES_MAIN_FETAL_LIMBIC_SYSTEM_NEURONS-CP	-0.0122094	-0.000301917	-0.0160194	0.012305	0.0119612	0.324732	-0.0030589	0.0607897	0.143196	0.16996	0.872279	-0.118631	0.239678	0.0232967	0.0129679	0.0692011	0.375228
DESCARTES_MAIN_FETAL_LYMPHATIC_ENDOTHELIAL_CELLS-CP	-0.0899405	0.0856289	0.0973573	0.467109	-0.29912	0.305635	0.319156	0.213367	0.177403	0.162177	0.394969	0.214881	0.0313611	-0.00400282	-0.0731152	0.200573	0.342022
DESCARTES_MAIN_FETAL_LYMPHOID_CELLS-CP	0.0824024	0.0315482	0.063058	0.34899	-0.00458232	0.203881	0.101362	-0.203233	-0.146988	0.292003	0.470386	-0.251449	-0.0574645	0.0550781	-0.0512561	0.0477029	0.10816
DESCARTES_MAIN_FETAL_MEGAKARYOCYTES-CP	0.00631337	0.0759808	0.00453312	0.287649	-0.0814616	0.303198	0.0267435	0.0444261	0.0640342	0.116562	0.29961	-0.0619967	-0.0513374	0.0240875	-0.00676997	0.0460037	0.0778817
DESCARTES_MAIN_FETAL_MESANGIAL_CELLS-CP	-0.172125	0.138158	0.138182	0.306227	-0.302291	0.194851	0.27651	0.380806	0.251963	0.122756	0.644963	-0.116565	0.0535508	0.254658	-0.133491	0.17181	0.564742
DESCARTES_MAIN_FETAL_MESOTHELIAL_CELLS-CP	-0.137647	0.050273	0.0912625	0.458909	-0.163173	0.205509	0.338886	0.409119	0.1758	0.242737	0.44963	0.167295	0.147834	0.0320442	0.0882903	0.100341	0.320601
DESCARTES_MAIN_FETAL_METANEPHRIC_CELLS-CP	-0.0821487	0.0383142	0.0940566	0.182884	-0.179326	-0.129545	0.162987	0.207118	0.141778	0.0311525	0.362064	-0.0531884	0.0845332	0.0914387	-0.0474693	0.0594245	0.156173
DESCARTES_MAIN_FETAL_MICROGLIA-CP	0.0260684	0.161116	0.00383397	0.415541	0.0400204	0.345285	0.0081675	0.0558318	0.172832	0.12282	0.443008	-0.147579	-0.121338	0.183001	-0.0330417	0.0675933	0.164528
DESCARTES_MAIN_FETAL_MUC13_DMBT1_POSITIVE_CELLS-CP	-0.0512839	-0.0483545	0.0104404	-0.463228	0.122122	-0.230032	-0.107498	0.13068	-0.151009	0.0215992	-0.0901291	-0.0518687	0.0899775	0.0778337	0.0800114	-0.0536625	-0.391466
DESCARTES_MAIN_FETAL_MYELOID_CELLS-CP	0.0816682	0.135364	0.0184113	0.660987	-0.15395	0.472673	0.164605	0.150453	0.192972	0.204049	0.657109	-0.212868	-0.0928986	0.164245	-0.0216652	0.0904768	0.175453
DESCARTES_MAIN_FETAL_NEUROENDOCRINE_CELLS-CP	0.00159033	-0.0352839	-0.0137653	-0.186696	-0.148006	0.00234087	-0.0590866	-0.154055	-0.324367	0.0805967	0.107116	-0.23065	0.144314	0.0475344	-0.0272834	-0.112105	-0.0676969
DESCARTES_MAIN_FETAL_OLIGODENDROCYTES-CP	-0.103228	0.0501741	0.102512	0.307555	-0.164159	0.182453	0.192618	0.343621	0.255644	0.175005	0.530446	-0.0256189	0.00624376	-0.00786913	-0.076338	0.0469635	0.25097
DESCARTES_MAIN_FETAL_PAEP_MECOM_POSITIVE_CELLS-CP	-0.119016	0.00504508	0.0463056	-0.144196	0.118576	0.083196	-0.0126975	0.182788	0.127283	0.0277124	0.140695	0.145624	-0.0692531	0.00228703	0.0519337	0.0791489	-0.0603058
DESCARTES_MAIN_FETAL_PARIETAL_AND_CHIEF_CELLS-CP	0.042042	-0.0370982	0.0440357	-0.409759	-0.0324903	-0.101452	-0.152608	-0.0916093	-0.117033	-0.0043928	-0.15589	0.0404841	0.0498278	0.130652	0.0339271	-0.00378882	-0.234897
DESCARTES_MAIN_FETAL_PDE11A_FAM19A2_POSITIVE_CELLS-CP	-0.133171	0.0687268	-0.0156593	0.49366	-0.13136	0.0917248	0.224432	0.33553	0.25792	0.0834754	0.58435	0.172504	0.0418778	-0.0286495	0.0185837	0.149124	0.39933
DESCARTES_MAIN_FETAL_PDE1C_ACSM3_POSITIVE_CELLS-CP	0.0870225	0.0191974	0.0293532	-0.282262	0.231796	-0.152082	0.015618	-0.126376	0.0827413	-0.112061	-0.293287	0.0155596	0.0409033	-0.0916667	0.0895508	-0.0827969	-0.0979091
DESCARTES_MAIN_FETAL_PHOTORECEPTOR_CELLS-CP	-0.0288995	0.00417894	-0.00151874	-0.0141424	-0.00337981	0.0762421	0.116782	0.106683	-0.00143541	0.0277874	0.331757	0.0132922	0.0128106	-0.0511209	-0.0348944	-0.00591092	0.0697408
DESCARTES_MAIN_FETAL_RETINAL_PIGMENT_CELLS-CP	-0.0854636	0.0432351	0.0287075	0.221367	-0.0343159	0.114404	0.117481	0.190736	0.144821	0.102422	0.30423	0.17536	0.0908729	-0.0260742	0.0800919	0.115262	0.228152
DESCARTES_MAIN_FETAL_RETINAL_PROGENITORS_AND_MULLER_GLIA-CP	-0.0945645	-0.0157311	-0.0124404	0.0583358	-0.137725	-0.00634344	0.099294	0.165598	0.261465	-0.0560884	-0.0353589	-0.0186861	0.0697331	0.0140892	0.00050388	0.0243178	0.140155
DESCARTES_MAIN_FETAL_SATB2_LRRC7_POSITIVE_CELLS-CP	-0.0349023	-0.0946745	0.00247096	0.178643	-0.296074	0.122394	0.176684	-0.0250503	-0.00345817	-0.0514681	0.0939158	-0.10336	0.0232017	-0.0292182	-0.109242	-0.0515413	0.113968
DESCARTES_MAIN_FETAL_SATELLITE_CELLS-CP	-0.0718445	0.0708578	0.0528293	-0.0104958	-0.265009	0.168353	0.152756	0.184679	0.0944276	-2.03414e-05	0.252544	0.135214	0.125455	0.214137	-0.0837605	0.0984268	0.248215
DESCARTES_MAIN_FETAL_SCHWANN_CELLS-CP	-0.0970603	0.0590101	0.0146054	0.559125	-0.334317	0.227516	0.115847	0.168281	0.173878	0.216738	0.517537	0.263266	0.0561086	-0.230662	0.00895315	0.15495	0.332558
DESCARTES_MAIN_FETAL_SKELETAL_MUSCLE_CELLS-CP	-0.104999	-0.00288155	0.00803876	0.228836	-0.177577	0.212058	0.174473	0.0995603	0.183015	0.0486585	0.397795	0.0405733	0.02609	-0.0599473	-0.0366217	0.111032	0.28372
DESCARTES_MAIN_FETAL_SLC24A4_PEX5L_POSITIVE_CELLS-CP	-0.143169	-0.028087	-0.0167635	0.374687	-0.141166	0.189621	0.157628	0.162731	0.154686	0.0873632	0.251379	-0.163695	0.0338307	0.189139	0.023846	-0.0253723	0.0838241
DESCARTES_MAIN_FETAL_SLC26A4_PAEP_POSITIVE_CELLS-CP	0.0937126	-0.0655553	0.00118197	-0.196278	0.214147	-0.169255	-0.115921	-0.277022	0.0848168	-0.149496	-0.373272	-0.075973	0.00931796	-0.0549784	0.0278852	-0.0853737	-0.146378
DESCARTES_MAIN_FETAL_SMOOTH_MUSCLE_CELLS-CP	-0.155708	0.0779669	0.0621255	0.571989	-0.486937	0.351277	0.276362	0.279338	0.298757	0.171271	0.525059	0.414702	-0.05927	-0.152242	0.0422454	0.175085	0.521628
DESCARTES_MAIN_FETAL_SQUAMOUS_EPITHELIAL_CELLS-CP	-0.0474802	-0.0672249	0.0039138	-0.345579	0.0380054	-0.0967815	-0.0232599	0.163791	-0.0493541	-0.0128922	-0.213651	-0.0716563	-0.0340301	0.0891823	0.0259614	0.113764	-0.181795
DESCARTES_MAIN_FETAL_STC2_TLX1_POSITIVE_CELLS-CP	0.0569799	-0.00215333	-0.00362146	0.49254	-0.306543	0.188672	-0.00638481	0.153377	0.145982	-0.0187241	0.196628	0.0241422	-0.140946	-0.0389372	-0.0401267	0.044595	0.209692
DESCARTES_MAIN_FETAL_STELLATE_CELLS-CP	-0.0915631	0.123494	0.124692	0.472832	-0.289962	0.289851	0.405248	0.355739	0.0564858	0.143686	0.394308	0.103315	0.0116325	-0.0706847	0.0243653	0.133286	0.274983
DESCARTES_MAIN_FETAL_STROMAL_CELLS-CP	-0.21499	0.205823	-0.0222891	0.630436	-0.533697	0.28487	0.262503	0.475368	0.330934	-0.0676295	0.73372	0.779587	-0.06865	-0.0851324	0.0152232	0.0808936	0.718874
DESCARTES_MAIN_FETAL_SYMPATHOBLASTS-CP	-0.0525735	0.0150849	0.0555107	0.194853	-0.0465639	0.051365	0.0794967	0.0630357	0.0573422	0.298278	0.300011	-0.100435	-0.000898384	0.118153	0.113639	0.0474164	0.308247
DESCARTES_MAIN_FETAL_SYNCYTIOTROPHOBLASTS_AND_VILLOUS_CYTOTROPHOBLASTS-CP	-0.105819	0.0589475	0.0361495	-0.129845	0.0719462	0.0460546	0.0781183	0.287836	0.162805	0.125034	-0.077873	0.00928285	0.0774654	0.090541	0.0688064	0.007193	-0.249564
DESCARTES_MAIN_FETAL_THYMIC_EPITHELIAL_CELLS-CP	-0.00468325	0.0544034	0.00878608	-0.0162374	-0.0123117	0.0772791	0.227873	-0.00676298	0.0423721	0.029636	0.135341	0.0470749	-0.0214039	0.223589	0.0582634	0.0189728	0.0118907
DESCARTES_MAIN_FETAL_THYMOCYTES-CP	0.0281109	0.0585448	0.0293326	0.134708	0.080783	0.0631419	0.169834	-0.0763498	-0.0243795	0.198818	0.382852	-0.169194	0.0614316	0.0445814	-0.0543801	-0.0100352	0.0903253
DESCARTES_MAIN_FETAL_TROPHOBLAST_GIANT_CELLS-CP	-0.0601807	0.00765286	0.0183931	0.312073	-0.136124	0.186797	0.167463	0.213635	0.150935	-0.0222809	0.200413	0.0587794	0.0309307	-0.0629573	0.00727597	0.0234293	0.19193
DESCARTES_MAIN_FETAL_UNIPOLAR_BRUSH_CELLS-CP	-0.027423	0.0187859	-0.0376633	0.178824	-0.1718	0.0461065	0.0629299	0.2379	0.189766	0.207182	0.610698	-0.193927	0.161158	-0.0187839	-0.130093	-0.0319836	0.20267
DESCARTES_MAIN_FETAL_URETERIC_BUD_CELLS-CP	-0.0695608	-0.00574348	-0.00674774	-0.27242	-0.105425	-0.0207029	0.0209211	0.255044	0.0726738	0.022836	0.073368	-0.11345	-0.0221015	0.0529423	0.0243417	0.0293186	-0.0824286
DESCARTES_MAIN_FETAL_VASCULAR_ENDOTHELIAL_CELLS-CP	-0.0849346	0.0558514	0.00307618	0.438035	-0.271906	0.272391	0.256121	0.0171356	0.257757	0.115515	0.196018	0.155817	-0.00409967	-0.0759949	0.076691	0.20206	0.03642
DESCARTES_MAIN_FETAL_VISCERAL_NEURONS-CP	-0.0661925	-0.0225287	-0.0117063	0.42609	-0.286109	0.161239	0.0740584	0.204557	0.241767	0.12299	0.495289	0.0235959	0.0644233	0.19759	0.0390634	0.0787489	0.339447
DEURIG_T_CELL_PROLYMPHOCYTIC_LEUKEMIA_DN	0.04228	0.1077	0.108398	0.472955	0.234907	0.226761	0.0605672	-0.0158553	0.129625	0.137179	0.316832	0.0533236	0.000524745	-0.0515853	-0.118723	0.158008	0.164143
DEURIG_T_CELL_PROLYMPHOCYTIC_LEUKEMIA_UP	0.0275859	-0.043766	0.0214856	-0.299656	0.0318682	-0.0586029	-0.140857	-0.0830349	-0.165656	-0.05499	-0.320827	0.0749367	-0.0351932	-0.0168016	-0.0772219	-0.0872208	-0.120498
DING_LUNG_CANCER_BY_MUTATION_RATE	-0.110448	0.0142178	0.137873	-0.148794	-0.232905	-0.0308916	0.119925	0.162597	-0.243987	0.122837	-0.150433	0.270574	-0.0847484	0.0673341	-0.0935058	0.004497	-0.111637
DING_LUNG_CANCER_EXPRESSION_BY_COPY_NUMBER	0.110854	-0.000127426	0.0614968	-0.0771956	0.366163	-0.194147	-0.281951	-0.250457	0.0712932	-0.195389	-0.377274	-0.0721339	-0.0189346	0.0429592	0.00985753	-0.153579	-0.166557
DING_LUNG_CANCER_MUTATED_FREQUENTLY	-0.00562221	0.0992709	0.0388322	-0.0207807	0.0466751	0.194897	0.120845	-0.00266453	-0.0322511	0.0413055	-0.335688	0.0574237	-0.168712	-0.127	-0.13172	0.0360223	-0.036136
DING_LUNG_CANCER_MUTATED_RECURRENTLY	0.0924633	-0.0696583	0.0423463	-0.657887	-0.30009	-0.0535423	0.0274824	-0.119966	-0.00810628	-0.102426	-0.392615	-0.174152	-0.118517	-0.010883	-0.329556	-0.0453783	-0.210955
DING_LUNG_CANCER_MUTATED_SIGNIFICANTLY	-0.133344	0.0207037	0.0623246	0.124431	-0.226897	0.174061	0.142428	0.282643	0.182042	0.0321251	0.179662	0.118138	-0.0798491	0.10181	-0.175048	0.0107715	0.145248
DNA_DAMAGE_CHECKPOINT	0.167093	-0.120314	0.00103651	-0.00693416	0.190777	-0.0981108	-0.151041	-0.355793	-0.015935	-0.180208	-0.544505	-0.0349144	-0.0524223	-0.193861	0.112028	-0.199433	-0.219677
DODD_NASOPHARYNGEAL_CARCINOMA_DN	0.110076	-0.134295	0.00417266	-0.196022	-0.0541985	-0.25961	-0.242438	-0.294294	-0.00196247	-0.26878	-0.607706	0.00937425	-0.043827	-0.0389651	0.0121909	-0.253723	-0.234785
DODD_NASOPHARYNGEAL_CARCINOMA_UP	-0.0529624	0.0295156	0.0396754	-0.114193	0.181126	0.0824281	0.0255388	0.125376	-0.0607592	0.161142	0.261759	0.0634	0.0428923	0.0612003	-0.0269342	0.138818	0.0310255
DORN_ADENOVIRUS_INFECTION_12HR_DN	-0.0141319	0.0166216	0.165679	0.0635969	0.0804353	0.117556	-0.0692919	0.0728217	-0.00585233	0.213728	-0.17943	0.212755	0.00167875	0.203202	0.128903	0.0765437	-0.200209
DORN_ADENOVIRUS_INFECTION_12HR_UP	-0.0228387	0.0457683	0.109842	0.407738	0.0921963	0.232641	0.0984914	0.252686	0.176227	0.24533	0.433187	0.267425	0.0399046	-0.0213637	-0.147949	0.183607	0.327191
DORN_ADENOVIRUS_INFECTION_24HR_DN	0.0123615	0.0304172	0.161895	0.327865	0.145437	0.214117	0.0574341	0.217725	0.148134	0.278869	0.0209721	0.293684	0.0198174	0.0979301	-0.0689777	0.149842	0.0610443
DORN_ADENOVIRUS_INFECTION_24HR_UP	0.0660298	-0.050258	0.0368054	0.0570768	0.109266	0.0101894	0.11152	0.19995	0.193513	0.189757	0.167806	0.259691	0.0868843	-0.152349	0.0102337	0.186003	-0.0205888
DORN_ADENOVIRUS_INFECTION_32HR_DN	0.00763425	0.0121242	0.150303	0.217641	0.222589	0.12883	0.0729344	0.130699	0.173846	0.250157	-0.0113237	0.329182	0.0306932	0.196668	-0.0481024	0.153623	0.0117457
DORN_ADENOVIRUS_INFECTION_32HR_UP	0.0790221	-0.0554843	0.100018	0.280193	-0.194333	0.138047	-0.00492224	0.15762	0.135928	0.151141	0.284591	0.146609	0.0440977	-0.0764176	0.0998715	0.0633015	-0.0296242
DORN_ADENOVIRUS_INFECTION_48HR_DN	-0.043307	0.0194212	0.162601	0.243309	0.144947	0.143252	0.0958028	0.114645	0.0954019	0.262504	-0.00818829	0.291693	0.026493	0.151405	-0.0368478	0.181917	0.0154513
DORN_ADENOVIRUS_INFECTION_48HR_UP	0.0456774	-0.0341972	0.122397	0.498284	-0.0973105	0.140848	0.079219	0.245238	0.174387	0.258034	0.302303	0.246556	0.0310438	-0.0592822	-0.015484	0.0482519	0.0314768
DUAN_PRDM5_TARGETS	0.00863718	0.0577723	0.0747998	0.123638	-0.169531	0.236728	0.196103	0.0596929	0.028119	0.122525	0.194885	0.0959448	0.03957	-0.0255267	0.0110838	0.118993	0.180712
DURANTE_ADULT_OLFACTORY_NEUROEPITHELIUM_BOWMANS_GLAND-CP	-0.0725827	-0.0314739	0.0649235	-0.0348202	-0.00770675	0.0888196	-0.0797103	0.134247	-0.204979	0.242009	0.186412	-0.130665	-0.0501038	0.0723154	0.0444002	0.106551	-0.10183
DURANTE_ADULT_OLFACTORY_NEUROEPITHELIUM_B_CELLS-CP	0.127705	0.0260416	0.0258813	0.647657	0.0285442	0.356822	-0.0133874	-0.105392	-0.0921168	0.170235	0.601239	-0.18239	-0.235086	0.0976601	0.0140206	0.0791728	0.219217
DURANTE_ADULT_OLFACTORY_NEUROEPITHELIUM_CD4_T_CELLS-CP	0.0956663	0.117864	0.124483	0.573815	-0.0118845	0.309972	0.0765248	-0.121454	-0.0293552	0.321236	0.573515	-0.202479	-0.0152731	0.143778	-0.115725	0.10471	0.242627
DURANTE_ADULT_OLFACTORY_NEUROEPITHELIUM_CD8_T_CELLS-CP	0.0952385	0.101955	0.0914587	0.546292	0.0583679	0.257671	0.0790606	-0.0534323	-0.0880156	0.343953	0.604133	-0.178529	-0.0216283	0.114841	-0.121162	0.123091	0.306807
DURANTE_ADULT_OLFACTORY_NEUROEPITHELIUM_DENDRITIC_CELLS-CP	0.055078	0.117928	0.1064	0.654468	-0.0198118	0.449986	0.0507896	0.127554	0.169807	0.269578	0.447434	-0.278967	-0.132986	0.231548	-0.00869774	0.0877391	0.124728
DURANTE_ADULT_OLFACTORY_NEUROEPITHELIUM_FIBROBLASTS_STROMAL_CELLS-CP	-0.126295	0.146201	0.222455	0.876716	-0.318389	0.422643	0.242202	0.397593	0.367285	0.183616	0.751559	0.51749	-0.0903137	0.134781	-0.169636	0.212249	0.677327
DURANTE_ADULT_OLFACTORY_NEUROEPITHELIUM_GLOBOSE_BASAL_CELLS-CP	-0.0260453	-0.111578	0.0170747	0.390808	-0.320938	0.0903249	-0.0772534	-0.119397	0.19967	-0.0659795	0.269387	0.130174	-0.0783517	-0.0125828	-0.134647	-0.128663	0.361617
DURANTE_ADULT_OLFACTORY_NEUROEPITHELIUM_IMMATURE_NEURONS-CP	-0.0429169	-0.00203063	0.0719476	0.396072	-0.217359	0.194227	0.0338362	0.0127466	0.221659	0.0533553	0.504559	0.164322	-0.0254401	-0.0670374	0.0338123	0.00990013	0.418658
DURANTE_ADULT_OLFACTORY_NEUROEPITHELIUM_MACROPHAGES-CP	0.0533555	0.154004	0.165145	0.743909	0.0673654	0.432342	-0.0406782	0.0499213	0.166842	0.179312	0.609827	-0.0866524	-0.172215	0.286038	-0.100313	0.123127	0.40561
DURANTE_ADULT_OLFACTORY_NEUROEPITHELIUM_MAST_CELLS-CP	0.0281009	0.143451	0.230566	0.571207	0.0483595	0.425846	0.0588393	0.223616	0.18867	0.39499	0.492002	0.0350008	-0.0391184	0.240505	-0.150246	0.178151	0.35301
DURANTE_ADULT_OLFACTORY_NEUROEPITHELIUM_MATURE_NEURONS-CP	0.0430194	-0.0304978	0.054087	0.194689	-0.0611269	0.127754	-0.198442	-0.0445989	0.189279	0.110037	0.405816	0.13916	0.0550336	0.0537154	-0.0169021	0.00459674	0.302897
DURANTE_ADULT_OLFACTORY_NEUROEPITHELIUM_MONOCYTES-CP	0.0797302	0.149302	0.230883	0.945646	0.157869	0.448799	0.0234756	0.125447	0.250365	0.204643	0.701439	-0.118399	-0.171007	0.291914	-0.0657245	0.115904	0.461998
DURANTE_ADULT_OLFACTORY_NEUROEPITHELIUM_NK_CELLS-CP	0.0939968	0.0631079	0.0432426	0.559191	0.0199468	0.319314	0.0413597	-0.0890463	-0.137709	0.215332	0.585895	-0.332117	-0.134863	0.0949187	-0.113641	0.0912221	0.238595
DURANTE_ADULT_OLFACTORY_NEUROEPITHELIUM_OLFACTORY_ENSHEATHING_GLIA-CP	-0.0848722	0.0628338	0.126908	0.61824	-0.236886	0.308733	0.111061	0.302498	0.273455	0.233854	0.643819	0.302025	0.0216092	-0.0805316	-0.101028	0.187578	0.533194
DURANTE_ADULT_OLFACTORY_NEUROEPITHELIUM_OLFACTORY_HORIZONTAL_BASAL_CELLS-CP	-0.126701	0.000865334	0.168833	-0.153616	-0.225652	-0.102096	0.216528	0.3828	0.0100292	0.149552	0.42883	0.348687	-0.0566164	0.118695	-0.0375782	0.274958	0.174408
DURANTE_ADULT_OLFACTORY_NEUROEPITHELIUM_OLFACTORY_MICROVILLAR_CELLS-CP	-0.0675863	-0.0512954	0.0835769	-0.327072	-0.00404642	-0.079186	-0.183124	0.0764289	0.0811665	0.0754192	-0.0651309	-0.0634033	-0.0440463	0.190801	-0.0761577	0.0166851	-0.144874
DURANTE_ADULT_OLFACTORY_NEUROEPITHELIUM_PERICYTES-CP	-0.141008	0.12745	0.117565	0.69107	-0.142923	0.450184	0.223863	0.182584	0.481283	0.30932	0.473432	0.500819	-0.009326	0.109399	-0.167623	0.306589	0.245726
DURANTE_ADULT_OLFACTORY_NEUROEPITHELIUM_PLASMA_CELLS-CP	0.125445	-0.070575	0.172537	0.179711	-0.127892	0.375679	-0.274926	-0.0934517	-0.381069	0.123165	0.266525	-0.110087	-0.0221103	-0.0834418	-0.0628438	-0.0832343	0.159353
DURANTE_ADULT_OLFACTORY_NEUROEPITHELIUM_RESPIRATORY_CILIATED_CELLS-CP	0.0304954	-0.0633493	0.0505809	-0.0426647	0.154299	-0.0382009	-0.219293	-0.110111	0.0799779	0.0930584	0.124876	-0.00848852	-0.0217041	0.122998	0.112447	-0.0258004	-0.0439026
DURANTE_ADULT_OLFACTORY_NEUROEPITHELIUM_RESPIRATORY_COLUMNAR_CELLS-CP	0.0342714	-0.0975139	0.0652373	-0.669618	0.127451	-0.221297	-0.227156	-0.0698622	-0.122786	0.0230012	-0.311252	-0.104118	0.0185659	0.141446	0.0397354	-0.0062236	-0.24153
DURANTE_ADULT_OLFACTORY_NEUROEPITHELIUM_RESPIRATORY_EPITHELIAL_CELLS-CP	-0.11034	-0.0412901	0.0172801	-0.191198	-0.0562529	0.0984738	-0.108971	0.114414	-0.147579	0.250489	0.063226	-0.2014	0.00624348	0.162692	0.18194	0.0336436	-0.215338
DURANTE_ADULT_OLFACTORY_NEUROEPITHELIUM_RESPIRATORY_HORIZONTAL_BASAL_CELLS-CP	-0.00599566	-0.0860024	0.0622315	-0.533373	0.0966778	-0.214839	-0.250585	0.0595234	-0.0812825	0.0513492	-0.319013	-0.0182345	-0.038662	0.105905	0.0162281	0.0339558	-0.161082
DURANTE_ADULT_OLFACTORY_NEUROEPITHELIUM_RESPIRATORY_SECRETORY_CELLS-CP	-0.0951546	0.000948635	0.0805145	0.0771389	0.110665	0.107093	-0.024995	0.344795	-0.0937873	0.324894	0.0934338	0.0111992	0.106666	0.0871353	-0.0789392	0.166436	-0.09401
DURANTE_ADULT_OLFACTORY_NEUROEPITHELIUM_SUSTENTACULAR_CELLS-CP	-0.00229673	-0.119666	0.0538399	-0.393112	-0.0722821	-0.0592022	-0.217491	0.144014	-0.14704	0.155026	-0.0598055	-0.134287	0.0969615	0.20496	0.0640324	-0.0264758	-0.318262
DURANTE_ADULT_OLFACTORY_NEUROEPITHELIUM_UNSPECIFIED-CP	0.0656849	-0.17772	0.0969898	-0.25442	0.00387387	-0.227328	-0.363239	-0.439405	-0.0432164	-0.0591453	-0.433352	-0.0798044	0.0642935	0.0720923	-0.0156455	-0.218868	-0.173821
DURANTE_ADULT_OLFACTORY_NEUROEPITHELIUM_VASCULAR_SMOOTH_MUSCLE_CELLS-CP	-0.157796	0.0762869	0.28778	0.818037	-0.316235	0.438529	0.299571	0.373765	0.416471	0.332228	0.802388	0.669102	-0.00741541	0.164674	-0.0534069	0.240767	0.721517
Dendritic cells activated-LM22	0.0465618	0.0858523	0.0489718	0.488908	-0.0996922	0.377954	-0.00599985	0.128856	0.1446	0.157777	0.471333	-0.139979	-0.101636	0.159793	0.0393903	0.0119387	0.241324
Dendritic cells resting-LM22	0.0215671	0.171332	0.0702289	0.682961	-0.160849	0.386533	0.0769421	0.162934	0.212861	0.197141	0.668751	-0.216093	-0.168133	0.190003	0.0038379	0.157996	0.240701
E2F1_UP.V1_DN	-0.0756636	0.131129	0.0692533	0.410607	-0.0745909	0.317254	0.179425	0.181078	0.0373872	0.178243	0.294711	0.109652	0.0204735	0.0584026	-0.103667	0.13664	0.185661
E2F1_UP.V1_DN-C6	-0.0756636	0.131129	0.0692533	0.410607	-0.0745909	0.317254	0.179425	0.181078	0.0373872	0.178243	0.294711	0.109652	0.0204735	0.0584026	-0.103667	0.13664	0.185661
E2F1_UP.V1_UP	0.133439	-0.0997374	0.000252276	-0.427252	0.00118697	-0.265347	-0.188112	-0.318173	-0.123863	-0.184512	-0.482442	-0.0679465	-0.046138	-0.0744494	0.0801732	-0.225178	-0.247608
E2F1_UP.V1_UP-C6	0.133439	-0.0997374	0.000252276	-0.427252	0.00118697	-0.265347	-0.188112	-0.318173	-0.123863	-0.184512	-0.482442	-0.0679465	-0.046138	-0.0744494	0.0801732	-0.225178	-0.247608
E2F3_UP.V1_DN-C6	-0.0489843	-0.04717	0.0199043	0.0354384	0.0266759	0.110376	0.0822394	-0.040347	-0.0379044	0.00741536	-0.045877	-0.0236884	-0.0182975	-0.0367431	-0.0405879	-0.0739417	-0.110539
E2F3_UP.V1_UP-C6	0.071522	-0.100532	0.0385122	-0.0736698	-0.316287	0.0113876	-0.138245	-0.110711	-0.141643	0.01048	-0.0286415	0.0511665	0.0364341	0.0226687	-0.081148	-0.16942	-0.12461
EGFR_UP.V1_DN-C6	0.0547097	-0.0840641	0.0453836	-0.0087711	0.215055	-0.00717529	-0.158991	-0.0858406	0.0814925	0.0317771	0.0857031	0.123933	-0.0587163	0.00703231	-0.0130216	-0.0592811	0.0343934
EGFR_UP.V1_UP-C6	-0.0446166	0.0281445	0.079339	0.281481	-0.0404873	0.284596	-0.00238057	0.213775	-0.0798894	0.158856	0.119649	0.213636	0.0448393	0.133879	-0.097412	0.107554	0.066846
EGUCHI_CELL_CYCLE_RB1_TARGETS	0.217592	-0.294451	-0.0359394	-0.892936	-0.217013	-0.753569	-0.499532	-0.62007	-0.041538	-0.408311	-1.13203	-0.132636	-0.118069	-0.00562332	-0.0660347	-0.592638	-0.603386
EHLERS_ANEUPLOIDY_DN	0.0514007	-0.0421351	0.00236884	0.132649	0.0334235	0.107563	-0.0508816	0.157225	0.273083	0.0296243	0.254028	-0.0947933	0.0748239	0.0655997	0.184386	0.0121069	0.224717
EHLERS_ANEUPLOIDY_UP	-1.28581e-05	0.0807636	0.121999	0.478635	0.237203	0.0899752	0.00612202	-0.166953	0.211144	0.0570544	0.21498	0.11613	0.0151227	0.0557779	-0.113695	0.161508	0.227498
EHRLICH_ICF_SYNDROM_DN	0.0286396	0.0134537	0.0553735	0.0117359	-0.151876	0.268586	0.0371249	-0.110134	-0.330528	0.275837	0.373203	-0.0997549	0.0408563	-0.0469721	-0.0012683	0.0525771	0.203111
EHRLICH_ICF_SYNDROM_UP	-0.0887639	0.164694	0.313106	0.641764	-0.0936983	0.408024	0.266871	0.187896	0.310734	0.0511214	0.41331	0.230173	0.106797	0.0931407	0.0834263	0.209976	0.435329
EIF4E_DN-C6	-0.0106898	0.108262	0.0927572	-0.0506687	0.277287	0.0470577	0.0401224	0.267071	0.175884	-0.0340171	0.00998626	0.176307	-0.0067877	0.142316	-0.00238715	0.11391	0.0308495
EIF4E_UP-C6	0.0942015	-0.0754059	0.0349065	-0.305825	0.161585	-0.0826672	-0.257484	-0.30107	-0.0435667	-0.0473683	-0.402922	-0.110518	-0.00835765	-0.0138413	0.0996725	-0.153581	-0.172305
EMT signature-Bagaev	-0.0725239	0.235354	0.179433	1.11578	-0.391647	0.655014	0.588318	0.591046	0.593644	0.162552	0.639249	0.240639	-0.0408541	-0.282611	-0.13282	0.271077	0.693032
EMT-Thompson	-0.116004	0.0309049	0.0426658	-0.192321	-0.334119	-0.0323011	-0.00753583	0.192846	0.156839	-0.0264003	0.0407177	0.312111	-0.072258	0.171727	-0.164234	0.135586	0.031444
ENK_UV_RESPONSE_EPIDERMIS_DN	-0.0184936	0.0841052	0.0936249	0.259808	0.140408	0.156951	-0.0379603	0.125133	0.131246	0.156605	0.178017	0.205996	-0.014092	0.0877175	-0.00278614	0.116924	0.103123
ENK_UV_RESPONSE_EPIDERMIS_UP	0.0816263	-0.0545848	0.0301469	-0.19228	-0.0715495	-0.00614549	-0.222293	-0.168074	-0.143503	-0.04339	-0.313179	-0.0535621	-0.0333827	0.0556497	-0.0796635	-0.0708648	-0.190928
ENK_UV_RESPONSE_KERATINOCYTE_DN	0.0564276	0.017056	0.0899447	-0.0263049	0.238334	-0.0715319	-0.242339	-0.119182	0.0437008	-0.0712625	-0.237649	0.0681819	-0.0383444	0.0279398	-0.0196571	-0.0591259	-0.0427083
ENK_UV_RESPONSE_KERATINOCYTE_UP	0.03293	0.00476227	0.0713107	0.0580834	0.0292151	0.0839477	-0.202725	-0.148262	-0.113726	0.108756	-0.0965669	-0.0467969	-0.0460274	0.16435	-0.122057	0.0365682	-0.0411495
ERBB2_UP.V1_DN-C6	0.0492031	-0.0752117	0.0767711	-0.103294	0.378192	-0.183898	-0.2082	-0.185354	0.116426	-0.142071	-0.180144	0.0209071	-0.0203237	0.0351566	-0.11839	-0.116112	-0.0112936
ERBB2_UP.V1_UP-C6	-0.0539052	0.0364537	0.0741423	0.254872	-0.0471065	0.203782	-0.0828026	0.209116	0.0989932	0.130749	0.308127	0.17787	0.0266267	0.201711	-0.12413	0.0878333	0.0691646
ESC_J1_UP_EARLY.V1_DN-C6	-0.0155422	0.0204145	0.0728902	0.19896	-0.0849732	0.149594	0.0582755	-0.0597417	0.0241908	0.108016	0.0815366	0.28223	-0.057796	0.00024112	-0.0992956	0.0729783	0.145278
ESC_J1_UP_EARLY.V1_UP-C6	-0.0180978	0.0308646	0.0349839	0.072503	-0.067437	0.180288	-0.017995	-0.0286331	0.118132	0.159692	0.0866386	0.084326	-0.0769576	0.172373	-0.0780248	0.0439409	0.04486
ESC_J1_UP_LATE.V1_DN-C6	0.0591852	-0.0485479	0.0361871	-0.0681453	-0.0597442	-0.0159019	-0.0388816	-0.157063	0.0940815	0.0109201	-0.131419	0.0848715	0.0728792	0.0639257	-0.0693988	-0.0171739	-0.0475343
ESC_J1_UP_LATE.V1_UP-C6	-0.120945	0.0444655	0.0848777	0.155223	-0.111264	0.0599385	0.00592617	0.296738	-0.0537772	0.163896	0.178751	0.192515	-0.0127155	-0.0105402	-0.0562317	0.139124	0.0979996
ESC_V6.5_UP_EARLY.V1_DN-C6	-0.120795	0.0926716	0.0633607	0.441156	-0.20842	0.241915	0.151347	0.250732	0.21607	0.173164	0.293806	0.39632	0.00881606	0.0155699	-0.056329	0.175491	0.332682
ESC_V6.5_UP_EARLY.V1_UP-C6	-0.0641675	0.0193096	0.0126232	-0.0177382	-0.0762643	0.0871297	0.0390542	-0.0380509	-0.166579	-0.0312033	0.100261	0.0837127	-0.0682011	-0.0319778	0.0539903	0.0151371	0.0806596
ESC_V6.5_UP_LATE.V1_DN-C6	0.00604534	-0.0287863	0.0269011	-0.1518	-0.0450749	0.0708225	-0.0437754	-0.0385768	0.0120239	0.108286	-0.0551217	0.144566	0.0757154	-0.0568074	-0.0402579	0.0363159	0.113508
ESC_V6.5_UP_LATE.V1_UP-C6	-0.0863117	0.0570614	0.0274981	0.0781215	-0.191157	0.111842	0.0609184	0.201038	0.00324281	0.0241687	0.210663	0.205989	0.0101847	0.12363	-0.0789887	0.14825	0.20418
Effector cell traffic-Bagaev	0.0815969	-0.0155909	0.150947	0.522211	0.0862283	0.233872	-0.156747	0.0436473	-0.157366	0.0406217	0.396058	0.0214396	-0.021869	-0.0664606	0.0227572	0.0660218	0.242901
Effector cells-Bagaev	0.0625789	-0.0060698	0.087031	0.419059	0.117367	0.0349327	0.0983821	-0.160338	-0.364692	0.423565	0.718431	-0.430503	-0.0936677	-0.0154879	-0.0488093	0.087696	0.323849
Effector memeory CD4 T cell-Charonentonf	0.00999782	0.0904449	0.0949802	0.262786	-0.0329828	0.0629413	-0.0123942	-0.0298589	0.108295	0.0902254	0.254275	-0.00135623	-0.139334	-0.0120945	-0.0107972	0.0234487	0.10746
Effector memeory CD8 T cell-Charonentonf	-0.0527295	0.100407	0.144023	0.755709	0.128444	0.323922	0.177319	0.143934	0.0604252	0.264507	0.634677	0.119193	-0.0857594	-0.0254025	-0.0553167	0.121091	0.396188
Endothelial cells-Tirosh	-0.145837	0.0682208	0.00543792	0.46768	-0.262773	0.344846	0.154951	0.105017	0.251728	0.10589	0.291213	0.493041	-0.00933666	0.135631	-0.0800208	0.235358	0.00473921
Endothelial cells_BLUEPRINT_1	-0.152579	0.0532631	-0.06659	0.648577	-0.448881	0.501795	0.248345	-0.00373869	0.225826	0.151371	0.378785	0.467083	-0.220818	0.279648	-0.0327933	0.238651	-0.134365
Endothelial cells_BLUEPRINT_2	-0.152579	0.0532631	-0.06659	0.648577	-0.448881	0.501795	0.248345	-0.00373869	0.225826	0.151371	0.378785	0.467083	-0.220818	0.279648	-0.0327933	0.238651	-0.134365
Endothelial cells_BLUEPRINT_3	-0.0169292	-0.044298	0.0342058	0.19593	-0.198286	0.0513416	-0.165376	-0.211167	0.105626	-0.0655217	-0.300971	0.161854	-0.0820107	0.0431827	-0.0577169	-0.00562655	-0.116855
Endothelial cells_ENCODE_1	-0.100714	0.0196078	0.0574386	0.512892	-0.222007	0.267688	0.0589599	-0.103658	0.323299	0.030716	0.123443	0.374305	-0.0957385	0.112624	-0.0399348	0.156898	-0.104475
Endothelial cells_ENCODE_2	-0.140866	0.0180678	0.0524206	0.561959	-0.283275	0.339234	0.120396	-0.040186	0.316616	0.0337925	0.133277	0.422524	-0.105633	0.112613	-0.0195435	0.189613	-0.102437
Endothelial cells_ENCODE_3	-0.135365	0.0424407	0.0267046	0.650502	-0.348074	0.414025	0.13667	-0.0400956	0.345242	0.0588378	0.206126	0.428732	-0.0973161	0.15173	-0.0358081	0.235588	-0.142042
Endothelial cells_FANTOM_1	-0.131254	0.0523981	-0.100484	0.689772	-0.401689	0.456893	0.130562	-0.00979527	0.404227	-0.000572787	0.281428	0.4163	-0.112473	0.0505541	-0.0636508	0.247251	-0.0761942
Endothelial cells_FANTOM_2	-0.151155	0.0552839	-0.10289	0.713766	-0.416013	0.476105	0.197265	-0.003316	0.400342	0.0499636	0.307232	0.337112	-0.112473	0.103421	-0.0963671	0.261442	-0.157755
Endothelial cells_FANTOM_3	-0.149959	0.0408407	0.0464957	0.54085	-0.268235	0.344256	0.219606	0.0790972	0.370468	0.131037	0.293752	0.323164	-0.0128732	0.211331	0.0263621	0.234743	-0.0635283
Endothelial cells_HPCA_1	-0.142002	0.0965134	-0.00529794	0.758824	-0.292434	0.533815	0.294269	0.0549055	0.382206	0.242656	0.50315	0.4373	-0.171748	0.0875248	-0.0772179	0.334212	-0.115464
Endothelial cells_HPCA_2	-0.185568	0.0528218	0.0775532	0.623948	-0.378591	0.458964	0.292964	0.0970177	0.371188	0.180692	0.147442	0.451584	-0.11647	-0.123392	-0.184353	0.263044	-0.219603
Endothelial cells_HPCA_3	-0.0168324	-0.0229926	0.0202447	0.0791852	-0.291318	0.146397	-0.0248219	-0.243504	0.0592541	0.0358047	-0.229135	0.17575	-0.110808	0.0510465	-0.0383282	0.00550305	-0.132581
Endothelium-Bagaev	-0.116918	0.0831464	0.0943343	0.604673	-0.308153	0.463524	0.258939	0.105107	0.457232	0.0787943	0.233697	0.700307	-0.176509	0.260284	-0.0415577	0.262947	-0.0562461
Eosinophil-Charonentonf	0.000564572	0.0709213	0.0680525	0.336372	0.0255523	0.247198	0.121535	0.160757	0.146088	0.249485	0.467215	-0.0634038	0.00467241	0.112733	-0.0616432	0.0392392	0.0190977
Eosinophils-Bindea	-0.0495265	0.0780556	0.104909	-0.0369014	-0.0471268	0.177137	-0.129438	0.0405381	0.142132	0.263249	0.569627	-0.0429697	0.0396333	-0.0592495	0.0101298	0.0503875	0.116046
Eosinophils-Charoentong	0.000564572	0.0709213	0.0680525	0.336372	0.0255523	0.247198	0.121535	0.160757	0.146088	0.249485	0.467215	-0.0634038	0.00467241	0.112733	-0.0616432	0.0392392	0.0190977
Eosinophils-LM22	0.047319	0.0898928	0.0615651	0.176386	-0.0994787	0.345164	0.0363277	0.0681816	0.0517675	0.270679	0.412349	-0.219699	0.0319243	0.0676854	0.067477	0.0477097	-0.181011
Eosinophils_BLUEPRINT_1	-0.0829669	0.14177	0.0719173	0.613711	-0.29425	0.271137	0.0382185	0.339626	0.168327	0.267178	0.746366	-0.187105	0.0384747	-0.148805	-0.0118227	0.125776	0.384396
Eosinophils_BLUEPRINT_2	-0.0401997	0.0615619	0.0679572	-0.16291	-0.166351	0.0871801	0.0640536	0.222405	0.224163	0.155206	0.463426	-0.115502	-0.0764209	-0.0627999	-0.064619	0.0260937	-0.0363784
Eosinophils_BLUEPRINT_3	-0.039752	0.0957179	0.0854591	0.316819	-0.272253	0.253159	0.14714	0.239729	0.035545	0.167602	0.558531	-0.121301	-0.00245143	0.00583162	0.0247699	0.055203	0.239657
Eosinophils_FANTOM_1	-0.00547471	0.103407	-0.0954687	0.0674809	-0.144867	0.341746	0.205899	0.201848	0.0319416	0.222208	0.458413	0.0269204	0.0456901	-0.0533247	-0.0987887	0.059506	-0.0492157
Eosinophils_FANTOM_2	-0.037641	0.0953436	-0.0894105	0.0741603	-0.108147	0.33162	0.147188	0.191305	-0.000391394	0.202717	0.446195	-0.0565058	0.0456901	0.00128244	-0.0969208	0.036884	-0.0671558
Eosinophils_FANTOM_3	-0.00613049	0.0953165	-0.0996555	0.0343571	-0.153366	0.350348	0.200948	0.20142	-0.000531861	0.21432	0.498548	-0.00118261	0.0679383	-0.0905761	-0.0795048	0.0847322	-0.0299057
Eosinophils_NOVERSHTERN_1	-0.0813442	0.142724	-0.0158049	0.216263	-0.194687	0.353521	0.214883	0.274662	0.0206326	0.238152	0.664801	-0.176552	0.0426828	0.0873504	-0.0243155	0.0692349	-0.00809354
Eosinophils_NOVERSHTERN_2	-0.0364204	0.192762	-0.120802	0.130239	-0.145563	0.37697	0.202549	0.43651	0.0789334	0.340333	0.550461	-0.191049	0.184292	-0.0494127	0.0290134	0.072257	-0.0569904
Eosinophils_NOVERSHTERN_3	0.0453492	0.127386	-0.0754813	0.219459	-0.203868	0.338911	0.167156	0.224616	0.0602258	0.349165	0.665313	-0.070127	-0.00400254	-0.152943	-0.0743449	0.0351335	0.0616792
Epithelial cells_ENCODE_1	0.11726	-0.146289	-0.0522808	-0.947731	0.0101686	-0.317634	-0.421117	-0.154729	-0.365451	-0.0711783	-0.464791	0.0466261	-0.102547	0.100911	0.0205067	-0.0910007	-0.591817
Epithelial cells_ENCODE_2	0.0307833	-0.129103	0.0248299	-0.640805	-0.0759746	-0.216274	-0.326132	0.00314985	-0.242027	-0.13109	-0.443053	0.132242	-0.146649	0.110895	0.0178382	-0.0809487	-0.381081
Epithelial cells_ENCODE_3	-0.00866539	-0.0693074	-0.0036344	-0.393027	-0.10575	-0.137838	-0.144615	-0.0646357	-0.281454	0.0075651	-0.32481	0.0578198	-0.0648718	0.0525632	-0.0400259	-0.00811164	-0.366629
Epithelial cells_FANTOM_1	-0.0103487	-0.0875621	0.0331223	-0.781794	0.208384	-0.320797	-0.274271	-0.00894853	-0.121797	0.0697163	-0.270512	0.269997	-0.122946	0.126864	0.0603566	0.0666659	-0.479245
Epithelial cells_FANTOM_2	-0.045765	-0.111042	-0.00622281	-0.689364	0.0453623	-0.227129	-0.218198	0.0293856	-0.129814	0.00375212	-0.312679	0.172739	-0.0892779	0.120841	0.00538052	0.0193977	-0.467502
Epithelial cells_FANTOM_3	-0.0254287	-0.0892979	0.0473852	-0.696415	0.252268	-0.236008	-0.196588	0.0236859	-0.00157183	0.100393	-0.24632	0.0503095	-0.0697722	0.225676	0.0500553	0.0521525	-0.452769
Epithelial cells_HPCA_1	0.0802327	-0.165584	0.0246884	-0.946871	0.0350513	-0.252704	-0.304443	-0.118847	-0.247309	0.0557577	-0.330862	0.140685	-0.0635061	0.0799555	0.0405724	-0.063272	-0.569409
Epithelial cells_HPCA_2	0.0897266	-0.138999	0.00930472	-0.810693	-0.0293496	-0.185969	-0.348806	-0.268718	-0.310597	0.0269052	-0.399882	0.136686	-0.0635061	0.115771	0.0406944	-0.158492	-0.562117
Epithelial cells_HPCA_3	0.0555271	-0.101911	0.101199	-0.671501	0.0363803	-0.201878	-0.280313	-0.0672192	-0.429358	0.0920348	-0.329746	0.173424	-0.0202211	0.0603858	0.0354734	0.00504706	-0.481193
Erythrocytes_BLUEPRINT_1	-0.0409452	0.0541746	-0.025708	-0.295005	-0.281554	-0.144797	0.0427849	-0.10049	-0.119669	0.0600108	0.248786	-0.593882	0.0187885	-0.0765176	-0.0245461	-0.0438464	-0.0189354
Erythrocytes_BLUEPRINT_2	-0.0409452	0.0541746	-0.025708	-0.295005	-0.281554	-0.144797	0.0427849	-0.10049	-0.119669	0.0600108	0.248786	-0.593882	0.0187885	-0.0765176	-0.0245461	-0.0438464	-0.0189354
Erythrocytes_BLUEPRINT_3	-0.0409452	0.0541746	-0.025708	-0.295005	-0.281554	-0.144797	0.0427849	-0.10049	-0.119669	0.0600108	0.248786	-0.593882	0.0187885	-0.0765176	-0.0245461	-0.0438464	-0.0189354
Erythrocytes_FANTOM_1	-0.110881	0.144421	-0.0426082	0.16811	-0.33192	0.163898	0.24701	0.145882	-0.0190251	0.210362	0.461764	-0.70061	0.0988781	-0.266722	0.00023387	-0.0304439	0.0838951
Erythrocytes_FANTOM_2	-0.0966599	0.0877468	0.0274151	0.328125	-0.32866	0.120078	0.109296	0.139136	-0.0949326	0.192176	0.17816	-0.585081	0.187365	-0.148275	0.075478	-0.0698479	0.128161
Erythrocytes_FANTOM_3	-0.066825	0.0743573	-0.0411991	0.0947411	-0.250157	0.027975	0.122732	-0.0171921	-0.258695	0.204288	0.0549701	-0.502664	0.194005	0.0656796	-0.0221756	-0.111347	0.05852
Erythrocytes_HPCA_1	0.0470259	-0.12931	0.0657139	-0.654646	-0.417382	-0.300121	-0.103996	-0.196155	-0.230881	-0.128334	-0.466443	-0.466398	0.0513952	-0.161019	0.0308084	-0.271641	-0.276203
Erythrocytes_HPCA_2	-0.0409452	0.0541746	-0.025708	-0.295005	-0.281554	-0.144797	0.0427849	-0.10049	-0.119669	0.0600108	0.248786	-0.593882	0.0187885	-0.0765176	-0.0245461	-0.0438464	-0.0189354
Erythrocytes_HPCA_3	-0.0409452	0.0541746	-0.025708	-0.295005	-0.281554	-0.144797	0.0427849	-0.10049	-0.119669	0.0600108	0.248786	-0.593882	0.0187885	-0.0765176	-0.0245461	-0.0438464	-0.0189354
Erythrocytes_NOVERSHTERN_1	0.142076	-0.227234	-0.0814473	-0.618644	-0.286747	-0.519319	-0.372263	-0.455939	-0.102023	-0.241751	-0.769495	-0.23853	-0.0255271	0.041992	-0.0388314	-0.430968	-0.466415
Erythrocytes_NOVERSHTERN_2	0.141407	-0.241262	-0.0882626	-0.61439	-0.259815	-0.492577	-0.405696	-0.446346	-0.146404	-0.236015	-0.691705	-0.28424	0.0322205	0.0273719	-0.0433634	-0.431787	-0.46475
Erythrocytes_NOVERSHTERN_3	0.138996	-0.21491	-0.083303	-0.588835	-0.175541	-0.501053	-0.376499	-0.420751	-0.0517762	-0.210496	-0.740222	-0.247869	-0.0506761	-0.0160691	-0.00987546	-0.395346	-0.427093
FAELT_B_CLL_WITH_VH3_21_DN	0.0601542	0.0307962	0.129247	0.481766	0.303028	0.135145	-0.161547	-0.163843	0.158992	0.0248986	-0.00169418	-0.111104	-0.0306925	0.116594	-0.0312521	0.0604933	0.126923
FAELT_B_CLL_WITH_VH3_21_UP	0.0772168	-0.0427966	-0.0126491	-0.443762	-0.108059	-0.0217046	-0.00820006	-0.333099	-0.405447	-0.111997	-0.50611	0.164196	-0.0758213	0.0839635	-0.00457126	-0.193457	-0.259982
FAELT_B_CLL_WITH_VH_REARRANGEMENTS_DN	0.0508722	0.00686842	0.102476	0.30505	0.360333	0.029385	-0.336555	-0.203065	0.184686	0.0500002	-0.0987692	0.0886497	-0.0901599	0.174342	0.00686198	0.0519494	0.079816
FAELT_B_CLL_WITH_VH_REARRANGEMENTS_UP	-0.0275198	0.0942379	0.101251	0.560346	-0.0442126	0.347554	0.0640919	0.0184722	0.247866	0.0851611	0.26258	-0.013144	-0.0378561	0.0267989	-0.126433	0.100279	0.245087
FAN_EMBRYONIC_CTX_ASTROCYTE_1-CP	-0.10913	0.0588233	0.068435	0.35426	-0.223617	0.212945	0.16278	0.24999	0.138339	0.154632	0.30432	0.157906	0.00416116	-0.0196775	-0.0917686	0.149254	0.303411
FAN_EMBRYONIC_CTX_ASTROCYTE_2-CP	-0.119663	0.0512666	0.0901414	0.521198	-0.118909	0.268617	0.129922	0.388742	0.268067	0.258212	0.543362	0.308329	0.0427035	0.198697	-0.113486	0.184207	0.476126
FAN_EMBRYONIC_CTX_BIG_GROUPS_BRAIN_ENDOTHELIAL-CP	-0.0863161	0.0788548	0.0553781	0.484813	-0.274566	0.303366	0.144215	0.223472	0.227065	0.111367	0.253889	0.463448	-0.0378589	0.0806526	-0.0566869	0.157071	0.204633
FAN_EMBRYONIC_CTX_BIG_GROUPS_BRAIN_IMMUNE-CP	0.0783509	0.0784156	0.090366	0.449636	0.104716	0.301262	0.0331899	-0.0665534	-0.128936	0.222956	0.39566	-0.15661	-0.125243	0.162597	-0.106199	0.0643326	0.148557
FAN_EMBRYONIC_CTX_BIG_GROUPS_CAJAL_RETZIUS-CP	-0.0403188	-0.00664863	0.0704408	0.258545	-0.293441	0.117331	-0.045918	0.174532	0.208001	0.160143	0.453464	0.0583154	-0.00169349	0.0470284	-0.0220306	0.14129	0.241917
FAN_EMBRYONIC_CTX_BIG_GROUPS_EXCITATORY_NEURON-CP	-0.0888989	0.056766	-0.0290606	0.264438	-0.0557745	0.257953	0.2381	0.22504	0.223741	0.125833	0.64511	0.100094	0.0959986	0.143431	-0.0888548	0.117296	0.442703
FAN_EMBRYONIC_CTX_BIG_GROUPS_GLIAL-CP	-0.050017	-0.0167981	0.0808378	0.285317	-0.13754	0.0498835	-0.129707	0.0387212	0.0725848	0.116034	0.272605	0.218582	0.017992	0.20384	-0.159244	0.133404	0.280675
FAN_EMBRYONIC_CTX_BIG_GROUPS_INHIBITORY-CP	-0.113172	-0.0169291	0.0881474	0.497499	-0.295848	0.101825	0.0689731	0.357255	0.190662	0.0947596	0.435238	0.193247	0.0214631	0.0480142	-0.0647469	0.0969864	0.457521
FAN_EMBRYONIC_CTX_BIG_GROUPS_MICROGLIA-CP	0.0464811	0.1606	0.0843514	0.592845	-0.0282745	0.427887	0.0267691	0.0798099	0.161969	0.192207	0.551219	-0.0981161	-0.128771	0.189426	-0.0326469	0.105576	0.302586
FAN_EMBRYONIC_CTX_BRAIN_B_CELL-CP	0.0906134	0.0264629	0.0961498	0.356811	0.0714893	0.288461	-0.0354067	-0.141101	-0.0773598	0.21682	0.451522	-0.126111	-0.0864916	0.0168419	-0.148326	0.0724453	0.0962652
FAN_EMBRYONIC_CTX_BRAIN_EFFECTOR_T_CELL-CP	0.0742422	0.0580177	0.0563938	0.434522	0.116889	0.214432	0.0861952	-0.107774	-0.115412	0.26499	0.503431	-0.249524	-0.071863	0.100721	-0.0445511	0.0803179	0.146623
FAN_EMBRYONIC_CTX_BRAIN_ENDOTHELIAL_1-CP	-0.108507	0.0326598	0.073448	0.390373	-0.182474	0.279094	0.0157601	0.12465	0.239447	0.157578	0.207724	0.379373	-0.0285705	0.144219	-0.0793671	0.171931	0.0645791
FAN_EMBRYONIC_CTX_BRAIN_ENDOTHELIAL_2-CP	-0.136533	0.101721	0.0951623	0.590273	-0.272273	0.304316	0.202225	0.332468	0.217847	0.0859875	0.408572	0.47031	-0.0225026	0.0831872	-0.159072	0.15481	0.38274
FAN_EMBRYONIC_CTX_BRAIN_MYELOID-CP	0.0475703	0.0832512	0.0719613	0.514797	0.0142541	0.395368	0.0425343	0.0623822	0.151518	0.191863	0.412187	-0.10318	-0.107754	0.0865649	-0.047986	0.0667265	0.190155
FAN_EMBRYONIC_CTX_BRAIN_NAIVE_LIKE_T_CELL-CP	0.0803917	0.0535375	0.0505674	0.264736	0.113333	0.179229	0.0715107	-0.169484	-0.125214	0.221575	0.310558	-0.144945	-0.0810878	-0.0192176	-0.0684176	0.0640511	0.0681799
FAN_EMBRYONIC_CTX_EX_1_EXCITATORY_NEURON-CP	-0.0806885	0.12901	0.163511	0.730651	-0.174136	0.35407	0.301732	0.292649	0.16243	0.204477	0.482037	-0.0385624	0.0771889	-0.110237	-0.088835	0.215423	0.493842
FAN_EMBRYONIC_CTX_EX_2_EXCITATORY_NEURON-CP	-0.0174336	0.0559866	0.184449	0.302983	0.149436	0.0522127	0.18917	0.392372	0.297128	0.135764	0.503024	0.230556	0.113768	0.136082	-0.0811512	0.212244	0.496351
FAN_EMBRYONIC_CTX_EX_4_EXCITATORY_NEURON-CP	-0.108485	0.0452333	0.0116062	0.0932866	0.0124442	0.265822	0.303902	0.206237	0.108286	0.184923	0.499692	0.29829	0.0734011	-0.000704485	0.0331312	0.132446	0.22665
FAN_EMBRYONIC_CTX_IN_1_INTERNEURON-CP	-0.0486375	0.131578	0.21937	0.792674	-0.0784293	0.335306	0.296736	0.31953	0.281529	0.368065	0.480948	0.0836035	0.0897921	0.00702563	-0.201378	0.179442	0.577778
FAN_EMBRYONIC_CTX_IN_2_INTERNEURON-CP	-0.0514707	0.239014	0.14376	0.910463	-0.161371	0.264783	0.372856	0.374724	0.451207	0.21169	0.63373	0.170464	0.0481659	-0.43397	-0.0978995	0.287258	0.569614
FAN_EMBRYONIC_CTX_IN_3_INTERNEURON-CP	-0.132939	0.31191	0.00177479	0.788322	0.0153801	0.405564	0.544763	0.348496	0.260834	0.0176487	0.319253	0.13244	-0.0467069	-0.220259	-0.131016	0.163075	0.292271
FAN_EMBRYONIC_CTX_IN_4_INTERNEURON-CP	-0.115125	0.140707	0.111031	0.774382	-0.231292	0.195813	0.387334	0.518897	0.311303	0.219533	0.296222	0.248056	-0.0236351	-0.00679523	-0.124905	0.214614	0.485977
FAN_EMBRYONIC_CTX_IN_5_INTERNEURON-CP	-0.154044	9.18802e-05	-0.0309844	-0.00995363	-0.424418	0.160848	0.0844844	0.43005	0.178743	0.115689	0.89219	0.0547733	0.0442518	0.0719758	0.0133021	0.0890216	0.491145
FAN_EMBRYONIC_CTX_IN_6_INTERNEURON-CP	-0.2215	0.0322617	-0.107092	0.672118	-0.201102	0.190757	-0.162827	0.300112	0.248159	0.265438	0.799314	0.286013	0.126133	-0.0105293	-0.207952	-0.00893813	0.437959
FAN_EMBRYONIC_CTX_MICROGLIA_1-CP	0.208751	-0.27139	-0.0499352	-0.723864	-0.271763	-0.644897	-0.439942	-0.552108	-0.0675387	-0.346178	-0.985733	-0.17073	-0.115919	0.0317998	0.0426012	-0.502814	-0.580347
FAN_EMBRYONIC_CTX_MICROGLIA_2-CP	0.0614054	0.062806	0.333917	0.415939	0.340492	0.297965	0.26279	0.139355	-0.145618	0.415032	0.167975	0.198934	-0.0109745	0.50689	-0.101481	0.239811	0.240159
FAN_EMBRYONIC_CTX_MICROGLIA_3-CP	0.0443214	0.197539	0.14428	0.606792	-0.015782	0.339709	-0.0577304	0.00176346	0.0762531	0.259505	0.613399	-0.0664185	-0.139531	0.186313	0.0619307	0.0699117	0.334679
FAN_EMBRYONIC_CTX_NSC_1-CP	-0.0461277	0.115493	0.234203	0.221517	-0.340556	0.297356	0.261488	0.200188	0.17203	0.164116	0.14708	0.330979	-0.100269	0.170545	-0.111614	0.2269	0.306325
FAN_EMBRYONIC_CTX_NSC_2-CP	0.19607	-0.243313	-0.034697	-0.602798	-0.218443	-0.517448	-0.393835	-0.522327	-0.0712263	-0.312625	-0.856556	-0.118115	-0.0838167	0.0293136	-0.000140219	-0.446069	-0.496165
FAN_EMBRYONIC_CTX_OLIG-CP	-0.0703845	0.0925366	0.0828687	0.186035	-0.0517482	0.133848	0.00317566	0.21729	0.0735538	0.194249	0.339521	0.123854	0.0229282	0.0269953	-0.123389	0.150132	0.195042
FAN_EMBRYONIC_CTX_OPC-CP	-0.0916718	-0.0176999	0.0513684	0.309825	-0.168011	0.184652	0.087139	0.291887	0.191108	0.206127	0.350839	0.103874	0.0801208	0.134616	0.0420102	0.0945649	0.271694
FAN_OVARY_CL0_XBP1_SELK_HIGH_STROMAL_CELL-CP	0.0663544	-0.0415695	0.196354	-0.139448	0.00284521	-0.155772	-0.147726	-0.27649	0.127223	0.0885946	-0.417227	-0.0672173	0.048278	-0.0868297	-0.113216	0.112778	-0.0151634
FAN_OVARY_CL10_PUTATIVE_EARLY_ATRESIA_GRANULOSA_CELL-CP	0.154387	-0.125918	0.0804168	-0.202656	0.0586765	-0.195134	-0.485443	-0.431963	-0.0111658	-0.0726487	-0.493801	-0.0734312	-0.0780764	0.0834668	-0.115065	-0.17457	-0.107869
FAN_OVARY_CL11_MURAL_GRANULOSA_CELL-CP	-0.0180253	-0.0266713	0.119617	0.036215	0.175268	-0.0312365	-0.179492	-0.0319693	0.221707	-0.0287735	-0.0417955	0.165446	0.027093	0.123526	-0.114914	-0.00906936	0.0638166
FAN_OVARY_CL12_T_LYMPHOCYTE_NK_CELL_2-CP	0.112244	0.0844562	0.124119	0.429198	0.117088	0.254364	-0.136632	-0.189766	0.140936	0.1901	0.135653	-0.0815006	-0.0612206	0.0391963	-0.0476743	0.0977205	0.137078
FAN_OVARY_CL13_MONOCYTE_MACROPHAGE-CP	0.100061	0.113955	0.0712716	0.538984	0.0390006	0.40136	-0.087712	0.0151753	0.116972	0.161314	0.305631	-0.176657	-0.12619	0.190097	-0.133591	0.0648503	0.145103
FAN_OVARY_CL14_MATURE_SMOOTH_MUSCLE_CELL-CP	-0.0390772	0.0566609	0.159314	0.600246	-0.126411	0.322262	-0.023883	-0.0662966	0.317144	0.183601	0.469287	0.315085	-0.0343093	0.125277	-0.148716	0.196984	0.443066
FAN_OVARY_CL15_SMALL_ANTRAL_FOLLICLE_GRANULOSA_CELL-CP	0.0239447	-0.0880742	0.104026	0.0219802	0.19217	-0.0851751	-0.242432	-0.157914	0.0390397	-0.0822541	-0.337257	-0.050005	0.0133571	-0.0904179	-0.0561357	-0.0741877	-0.00925177
FAN_OVARY_CL16_LYMPHATIC_ENDOTHELIAL_CELL-CP	-0.0524438	0.0964506	0.129668	0.559322	-0.0976952	0.276795	-0.00616928	-0.0225314	0.273268	0.160034	0.329797	0.270511	-0.0359676	0.167875	-0.175219	0.190867	0.284562
FAN_OVARY_CL17_PUTATIVE_APOPTOTIC_SMOOTH_MUSCLE_CELL-CP	0.031652	-0.0450178	0.125244	0.264397	0.0559838	0.180722	-0.161368	-0.0743902	0.250748	0.159288	0.0360172	0.243721	-0.0285885	-0.0170575	-0.0628851	0.0356863	0.266551
FAN_OVARY_CL18_B_LYMPHOCYTE-CP	0.125867	0.0555819	0.0808275	0.35271	0.0722384	0.259809	-0.18304	-0.11865	0.0793455	0.0631109	0.0579844	-0.122132	-0.114239	0.0496273	-0.0791751	-0.00881398	0.0476696
FAN_OVARY_CL1_GPRC5A_TNFRS12A_HIGH_SELECTABLE_FOLLICLE_STROMAL_CELL-CP	0.0574142	-0.0410105	0.178507	0.0134855	0.0759198	-0.0175739	-0.203115	-0.0936528	0.0620539	0.079576	-0.206918	0.109931	-0.049755	0.0422228	-0.0983147	-0.00394484	0.161128
FAN_OVARY_CL2_PUTATIVE_EARLY_ATRETIC_FOLLICLE_THECAL_CELL_1-CP	-0.0146306	0.0459723	0.30592	0.477528	-0.0985377	0.0658041	0.0426262	-0.0578659	0.211393	0.239647	0.155961	0.347129	0.0505325	0.113426	-0.119829	0.219163	0.463209
FAN_OVARY_CL3_MATURE_CUMULUS_GRANULOSA_CELL_1-CP	0.0437242	-0.0599728	0.103443	0.152384	0.0319931	-0.0255389	-0.233675	-0.10357	0.111553	0.000129707	-0.0566724	0.237793	-0.0588437	0.166377	-0.0551891	0.0339241	0.156415
FAN_OVARY_CL4_T_LYMPHOCYTE_NK_CELL_1-CP	0.104549	0.0376347	0.108531	0.281783	0.0802049	0.142413	-0.219846	-0.240065	-0.0512091	0.130203	0.0441082	-0.152932	-0.0984465	0.0824566	-0.0881606	-0.03839	0.108638
FAN_OVARY_CL5_HEALTHY_SELECTABLE_FOLLICLE_THECAL_CELL-CP	-0.0108285	0.0777536	0.139734	0.405482	-0.113213	0.188205	0.0118587	0.130432	0.2402	0.0811814	0.121497	0.362088	-0.0469359	0.0396714	-0.207665	0.0611489	0.303244
FAN_OVARY_CL6_PUTATIVE_EARLY_ATRETIC_FOLLICLE_THECAL_CELL_2-CP	-0.0892011	0.126968	0.288122	0.707048	-0.164615	0.383249	0.155764	0.307704	0.299394	0.286484	0.609253	0.423589	-0.034318	0.233118	-0.165467	0.23437	0.590294
FAN_OVARY_CL7_ANGEIOGENIC_ENDOTHELIAL_CELL-CP	-0.0488994	0.100485	0.129449	0.580429	0.050034	0.290047	0.0107783	0.0199624	0.253022	0.225894	0.354978	0.274386	-0.0335956	0.113933	-0.142122	0.218551	0.269782
FAN_OVARY_CL8_MATURE_CUMULUS_GRANULOSA_CELL_2-CP	0.105463	-0.0807727	0.0892065	-0.118183	-0.046132	-0.120177	-0.347658	-0.201287	-0.0192499	-0.083821	-0.282042	0.0214107	-0.0304445	0.131709	-0.0838084	-0.0585213	-0.0218995
FAN_OVARY_CL9_PUTATIVE_APOPTOTIC_ENDOTHELIAL_CELL-CP	0.0133578	0.103245	0.111155	0.503703	0.0885535	0.331349	0.0119988	0.100845	0.24956	0.196722	0.289739	0.205462	-0.0689127	0.0910183	-0.169259	0.152305	0.223981
FERNANDEZ_BOUND_BY_MYC	0.046095	-0.0437227	0.0866703	-0.285643	-0.0698753	0.0012361	-0.143214	-0.224584	-0.0237754	0.0765419	-0.391458	0.0458685	-0.0620625	0.0219594	-0.156979	-0.0472922	-0.0952669
FERREIRA_EWINGS_SARCOMA_UNSTABLE_VS_STABLE_DN	0.0392197	0.0884893	0.0644593	0.380197	0.0167737	0.265149	0.117626	-0.0336473	-0.0691104	0.231438	0.340497	0.149295	-0.071012	-0.0505714	-0.0507112	0.146228	0.274387
FERREIRA_EWINGS_SARCOMA_UNSTABLE_VS_STABLE_UP	0.159964	-0.160726	3.64164e-05	-0.426438	0.0351357	-0.369244	-0.303778	-0.370205	-0.0320249	-0.228243	-0.66092	-0.0620873	-0.053005	0.0286826	0.0678066	-0.333582	-0.338812
FIGUEROA_AML_METHYLATION_CLUSTER_1_DN	0.0231336	0.0496506	0.0214091	0.298443	-0.0480962	0.101038	-0.0486073	0.0748452	0.0375176	0.0790071	0.28542	0.0449071	-0.138389	0.00550715	0.0218801	0.0108689	0.0486955
FIGUEROA_AML_METHYLATION_CLUSTER_1_UP	-0.0686702	0.0171615	0.0629838	0.211216	-0.0326731	0.189544	0.131262	-0.0295428	0.133605	0.0606595	0.168603	0.084827	-0.0181039	-0.0145696	-0.090755	0.0920578	0.105827
FIGUEROA_AML_METHYLATION_CLUSTER_2_DN	-0.0247301	0.120705	0.176335	0.491024	-0.192193	0.323135	0.160849	0.0636671	0.0311805	0.37841	0.645198	-0.294185	0.000967733	-0.106123	-0.0531193	0.151055	0.223176
FIGUEROA_AML_METHYLATION_CLUSTER_2_UP	-0.0108827	0.0111225	0.0552337	-0.0210636	0.061891	0.0540672	-0.0522647	-0.0495143	0.0999618	-0.113281	0.0575458	0.0243191	0.0719967	0.0339625	-0.160985	0.0264224	0.0782311
FIGUEROA_AML_METHYLATION_CLUSTER_3_DN	-0.0606723	0.0767608	0.0565786	0.227428	0.0802458	0.256083	0.262564	0.130354	0.0904119	0.113351	0.291533	0.149615	-0.114758	-0.154329	0.103063	0.11275	0.190882
FIGUEROA_AML_METHYLATION_CLUSTER_3_UP	-0.0324081	0.0315667	0.0579211	0.179024	0.0258019	0.041857	0.0661987	-0.0105499	0.162805	-0.0698726	0.0768963	0.152603	0.0298602	0.109629	-0.113803	0.0290499	0.0741904
FIGUEROA_AML_METHYLATION_CLUSTER_4_DN	0.0312827	0.0918867	0.0318836	0.285272	0.0206097	0.3719	0.126569	0.103888	0.0425326	0.209517	0.00163344	0.0963665	-0.331491	-0.0906387	0.142128	-0.0181492	-0.0797942
FIGUEROA_AML_METHYLATION_CLUSTER_4_UP	-0.0193138	-0.0127749	0.0614567	0.109981	-0.116953	0.11184	-0.0166384	-0.0759029	0.0943335	-0.065613	0.0569017	0.0165553	0.0453307	0.117554	-0.0769444	0.0351437	0.0730438
FIGUEROA_AML_METHYLATION_CLUSTER_5_DN	-0.0367304	0.103785	0.0449768	-0.0437394	-0.113921	0.292263	0.125045	0.129239	0.0575896	0.197995	0.381178	-0.255858	-0.0882054	0.0386693	-0.0483049	0.14149	0.0573128
FIGUEROA_AML_METHYLATION_CLUSTER_5_UP	0.0872147	-0.00682476	0.080737	-0.141852	0.00976232	0.132429	-0.0744948	-0.20713	0.0258834	-0.149569	0.116946	-0.0398353	-0.0396492	-0.182241	-0.116312	-0.0604262	0.368523
FIGUEROA_AML_METHYLATION_CLUSTER_6_DN	-0.0532066	0.0284008	-0.0505412	-0.00801879	-0.144826	0.220667	0.154919	0.0729264	0.0665945	0.0477791	0.0499435	-0.275347	-0.140778	0.0424166	-0.0712235	0.0644024	0.0442117
FIGUEROA_AML_METHYLATION_CLUSTER_6_UP	-0.0642768	0.0166445	0.0708156	0.163123	0.120313	0.0976213	0.107685	-0.0510228	0.174102	-0.00971034	0.219071	0.0875252	0.0763569	-0.0477152	-0.122869	0.0716417	0.0783841
FIGUEROA_AML_METHYLATION_CLUSTER_7_UP	0.000640177	0.00221466	0.0443782	0.168135	0.0423233	0.131148	0.00519362	-0.068968	0.0352284	0.0113053	0.119823	0.138348	-0.036564	0.0387861	-0.05231	0.0658563	0.123667
FLECHNER_BIOPSY_KIDNEY_TRANSPLANT_OK_VS_DONOR_DN	0.0354812	0.0543639	0.102363	-0.0495302	0.151963	0.127536	-0.0896723	-0.0577909	-0.138888	0.128438	-0.438425	0.0626803	-0.0053835	0.0646929	-0.0392968	-0.0044406	-0.218638
FLECHNER_BIOPSY_KIDNEY_TRANSPLANT_OK_VS_DONOR_UP	0.0496805	0.0592247	0.118418	0.158121	0.205496	0.0222512	-0.247387	-0.0712357	0.0283988	0.0575148	-0.0668055	0.0361202	-0.0617975	0.0530692	-0.0672042	0.0473059	0.170696
FLECHNER_BIOPSY_KIDNEY_TRANSPLANT_REJECTED_VS_OK_DN	-0.00662322	0.0100695	0.0847682	-0.0772019	0.116858	-0.0980849	-0.232534	-0.102767	0.0845365	0.0729469	-0.0818083	0.119614	-0.0125334	0.0402677	0.0321633	0.0559279	0.00772244
FLECHNER_BIOPSY_KIDNEY_TRANSPLANT_REJECTED_VS_OK_UP	0.0756432	0.0849155	0.0813105	0.609797	-0.0216108	0.427124	-0.0310149	0.00465439	0.0512953	0.179029	0.560551	-0.181685	-0.175797	0.112407	-0.0492013	0.0438236	0.245639
FLECHNER_PBL_KIDNEY_TRANSPLANT_OK_VS_DONOR_DN	0.067606	0.077401	0.110306	0.456327	0.244155	0.268858	0.00583592	-0.0107745	0.0917981	0.155169	-0.0571483	0.0110216	-0.0232328	0.109754	0.0248321	0.087839	0.10599
FLECHNER_PBL_KIDNEY_TRANSPLANT_OK_VS_DONOR_UP	0.113926	0.0017193	0.0898307	-0.02991	0.110931	-0.0170041	-0.212445	-0.315092	0.0431095	0.0432095	-0.294616	-0.0676231	-0.0314166	0.0870144	-0.166368	-0.0129585	-0.0178235
FLECHNER_PBL_KIDNEY_TRANSPLANT_REJECTED_VS_OK_DN	0.130024	0.00223859	0.0822246	-0.393837	0.178479	-0.0764672	-0.160225	-0.289868	-0.0589531	-0.054804	-0.336283	-0.102092	-0.0149092	0.118861	-0.188505	-0.0778006	-0.21186
FLECHNER_PBL_KIDNEY_TRANSPLANT_REJECTED_VS_OK_UP	0.0570432	-0.022738	0.107232	0.272747	0.151464	-0.0100933	-0.254284	-0.20242	0.0844977	-0.0436189	-0.375998	0.0610271	-0.0512316	0.0826089	0.0295639	-0.0647218	0.0779473
FU_INTERACT_WITH_ALKBH8	0.193522	-0.166708	0.00543194	-0.648419	0.155712	-0.45018	-0.573694	-0.517696	0.0350887	-0.244072	-0.913996	-0.193761	-0.0488661	-0.252853	0.0917042	-0.363548	-0.370549
Fibroblasts-Tirosh	-0.153362	0.165201	0.143609	0.838963	-0.370828	0.434356	0.333214	0.507289	0.338535	0.135989	0.76256	0.601744	-0.0920374	0.160112	-0.0715823	0.181078	0.653203
Fibroblasts_ENCODE_1	-0.0285294	0.02697	0.0679275	0.302165	-0.0500062	0.029379	-0.0854011	0.0406328	0.17095	-0.0436491	0.0421042	0.223631	-0.0562024	0.0792888	-0.0149222	0.0609054	0.291795
Fibroblasts_ENCODE_2	-0.0667091	0.0501364	0.0657253	0.332164	-0.123346	0.0412439	-0.0076557	0.196988	0.256811	-0.0643308	0.0705061	0.120958	-0.0151737	0.0954304	-0.00558745	0.05742	0.338012
Fibroblasts_ENCODE_3	-0.146014	0.114179	0.0965597	0.617728	-0.269943	0.178976	0.234667	0.44488	0.403832	0.0668545	0.467307	0.271092	-0.0154844	0.174769	-0.0741574	0.120897	0.494851
Fibroblasts_FANTOM_1	-0.029467	0.116414	0.0686219	0.335195	-0.217224	0.279385	0.0928758	-0.0374973	0.159119	0.13002	0.153877	0.188057	-0.100483	-0.0625145	-0.0821619	0.099783	0.31542
Fibroblasts_FANTOM_2	-0.0885716	0.183143	0.035305	0.396294	-0.323774	0.435913	0.415333	0.290429	0.180533	0.128699	0.537021	-0.100665	-0.0890607	-0.131942	-0.0449331	0.208523	0.479786
Fibroblasts_FANTOM_3	-0.0613569	0.127471	0.181226	0.520986	-0.37349	0.372281	0.325123	0.276824	0.207637	0.222978	0.561493	0.150455	-0.0595465	0.0185254	-0.114987	0.131507	0.523161
Fibroblasts_HPCA_1	-0.0334338	0.103122	0.0765132	0.313893	-0.282583	0.372763	0.299666	0.201832	0.173354	0.191062	0.223328	-0.0429176	-0.127252	-0.0041473	-0.0992869	0.116234	0.329888
Fibroblasts_HPCA_2	-0.0642511	0.127556	0.0652709	0.276617	-0.207135	0.331855	0.141604	0.00757335	0.194157	0.144514	0.0673798	0.0448595	-0.148896	0.133287	-0.0644924	0.0984843	0.295309
Fibroblasts_HPCA_3	-0.029467	0.116414	0.0686219	0.335195	-0.217224	0.279385	0.0928758	-0.0374973	0.159119	0.13002	0.153877	0.188057	-0.100483	-0.0625145	-0.0821619	0.099783	0.31542
G1_PHASE	0.052289	-0.0435421	0.0967905	-0.524527	-0.088566	-0.212719	-0.125886	-0.120697	-0.267518	-0.207487	-0.561836	-0.0377106	-0.0357865	0.0206451	0.056767	-0.122722	-0.281172
G1_PHASE_OF_MITOTIC_CELL_CYCLE	0.0502774	-0.0918648	0.0974263	-0.698897	-0.187742	-0.253227	-0.140365	-0.198533	-0.289682	-0.214838	-0.686285	-0.0886256	-0.0357865	0.00157157	0.135116	-0.129129	-0.351019
GALINDO_IMMUNE_RESPONSE_TO_ENTEROTOXIN	0.00691545	0.0510096	0.139788	0.408988	-0.139124	0.363352	0.121532	0.214423	0.0251919	0.240682	0.171241	0.0466629	-0.0727549	0.0952056	-0.119652	0.154832	0.169906
GALI_TP53_TARGETS_APOPTOTIC_DN	0.0666014	-0.00607981	0.0434197	-0.384639	-0.0479021	-0.020145	0.0347552	-0.275709	-0.0277487	-0.0632577	-0.420225	-0.261893	-0.00424561	0.180458	0.0511182	-0.105513	-0.264495
GALI_TP53_TARGETS_APOPTOTIC_UP	0.0433175	0.210804	0.126301	0.378815	0.419421	0.562548	0.339567	0.149186	0.151739	0.195733	0.0881585	-0.121259	-0.00910613	-0.100461	-0.0588748	0.284296	0.158758
GAL_LEUKEMIC_STEM_CELL_DN	0.0619962	-0.0274974	-0.00742879	0.0181622	-0.174092	0.066652	-0.160458	-0.0631809	0.0265069	-0.0352995	0.0220028	-0.137755	-0.0722007	0.12413	0.0626457	-0.097797	-0.0957348
GAL_LEUKEMIC_STEM_CELL_UP	-0.0307224	0.0613772	0.0229648	0.0618915	0.179608	0.0547493	0.0895747	0.0339609	0.150073	-0.0824663	-0.130531	0.133747	0.00426485	0.026711	-0.0954341	0.050734	0.0632456
GAO_ESOPHAGUS_25W_C1_CILIATED_EPITHELIAL_CELLS-CP	-0.0429275	0.0338986	-0.00228693	0.151281	0.154832	0.153583	0.0610507	0.155413	0.218121	0.0375236	0.361751	0.0603117	0.0119459	0.0240387	0.0555011	0.0641822	0.150372
GAO_ESOPHAGUS_25W_C2_KRT6BPOS_SECRETORY_PROGENITOR_CELLS-CP	-0.00733711	0.0259224	0.0386533	-0.143583	0.0367844	0.00963346	-0.0419736	0.15826	-0.062406	0.101769	-0.18258	-0.114703	-0.0263584	0.115729	-0.085813	-0.0259848	-0.140113
GAO_ESOPHAGUS_25W_C3_FGFR1LOW_EPITHELIAL_CELLS-CP	0.0883122	0.0454989	-0.0156127	0.236272	0.104141	0.179735	0.141169	-0.0151467	0.00378416	-0.0608275	0.0894674	-0.126383	0.0821801	0.0989758	-0.0926713	0.0349197	0.0222955
GAO_ESOPHAGUS_25W_C4_FGFR1HIGH_EPITHELIAL_CELLS-CP	-0.077802	0.133431	0.0939081	0.539702	-0.191654	0.236226	0.237068	0.311624	0.178601	0.106652	0.382625	0.333303	0.00957848	0.0478051	-0.0506837	0.15138	0.348249
GAO_LARGE_INTESTINE_24W_C10_ENTEROCYTE-CP	-0.0453863	0.0120654	0.0668514	-0.418633	0.131689	-0.165771	0.115265	0.188804	0.0435074	0.21274	-0.104728	-0.150333	0.0265617	0.0471375	0.0701098	0.02755	-0.302804
GAO_LARGE_INTESTINE_24W_C11_PANETH_LIKE_CELL-CP	0.0735913	0.118251	0.0541985	0.594179	-0.0469395	0.415003	0.0566954	0.0829943	0.149078	0.145335	0.456166	-0.161277	-0.126147	0.147196	-0.0282114	0.0734504	0.150496
GAO_LARGE_INTESTINE_24W_C1_DCLK1POS_PROGENITOR-CP	-0.122354	0.205825	0.114351	0.846974	-0.336791	0.410767	0.294392	0.502852	0.308136	0.117135	0.788359	0.434052	-0.0756136	0.116024	-0.0330851	0.216452	0.70641
GAO_LARGE_INTESTINE_24W_C2_MKI67POS_PROGENITOR-CP	0.00687001	-0.0786031	-0.0115127	0.0715259	-0.335754	0.105659	-0.0533295	-0.195671	0.258348	0.0354662	-0.150503	0.341265	-0.0756357	-0.0619451	-0.0213965	0.00431063	-0.189393
GAO_LARGE_INTESTINE_24W_C5_LGR5POS_STEM_CELL-CP	-0.0643165	-0.0539166	0.02969	-0.792486	-0.0461351	-0.312846	-0.0337753	0.148542	-0.106892	0.0502915	-0.301266	-0.0840485	0.0807494	0.0837225	0.0862228	0.049416	-0.392307
GAO_LARGE_INTESTINE_24W_C6_SECRETORY_PROGENITOR-CP	-0.0467223	0.0933969	-0.0371132	0.331738	0.0179567	0.309639	0.238631	-0.145272	0.0424176	0.0265965	0.364493	0.197494	-0.132769	-0.178854	0.0696986	0.116879	0.240378
GAO_LARGE_INTESTINE_24W_C7_GOBLET_PROGENITOR-CP	-0.0649616	-0.0278758	-0.0639038	-0.370237	-0.0945368	-0.134413	-0.0657213	-0.0467152	0.0155566	-0.00150074	-0.0362994	0.175325	-0.0371957	0.111672	-0.00557445	0.068599	-0.301969
GAO_LARGE_INTESTINE_24W_C8_GOBLET_CELL-CP	-0.0599977	-0.0279602	-0.0516534	-0.534265	0.148818	-0.186347	-0.196537	0.116735	-0.194461	0.0675673	-0.177759	-0.0474746	-0.0298292	0.0418544	-0.0215645	-0.0383408	-0.387339
GAO_LARGE_INTESTINE_ADULT_CA_ENTEROENDOCRINE_CELLS-CP	-0.108069	0.0197024	0.0653123	0.467649	-0.165318	0.297184	0.134738	0.211556	0.184466	0.180104	0.565599	0.0231377	0.0477183	-0.000626461	0.00490417	0.10936	0.40133
GAO_LARGE_INTESTINE_ADULT_CE_OLFM4HIGH_STEM_CELL-CP	-0.070715	0.0688237	0.0417154	0.398337	-0.11519	0.244152	0.227784	0.168303	0.168197	0.0957616	0.229197	0.113815	0.0418135	-0.00784122	-0.0257644	0.065572	0.255899
GAO_LARGE_INTESTINE_ADULT_CF_GOBLET_CELL_SUBTYPE_1-CP	-0.0535975	0.00470311	0.0857858	-0.241293	-0.231054	0.186915	0.0138364	0.0511355	-0.268212	0.142978	0.178466	-0.146813	-0.0742504	0.0174947	-0.074746	0.0266427	-0.291993
GAO_LARGE_INTESTINE_ADULT_CG_GOBLET_CELL_SUBTYPE_2-CP	-0.114584	0.0686574	0.0931681	0.581752	-0.229064	0.378955	0.235007	0.396623	0.291041	0.144518	0.402201	0.172809	-0.0729014	0.0665368	-0.0401972	0.161781	0.330175
GAO_LARGE_INTESTINE_ADULT_CH_MKI67HIGH_CELLS-CP	0.196963	-0.282432	-0.108428	-0.693101	-0.340263	-0.643393	-0.435863	-0.564604	-0.10378	-0.354663	-0.95655	-0.240117	-0.0178418	0.0338414	-0.0224535	-0.501339	-0.626531
GAO_LARGE_INTESTINE_ADULT_CI_MESENCHYMAL_CELLS-CP	0.0168352	0.0623254	0.0456006	0.607554	-0.0579252	0.43822	0.137921	0.0607178	0.0405728	0.209093	0.628002	-0.165581	-0.0519252	0.0310656	0.0166324	0.080325	0.298406
GAO_LARGE_INTESTINE_ADULT_CJ_IMMUNE_CELLS-CP	-0.104436	0.132987	0.126389	0.774439	-0.287751	0.394773	0.299324	0.349641	0.322629	0.147603	0.569167	0.482334	-0.071808	0.0941119	-0.0798941	0.203472	0.402601
GAO_SMALL_INTESTINE_24W_C1_TUFT_PROGENITOR-CP	-0.0527706	-0.0460063	0.104336	0.19023	0.0518108	0.127115	0.311452	-0.235464	0.00966771	0.131674	0.078089	0.159422	-0.116389	0.0687639	0.224111	0.0806062	0.117459
GAO_SMALL_INTESTINE_24W_C2_PROCRPOS_PROGENITOR-CP	-0.113779	0.183244	0.207502	0.812046	-0.351804	0.461031	0.299538	0.373525	0.379584	0.240983	0.694922	0.370949	0.0183914	0.123522	-0.0277042	0.302596	0.645067
GAO_SMALL_INTESTINE_24W_C3_ENTEROCYTE_PROGENITOR_SUBTYPE_1-CP	-0.0313334	-0.095759	0.0343336	-0.518475	0.110207	-0.161452	-0.225991	-0.128448	-0.045601	0.105102	-0.300511	-0.281163	0.00760962	0.0736702	0.0983311	-0.0447316	-0.217882
GAO_SMALL_INTESTINE_24W_C4_ENTEROCYTE_PROGENITOR_SUBTYPE_2-CP	-0.0107614	-0.00733531	0.0313855	-0.366176	-0.0633347	-0.0732152	-0.107322	0.0235723	-0.0383504	0.158213	-0.242636	-0.0874918	0.0319349	0.0588671	-0.0041129	0.0454388	-0.204351
GAO_SMALL_INTESTINE_24W_C6_GOBLET_CELLS-CP	-0.0079576	-0.105297	0.00201161	-0.291916	0.0549168	-0.119812	-0.0943318	-0.030391	-0.0711328	-0.0586235	0.120508	-0.115403	-0.0334331	0.00671791	0.0400778	-0.0818798	-0.28039
GAO_SMALL_INTESTINE_24W_C7_SECRETORY_PROGENITOR-CP	-0.079954	0.0527125	0.0522264	0.138927	-0.161458	0.118826	0.152467	0.341007	0.168198	0.118974	0.364543	0.0869015	0.0164053	0.0286093	0.000191532	0.115162	0.231501
GAO_SMALL_INTESTINE_24W_C9_ENTEROENDOCRINE_CELL-CP	-0.0663754	0.0932436	-0.0394398	0.465759	-0.180973	0.292014	0.230738	0.147786	0.152931	0.0538565	0.415305	0.152193	-0.0237834	0.0253309	0.106557	0.179878	0.335719
GAO_STOMACH_24W_C1_PROCRPOS_MULTIPOTENT_PROGENITOR-CP	0.0474955	-0.107778	0.0299988	-0.52671	0.106772	-0.168329	-0.0566015	-0.235185	-0.17244	-0.212098	-0.482366	-0.13753	0.00704118	0.0181316	0.0248702	-0.0930945	-0.159207
GAO_STOMACH_24W_C2_TFF2POS_MULTIPOTENT_PROGENITOR-CP	-0.00651694	-0.0533866	0.0301886	0.33494	0.239873	0.420531	-0.146532	-0.137214	0.135582	0.118978	-0.293539	0.0521316	0.135085	0.0708682	0.0107768	0.0515597	-0.225693
GAO_STOMACH_24W_C4_PARIETAL_PROGENITOR-CP	-0.172577	0.238281	0.192606	0.87099	-0.189744	0.444517	0.357836	0.523366	0.378548	0.344431	0.575135	0.132432	-0.060315	0.197908	-0.164229	0.275316	0.774769
GAO_STOMACH_24W_C5_PUTATIVE_PIT_CELL_PROGENITOR-CP	-0.0630469	0.0345658	0.0709497	0.584081	-0.174575	0.354247	0.231848	0.172761	0.344606	0.251819	0.554468	0.172158	0.0418935	-0.0692489	0.00739059	0.177244	0.524018
GAO_STOMACH_24W_C6_PIT_CELL-CP	-0.105148	0.0327903	0.0136572	0.0655257	-0.243136	0.215388	0.115518	-0.0830196	0.127778	-0.0649113	0.434675	0.116445	-0.0867999	0.15431	-0.0305382	-0.116912	0.237361
GAUTAM_EYE_CHOROID_SCLERA_ACTIVATED_T_CELLS-CP	0.0618786	0.0439093	0.00989617	-0.256292	0.1434	0.130956	0.0717929	-0.26176	0.0103505	-0.0555505	-0.114057	-0.150323	-0.0295998	0.0315066	0.0296927	-0.0477074	-0.131189
GAUTAM_EYE_CHOROID_SCLERA_CHOROID_ENDOTHELIAL_CELLS-CP	0.0445199	0.00115727	0.0805469	-0.109947	0.0308596	0.0338827	-0.206376	-0.232436	0.104249	0.0738399	-0.25798	0.0435848	0.0233231	-0.00901068	-0.0293218	0.101215	-0.0860526
GAUTAM_EYE_CHOROID_SCLERA_FIBROBLASTS-CP	-0.0781841	0.142269	0.136453	0.540921	-0.0226382	0.336465	0.122126	0.236091	0.168724	0.160833	0.383416	0.297671	-0.0369668	0.133989	-0.0706565	0.157434	0.361156
GAUTAM_EYE_CHOROID_SCLERA_MELANOCYTES-CP	0.107782	-0.0763428	0.0916159	-0.248589	0.254861	-0.175362	-0.305902	-0.32339	0.0415811	-0.0508474	-0.443661	-0.00166002	0.0380757	-0.0445547	-0.111476	-0.0458448	-0.093735
GAUTAM_EYE_CHOROID_SCLERA_MONOCYTES-CP	0.0892617	0.0914326	0.0192082	0.305418	-0.0511291	0.248934	0.0146664	-0.0966324	0.00995162	-0.0244206	0.0287627	-0.0923285	-0.0469727	-0.0423551	-0.0536211	-0.0249691	-0.011375
GAUTAM_EYE_CORNEA_CONJUNCTIVAL_CELLS-CP	0.0369901	-0.0277395	0.0253996	-0.343501	0.127154	-0.0874614	-0.264771	-0.108773	-0.152738	0.0494397	-0.14749	-0.0497557	0.0096762	0.0597905	-0.0861049	-0.0160339	-0.254942
GAUTAM_EYE_CORNEA_CYTOTOXIC_T_CELLS-CP	0.0740832	-0.0135395	0.0252535	-0.233285	0.11031	-0.0405167	0.101592	-0.193467	0.106382	-0.162737	-0.300275	0.11341	-0.0800679	-0.058902	0.0606519	-0.0568764	-0.0331924
GAUTAM_EYE_CORNEA_ELF3_HIGH_EPITHELIAL_CELLS-CP	0.0321516	-0.0352293	0.0722635	-0.138835	0.11649	-0.130365	-0.262883	-0.1042	-0.0104554	0.0442137	-0.147339	0.0526107	0.00724075	0.187103	-0.0997008	0.0522002	-0.0388373
GAUTAM_EYE_CORNEA_FIBROBLASTS-CP	-0.0456173	0.0538962	0.147041	0.422155	-0.115845	0.236625	0.114648	0.0140574	0.216195	0.191956	0.267224	0.344275	-0.0170163	0.0147882	-0.102666	0.17272	0.319322
GAUTAM_EYE_CORNEA_MELANOCYTES-CP	0.0967707	-0.00745148	0.0697549	-0.0104615	0.037042	0.0138643	-0.239719	-0.163756	-0.0301874	0.0672152	-0.380876	0.0453574	-0.0526758	-0.0632691	-0.107416	0.0328015	-0.0283098
GAUTAM_EYE_CORNEA_MONOCYTES-CP	0.0354472	0.0991564	0.0343713	0.00183463	0.152278	0.210581	-0.0737075	-0.233854	-0.00109413	-0.0378774	-0.232089	0.133509	-3.3847e-05	0.0580459	0.0344527	-0.0485988	-0.0561355
GAUTAM_EYE_CORNEA_TGFBI_HIGH_EPITHELIAL_CELLS-CP	0.00818182	-0.0469645	0.0791935	-0.00704353	0.0635434	-0.0674892	-0.213802	0.0136913	0.1052	0.0241127	-0.0922574	0.0776402	0.0490263	0.0835362	-0.0753919	0.101658	0.0672059
GAUTAM_EYE_IRIS_CILIARY_BODY_ACTIVATED_T_CELLS-CP	0.0580698	0.085086	0.0436096	0.142318	0.183983	0.183341	0.0859536	-0.223997	0.0753756	0.190683	0.182237	-0.023851	-0.0463365	-0.153577	0.00888353	0.0890171	0.0488965
GAUTAM_EYE_IRIS_CILIARY_BODY_CILIARY_BODY_CELLS-CP	-0.110666	0.00412263	0.0969346	0.349693	-0.186256	0.103797	-0.0314775	0.116115	0.171877	0.0522241	0.210973	0.228591	0.0387923	0.146738	-0.0991434	0.10538	0.243342
GAUTAM_EYE_IRIS_CILIARY_BODY_CILIARY_BODY_ENDOTHELIAL_CELLS-CP	0.0833284	0.0158463	0.0577992	-0.174822	0.188792	0.0588857	-0.134787	-0.189935	0.0130743	-0.103086	-0.39932	0.00631701	-0.102154	0.0144541	-0.0317612	-0.056045	-0.190916
GAUTAM_EYE_IRIS_CILIARY_BODY_COL9A1_HIGH_CILIARY_BODY_CELLS-CP	0.00391474	-0.0174577	0.0635111	0.106669	0.215975	0.10316	-0.0590334	-0.0485936	0.301298	0.0780169	0.19637	0.282701	-0.00584572	0.0782473	-0.0252411	0.0780027	0.245856
GAUTAM_EYE_IRIS_CILIARY_BODY_CRYAA_HIGH_CILIARY_BODY_CELLS-CP	-0.064377	0.0455635	0.0849164	0.225078	-0.170551	0.16725	-0.0543763	0.137289	0.284968	0.0771954	0.122629	0.178235	0.0150363	0.120724	-0.182458	0.130786	0.134691
GAUTAM_EYE_IRIS_CILIARY_BODY_CYTOTOXIC_T_CELLS-CP	0.0908538	0.0178956	0.0622957	-0.0587398	0.277841	0.0733063	-0.143071	-0.338936	0.206153	-0.0659623	-0.232256	-0.129912	-0.0200428	0.0903201	0.0307101	-0.0458778	-0.140454
GAUTAM_EYE_IRIS_CILIARY_BODY_FIBROBLASTS-CP	-0.0834009	0.121014	0.138655	0.546643	-0.076248	0.449666	0.218888	0.382322	0.289006	0.279847	0.381905	0.457724	0.068822	0.165286	-0.0527026	0.179138	0.398032
GAUTAM_EYE_IRIS_CILIARY_BODY_MEG3_HIGH_FIBROBLASTS-CP	-0.0352175	0.151342	0.0501756	0.442454	0.00142971	0.353428	0.330292	0.318637	0.263619	0.132682	0.318619	0.340201	-0.0396822	0.228396	-0.108433	0.162975	0.280085
GAUTAM_EYE_IRIS_CILIARY_BODY_MELANOCYTES-CP	0.0762221	0.0260901	0.0903254	0.0166632	0.167215	-0.0501335	-0.267723	-0.219765	0.106169	0.0191816	-0.238435	0.0337555	-0.000640247	-0.0567337	-0.0970613	0.112188	0.0139053
GAUTAM_EYE_IRIS_CILIARY_BODY_MGP_HIGH_FIBROBLASTS-CP	-0.0410646	0.0797635	0.163502	0.303324	-0.0211878	0.3426	0.184736	0.22364	0.234642	0.197733	0.241422	0.356258	-0.0850716	0.0505604	-0.0345849	0.127253	0.28115
GAUTAM_EYE_IRIS_CILIARY_BODY_MONOCYTES-CP	0.0547016	0.113507	0.000536891	0.370336	0.0297314	0.346129	0.0807345	0.0246541	0.0658526	0.100071	0.24134	-0.16379	-0.0895656	0.0436903	-0.152453	0.0627006	0.0134612
GAUTAM_EYE_IRIS_CILIARY_BODY_PIGMENTED_CILIARY_BODY_CELLS-CP	0.0117144	0.0398503	0.0721751	0.227384	0.219616	0.163681	0.0386015	-0.0412095	0.107101	-0.020885	0.261118	0.230879	-0.0505361	0.167463	0.0660945	0.0512336	0.177984
GAUTAM_EYE_IRIS_CILIARY_BODY_PUTATIVE_STEM_CELLS-CP	0.0374483	-0.0227409	0.0616424	0.136836	0.0481313	0.0938178	-0.254752	-0.139567	-0.018504	0.0429514	0.0390266	0.139973	-0.0061282	0.11318	-0.0781728	0.0173476	0.0905923
GAUTAM_EYE_IRIS_CILIARY_BODY_RIBOSOMAL_GENES_HIGH_FIBROBLASTS-CP	0.0983561	-0.219243	0.0695557	-0.345187	0.0251541	-0.175592	-0.479846	-0.568044	0.0668	-0.0716752	-0.66121	-0.222837	0.0319495	0.267585	-0.183732	-0.120354	-0.0877376
GAUTAM_EYE_IRIS_CILIARY_BODY_SCHWANN_CELLS-CP	-0.0171796	0.130451	0.0752001	0.294107	0.254021	0.26362	0.163177	-0.00413053	0.144521	0.0206224	0.345306	0.16442	0.00779289	0.0193968	-0.0699963	0.112628	0.0946714
GAUTAM_EYE_IRIS_CILIARY_BODY_SMOOTH_MUSCLE_CELLS-CP	0.0751683	-0.0451582	0.0774362	0.20214	0.0624516	-0.00388013	-0.217387	-0.186964	0.020555	0.00311399	-0.00311199	0.0888969	0.0236094	0.125614	0.0174364	-0.055337	0.135464
GAUTAM_EYE_IRIS_CILIARY_BODY_WIF1_HIGH_FIBROBLASTS-CP	-0.0857437	0.0489722	0.148935	0.273942	-0.168437	0.210082	0.0763094	0.124439	0.177893	0.317727	0.108505	0.247702	0.0751138	0.0524709	-0.116612	0.202862	0.339666
GAZIN_EPIGENETIC_SILENCING_BY_KRAS	0.0320717	0.0288917	-0.0552889	-0.221037	0.170066	-0.10829	0.0223258	-0.237422	-0.119896	-0.181662	-0.580321	-0.137366	-0.0902502	0.167554	0.179557	-0.147842	-0.287726
GCM_APEX1	0.138872	-0.153266	0.0514298	-0.496488	0.0542435	-0.359499	-0.355191	-0.492811	0.00793796	-0.113533	-0.816867	-0.173588	-0.0797175	-0.204223	-0.052434	-0.159926	-0.226094
GCM_DFFA	0.0910457	0.0103536	0.0657306	-0.00570993	0.27016	-0.189084	-0.14943	-0.219606	0.251055	-0.127185	-0.292421	0.063861	-0.020768	-0.0530808	-0.0224265	-0.00898147	-0.029281
GCM_ERCC4	-0.0229639	0.102583	0.0584731	0.104988	-0.0723049	0.146546	0.22684	0.230332	-0.0891474	0.148419	0.468462	-0.0117459	0.0323746	-0.0679841	0.0504721	0.00339541	0.184973
GCNP_SHH_UP_EARLY.V1_DN-C6	-0.0828633	0.0789247	0.0650594	0.301916	0.0473598	0.112387	0.040781	0.0737176	0.0954877	0.170695	0.242078	0.185144	0.00164517	0.134609	-0.0591026	0.104904	0.143294
GCNP_SHH_UP_EARLY.V1_UP-C6	0.0928875	-0.0791297	0.00849411	-0.30164	0.212934	-0.202065	-0.211221	-0.272095	0.141241	-0.155046	-0.443462	-0.00298439	0.00408464	-0.0166999	0.0047597	-0.171083	-0.161849
GCNP_SHH_UP_LATE.V1_DN-C6	0.00941353	0.0552949	0.0160245	0.0402612	-0.130948	0.153239	0.115062	0.032102	-0.0349157	0.078181	0.0400693	0.091236	-0.0484668	0.00482844	-0.0219655	0.0305849	0.0218034
GCNP_SHH_UP_LATE.V1_UP-C6	0.084256	-0.119907	0.0174799	-0.435195	0.183656	-0.252442	-0.200567	-0.316725	0.126146	-0.20595	-0.460986	-0.0847537	-0.0337841	0.0538044	-0.0008072	-0.219544	-0.221191
GENTILE_RESPONSE_CLUSTER_D3	0.129081	-0.0706109	0.0610952	-0.0466165	0.166131	-0.169075	-0.259297	-0.194957	0.0847675	-0.155982	-0.444921	-0.0647523	-0.0202762	-0.0206215	-0.034832	-0.0964219	-0.158088
GENTILE_UV_HIGH_DOSE_DN	0.0226211	0.0234608	0.100904	0.139988	0.213297	0.101951	-0.0460523	0.00506666	0.115573	0.0309206	-0.12584	0.0424636	-0.0187948	-0.0434003	-0.00279386	0.0412298	0.0503594
GENTILE_UV_HIGH_DOSE_UP	0.00376162	0.06091	0.0434165	0.344741	0.133938	0.36238	0.114195	0.32688	-0.037611	0.229306	0.159145	0.147133	-0.002633	0.12761	0.0172321	0.0921948	0.077125
GENTILE_UV_LOW_DOSE_DN	-0.103523	0.125196	0.0744564	0.522931	0.0432978	0.26826	0.208193	0.34961	0.253314	0.0206679	0.347368	0.378492	-0.0530589	0.0386242	0.0143286	0.148807	0.310493
GENTILE_UV_LOW_DOSE_UP	0.11404	-0.0331814	0.102862	0.0609555	0.00435943	0.158418	-0.00504691	-0.0532176	-0.162786	0.0292118	-0.239232	0.0890583	0.160062	0.168171	-0.165034	-0.0341305	-0.0450996
GENTILE_UV_RESPONSE_CLUSTER_D1	-0.0723845	0.00479685	0.0879733	-0.0176542	0.310773	0.0958283	-0.0617085	-0.0712272	0.127509	-0.0425463	-0.121532	0.198949	-0.0235341	0.240916	0.102839	0.000230031	0.158052
GENTILE_UV_RESPONSE_CLUSTER_D2	0.0604388	0.0686851	0.122479	0.013003	0.173752	0.137016	0.0667071	0.101014	0.068554	-0.062115	-0.110285	0.156925	0.022042	0.06944	0.0457154	0.0187733	0.0501726
GENTILE_UV_RESPONSE_CLUSTER_D4	0.0491994	-0.000762865	0.0950953	0.0803052	0.210306	-0.016165	-0.0788708	0.0326669	-0.0249416	-0.0171103	-0.180429	0.0231237	-0.0243325	-0.165436	0.108355	0.0365961	-0.0416518
GENTILE_UV_RESPONSE_CLUSTER_D5	0.0646253	0.0430068	0.0924895	0.234061	0.181919	0.101498	0.0547951	0.0283624	0.281891	-0.00905282	-0.0100726	-0.0550171	-0.0683727	0.0653416	-0.189192	0.0977347	0.0242241
GENTILE_UV_RESPONSE_CLUSTER_D6	-0.0375018	0.112517	0.101646	0.406837	0.173291	0.0827641	0.277846	0.224858	0.0945368	-0.0022139	0.244662	0.164667	-0.0538567	0.044925	-0.069088	0.183062	0.220036
GENTILE_UV_RESPONSE_CLUSTER_D7	0.0587219	0.0534745	0.138356	0.452059	0.230078	0.155728	-0.0105326	0.0415799	0.252828	0.11354	0.151659	0.134402	0.0758432	-0.0399097	0.0060931	0.0784689	0.239114
GENTILE_UV_RESPONSE_CLUSTER_D8	0.0636149	0.0295933	0.0799316	0.288809	-0.0270502	0.0869234	0.047838	0.115089	0.253454	0.0541632	-0.179773	0.139701	-0.1895	-0.0623198	-0.0558992	0.00394598	0.205344
GENTILE_UV_RESPONSE_CLUSTER_D9	0.0436195	0.0258083	0.0917164	-0.0966591	0.286218	0.0789967	-0.189608	0.0421092	0.0352961	-0.0119651	0.0122805	0.159759	-0.127179	0.0744978	-0.105197	-0.0632888	-0.0210756
GEORGES_CELL_CYCLE_MIR192_TARGETS	0.127807	-0.101198	-0.0177789	-0.0827072	0.146956	-0.318925	-0.228738	-0.218685	0.016585	-0.216943	-0.57194	0.00999369	-0.0837566	-0.00792266	0.00605162	-0.234257	-0.204305
GEORGES_TARGETS_OF_MIR192_AND_MIR215	0.103881	-0.0621607	0.0206812	-0.0171749	0.0719967	-0.180191	-0.2519	-0.204386	0.0656343	-0.212023	-0.355765	-0.0400712	0.011324	0.049206	-0.0891665	-0.0874452	-0.147811
GHANDHI_BYSTANDER_IRRADIATION_DN	-0.0408835	-0.0433973	-0.0146342	0.252048	-0.106577	0.00907543	0.111094	0.205564	0.251652	-0.0284745	0.486095	0.160117	0.0742823	0.111043	0.0902619	0.0961534	0.178674
GHANDHI_BYSTANDER_IRRADIATION_UP	-0.0250256	-0.00504563	0.0664093	0.339469	-0.0913771	0.320748	0.127623	0.260177	-0.0895071	0.265826	0.0781477	0.0311998	0.121235	0.131729	-0.0759909	0.145616	-0.0930723
GHANDHI_DIRECT_IRRADIATION_DN	-0.0629895	0.0462417	0.0445508	0.339122	-0.177536	0.251721	0.241558	0.270041	0.135966	0.186287	0.447357	0.134199	0.0112434	0.125865	-0.109941	0.164413	0.250791
GHANDHI_DIRECT_IRRADIATION_UP	-0.0363441	0.0316233	0.0177336	0.270103	-0.105048	0.423124	0.252863	0.304104	-0.103413	0.199463	0.144288	0.0338199	0.0999226	0.0699694	-0.058613	0.200173	-0.0342407
GHO_ATF5_TARGETS_DN	-0.0405151	-0.118407	0.0352243	-0.185138	-0.0538711	-0.0783398	-0.395857	-0.171652	-0.215676	0.0563847	-0.416939	0.206254	-0.0394771	0.158377	0.0634945	-0.0502489	-0.0209707
GHO_ATF5_TARGETS_UP	0.0796175	0.0165382	-0.0198224	0.208059	0.229846	-0.182003	-0.0924211	-0.0194863	0.342768	-0.179738	-0.0769335	0.255087	-0.0582284	-0.0988734	0.105512	-0.0457719	-0.0464396
GILDEA_METASTASIS	-0.096623	0.0465653	0.11509	0.642735	-0.2209	0.399795	0.0414891	0.234904	0.29054	0.20896	0.544336	0.332837	-0.0641273	0.100574	-0.0603413	0.0848203	0.347303
GINESTIER_BREAST_CANCER_20Q13_AMPLIFICATION_DN	0.103578	0.0042347	0.00773388	-0.412362	0.164511	0.00253432	0.145586	-0.244313	0.13149	-0.178935	-0.430981	0.213034	-0.0342653	-0.133911	0.0681	-0.0597044	-0.281932
GINESTIER_BREAST_CANCER_20Q13_AMPLIFICATION_UP	0.023439	0.0210427	0.0441985	0.164994	0.274617	0.03026	-0.235684	-0.152458	0.14328	-0.0201708	-0.258274	0.15732	-0.0567853	0.0687238	0.0476115	-0.0406851	0.137934
GINESTIER_BREAST_CANCER_ZNF217_AMPLIFIED_DN	0.0267178	-0.0395619	-0.00566138	-0.31015	0.0308917	0.0480101	0.156311	-0.265686	-0.117964	-0.078879	-0.419175	0.177147	-0.0206292	-0.170893	0.00248514	-0.0951953	-0.20282
GINESTIER_BREAST_CANCER_ZNF217_AMPLIFIED_UP	0.00130138	0.107596	0.0527273	0.490931	0.2854	0.173712	-0.0773705	0.0325413	0.26607	-0.0167758	0.172095	0.201927	0.01148	0.0517261	0.0725431	0.0767927	0.226268
GLI1_UP.V1_DN-C6	0.0432724	0.0341767	0.0401998	-0.114955	0.147295	0.032564	-0.0909533	0.0175347	0.0666187	-0.0197741	-0.204631	0.117339	-0.0431071	-0.313499	0.060192	-0.0021613	-0.135866
GLI1_UP.V1_UP-C6	-0.0504388	0.0272005	0.111162	0.142893	0.110691	0.136946	0.0839119	-0.202551	0.0135126	0.195416	-0.0834003	0.0440778	0.0878244	0.174683	0.0383356	-0.00467783	0.20925
GMP_BLUEPRINT_1	0.0999981	-0.0468691	0.0419449	-0.184641	0.193483	-0.123728	-0.161676	-0.281921	0.196235	-0.121427	-0.345769	-0.049409	-0.00463932	0.0334696	-0.0089205	-0.0793673	-0.0460247
GMP_BLUEPRINT_2	0.112395	-0.0745887	0.0568319	-0.277075	0.175781	-0.144233	-0.216532	-0.302031	0.190886	-0.0994457	-0.428497	-0.0189882	-0.0498924	-0.0196283	-0.0690758	-0.0750256	-0.0983632
GMP_BLUEPRINT_3	0.139856	-0.090228	0.0586362	-0.298847	0.145415	-0.180462	-0.233512	-0.322064	0.0911493	-0.116667	-0.480921	-0.042178	0.00536189	-0.0836475	0.0320316	-0.117116	-0.0686548
GMP_HPCA_1	0.0183029	-0.00875936	0.0426905	-0.354914	0.315289	-0.205017	0.0613139	-0.17069	0.116453	-0.0951466	-0.409898	0.0118743	-0.0651859	-0.122505	0.114297	-0.0771497	-0.0527347
GMP_HPCA_2	0.0673059	0.105501	-0.0907548	0.251055	-0.361948	0.287477	0.151057	0.236996	-0.0466715	0.0660946	0.170937	-0.381579	0.0537549	0.0359894	0.0944543	0.0852492	0.031064
GMP_HPCA_3	0.0423347	-0.0224924	0.0506792	-0.287331	0.278718	-0.213896	-0.030649	-0.300606	0.207874	-0.146114	-0.556178	0.0296349	-0.0595093	-0.10655	0.0320506	-0.118837	-0.140389
GMP_NOVERSHTERN_1	-0.0738826	0.204598	0.0754995	0.523873	-0.256541	0.434661	0.0620973	0.274952	0.229928	0.296094	0.79728	-0.254069	0.211452	0.468487	-0.0818374	0.206133	0.340293
GMP_NOVERSHTERN_2	-0.0738826	0.204598	0.0754995	0.523873	-0.256541	0.434661	0.0620973	0.274952	0.229928	0.296094	0.79728	-0.254069	0.211452	0.468487	-0.0818374	0.206133	0.340293
GMP_NOVERSHTERN_3	-0.0738826	0.204598	0.0754995	0.523873	-0.256541	0.434661	0.0620973	0.274952	0.229928	0.296094	0.79728	-0.254069	0.211452	0.468487	-0.0818374	0.206133	0.340293
GNF2_APEX1	0.14702	-0.183556	0.0524448	-0.512227	0.247716	-0.397203	-0.304512	-0.464536	0.0290823	-0.203961	-0.807076	-0.0404643	-0.0781165	-0.154488	-0.0289067	-0.222658	-0.217161
GNF2_XRCC5	0.150062	-0.175526	0.0836406	-0.436815	0.274271	-0.349014	-0.449006	-0.521289	0.0211323	-0.211124	-0.875543	-0.249715	-0.0830027	-0.166791	0.00109719	-0.292298	-0.182313
GOBP_AGGRESSIVE_BEHAVIOR	-0.113749	0.0837235	-0.0304788	-0.173841	-0.377206	0.169433	0.203726	0.31081	0.0927194	0.0446979	0.689461	-0.225632	0.0266029	-0.41903	-0.050956	0.0212232	0.187159
GOBP_APOPTOTIC_DNA_FRAGMENTATION	0.0123165	0.0612216	0.111836	-0.225473	-0.0626096	0.168706	0.0321188	-0.118415	-0.121348	-0.0132981	-0.21329	0.0265164	0.0852358	0.0307601	0.0410624	0.0638545	-0.257039
GOBP_BASE_EXCISION_REPAIR	0.1551	-0.106676	-0.00440696	-0.382055	0.0102332	-0.337579	-0.204337	-0.397065	-0.115623	-0.167613	-0.65566	-0.0436872	0.0534813	-0.0256847	-0.0877317	-0.284912	-0.267917
GOBP_BASE_EXCISION_REPAIR_AP_SITE_FORMATION	0.166513	-0.137922	-0.113838	-0.419136	-0.0948922	-0.228462	-0.15269	-0.475577	-0.00534612	-0.0307628	-0.604317	0.22864	0.0329607	-0.12321	0.0148881	-0.176633	-0.133707
GOBP_BASE_EXCISION_REPAIR_GAP_FILLING	0.202818	-0.187096	0.0177638	-0.52844	-0.0797242	-0.272883	-0.32268	-0.433426	-0.293549	-0.174297	-0.698795	-0.0853796	0.0568512	-0.233195	-0.109654	-0.360597	-0.326456
GOBP_CARDIAC_MUSCLE_TISSUE_REGENERATION	-0.0102356	0.147545	0.19355	0.436726	-0.131804	0.233522	0.20099	0.36844	0.0408251	0.222586	0.27509	-0.0408723	0.095547	0.23615	-0.0338408	0.214136	0.0814683
GOBP_CELLULAR_RESPONSE_TO_DNA_DAMAGE_STIMULUS	0.131211	-0.0143645	0.023858	-0.0637877	0.139858	-0.150923	-0.147789	-0.120925	-0.0183206	-0.176952	-0.413695	-0.0505257	-0.0317164	-0.0562524	-0.0251254	-0.14992	-0.140083
GOBP_CELL_CYCLE_DNA_REPLICATION	0.186007	-0.207139	-0.0388878	-0.546273	0.0300743	-0.4339	-0.269072	-0.382753	-0.0673751	-0.247684	-0.781571	-0.155665	0.0569159	-0.0268142	0.0455249	-0.360237	-0.460502
GOBP_CELL_CYCLE_DNA_REPLICATION_INITIATION	0.23497	-0.270575	0.00600363	-0.870504	-0.196109	-0.765297	-0.39072	-0.456101	-0.181029	-0.406482	-0.919406	-0.111419	-0.1521	0.062908	0.112582	-0.572099	-0.642921
GOBP_CENTROMERE_COMPLEX_ASSEMBLY	0.164071	-0.23098	-0.0405232	-0.606348	0.137753	-0.554966	-0.24267	-0.47959	-0.00973464	-0.357863	-0.819653	0.0201518	0.00761923	0.0294415	0.0678225	-0.444515	-0.482654
GOBP_CHANGES_TO_DNA_METHYLATION_INVOLVED_IN_EMBRYO_DEVELOPMENT	-0.00876734	-0.0686097	0.147935	-0.85531	0.0536298	-0.0711463	0.0490575	-0.299933	-0.108439	-0.262987	-0.593481	0.0351616	-0.164323	-0.247752	0.155377	-0.197281	-0.286645
GOBP_CHROMOSOME_ORGANIZATION	0.127476	-0.073992	-0.00377266	-0.275068	0.168794	-0.256963	-0.134917	-0.273004	-0.0752081	-0.236138	-0.580777	-0.0304307	-0.020398	-0.0121178	0.0372249	-0.22939	-0.26928
GOBP_CHRONIC_INFLAMMATORY_RESPONSE	0.0533262	0.0241504	0.093542	0.463126	-0.220371	0.142967	-0.00572973	0.110121	0.0684694	0.243556	0.319251	-0.148665	-0.0198885	0.0961351	-0.00561433	0.0379008	0.106718
GOBP_C_5_METHYLATION_OF_CYTOSINE	0.0128774	-0.183905	0.0388217	-0.176017	0.0500535	-0.0727089	-0.0559568	-0.348246	0.0729589	-0.487252	-0.961613	-0.174362	-0.145297	0.378916	0.125757	-0.298153	-0.672575
GOBP_DEFENSE_RESPONSE	-0.00973188	0.0655307	0.0755615	0.301923	-0.0697619	0.345599	0.056378	0.0968804	0.0940309	0.225168	0.331142	0.0152804	0.00172258	0.0471109	-0.035103	0.0863994	0.145927
GOBP_DEFENSE_RESPONSE_TO_OTHER_ORGANISM	0.0126259	0.0558907	0.0595812	0.294526	-0.0264291	0.316608	0.0312763	0.0720478	0.0502499	0.194264	0.344922	-0.062585	-0.0454143	0.0906415	-0.0861406	0.0898748	0.141169
GOBP_DEFENSE_RESPONSE_TO_SYMBIONT	0.0659223	0.0512542	0.0705605	0.235792	0.16754	0.107915	-0.0841737	-0.0678999	-0.0464851	0.0311983	0.0146279	-0.213453	-0.132898	0.0823042	0.0648389	-0.0426089	0.00593093
GOBP_DNA_BIOSYNTHETIC_PROCESS	0.112133	-0.0853269	0.0446423	-0.354781	0.083928	-0.1981	-0.156095	-0.208409	-0.0676509	-0.164341	-0.436669	-0.039195	-0.0567385	-0.0553193	0.00349108	-0.224378	-0.247457
GOBP_DNA_CATABOLIC_PROCESS	0.0429191	0.0358042	0.0983805	-0.258654	-0.0171318	0.110976	0.0517406	-0.208557	-0.30133	0.0279835	-0.312022	0.00313659	-0.0470253	0.118583	0.0396513	0.0255916	-0.198115
GOBP_DNA_CONFORMATION_CHANGE	0.132873	-0.0926033	-0.00100458	-0.337478	0.128919	-0.310746	-0.112216	-0.314229	-0.125924	-0.210281	-0.622803	-0.0356716	-0.0651255	-0.0606332	0.078086	-0.245667	-0.278848
GOBP_DNA_DAMAGE_INDUCED_PROTEIN_PHOSPHORYLATION	-0.0708217	0.0132827	0.100286	-0.0343707	-0.180999	0.0227112	0.010304	-0.0664341	-0.253819	-0.0567298	-0.0539201	0.355882	0.0845642	-0.196537	-0.0142118	0.0334505	-0.207648
GOBP_DNA_DAMAGE_RESPONSE_SIGNAL_TRANSDUCTION_BY_P53_CLASS_MEDIATOR	0.139402	0.0328093	0.0321064	0.0724273	0.121253	0.114145	-0.0673782	-0.058172	0.0131195	-0.0350557	-0.210399	-0.0462208	0.0189577	0.00705466	-0.0875785	-0.0216523	-0.0315927
GOBP_DNA_DAMAGE_RESPONSE_SIGNAL_TRANSDUCTION_BY_P53_CLASS_MEDIATOR_RESULTING_IN_CELL_CYCLE_ARREST	0.045847	0.0518371	0.0461888	-0.0711068	0.0038473	0.251655	0.202495	-0.0897521	0.0348291	0.0270382	0.0489693	-0.0717442	0.0851694	-0.136999	-0.118102	0.0419465	-0.0532017
GOBP_DNA_DAMAGE_RESPONSE_SIGNAL_TRANSDUCTION_RESULTING_IN_TRANSCRIPTION	0.166604	0.0419227	0.0695006	0.225257	0.00413873	0.128737	-0.145527	-0.229288	-0.42405	0.0387231	-0.120828	-0.00699516	0.0352464	-0.069018	-0.00427899	0.00689342	-0.0677538
GOBP_DNA_DEALKYLATION	0.0341157	0.0543079	0.0723727	-0.14172	0.0814673	0.200388	-0.0430515	-0.143456	-0.0975943	0.0203198	-0.164132	-0.0982239	-0.0671168	0.022096	0.0339554	0.0421078	0.0743583
GOBP_DNA_DEALKYLATION_INVOLVED_IN_DNA_REPAIR	-0.120446	0.0534701	0.039908	0.297913	0.19002	0.276493	0.116956	-0.0705387	-0.159781	0.109361	-0.537678	0.0166739	-0.103048	-0.376278	0.231207	0.0861038	0.0340277
GOBP_DNA_DEPENDENT_DNA_REPLICATION	0.172061	-0.168831	-0.0167187	-0.479666	0.110132	-0.373536	-0.253076	-0.367002	-0.112727	-0.241969	-0.693308	-0.101272	0.00322878	-0.0158389	0.0101957	-0.349507	-0.397031
GOBP_DNA_DEPENDENT_DNA_REPLICATION_MAINTENANCE_OF_FIDELITY	0.123175	-0.13361	-0.0307248	-0.304465	0.179269	-0.369716	-0.0944116	-0.205502	-0.012603	-0.279768	-0.510969	-0.000127138	-0.0413345	-0.0146354	0.0502626	-0.280577	-0.327567
GOBP_DNA_DOUBLE_STRAND_BREAK_PROCESSING	0.136398	-0.141037	0.00764109	-0.279104	0.250985	-0.396289	-0.231621	-0.309145	0.0254957	-0.251898	-0.644174	-0.155521	-0.00885266	-0.157072	0.1188	-0.123313	-0.315029
GOBP_DNA_ENDOREDUPLICATION	0.273502	-0.309327	-0.060719	-0.557208	-0.174657	-0.631566	-0.445771	-0.501569	-0.171136	-0.412019	-1.15819	-0.527671	0.143224	-0.163381	-0.0355702	-0.50335	-0.589923
GOBP_DNA_GEOMETRIC_CHANGE	0.167122	-0.135584	-0.0316189	-0.373516	0.143369	-0.415016	-0.235814	-0.294431	-0.0612164	-0.270234	-0.723594	-0.131365	-0.0210638	0.0596186	0.0132126	-0.282828	-0.340918
GOBP_DNA_INTEGRATION	0.0820224	-0.0421831	0.0452958	0.07033	0.343028	-0.0828623	0.135597	-0.319065	-0.20233	-0.249837	-0.288975	0.0278051	-0.154511	0.0979874	-0.196254	0.154743	-0.23448
GOBP_DNA_INTEGRITY_CHECKPOINT_SIGNALING	0.146415	-0.0573448	-0.00204068	-0.169655	0.194845	-0.156122	-0.110613	-0.243465	0.0670296	-0.192096	-0.456144	-0.024401	-0.00161533	-0.0453656	0.0721518	-0.180013	-0.216892
GOBP_DNA_LIGATION	0.0977293	-0.0860245	-0.0470028	-0.516179	0.317802	-0.201858	-0.227103	-0.326649	0.14825	-0.16533	-0.724456	0.146699	-0.0699761	-0.227693	-0.101151	-0.155722	-0.257507
GOBP_DNA_LIGATION_INVOLVED_IN_DNA_REPAIR	0.0800538	0.0056691	-0.166485	-0.476025	0.260361	-0.0483187	-0.256276	-0.372613	0.166055	0.004517	-0.413408	-0.199251	0.0397639	-0.275196	-0.288114	-0.178371	-0.19494
GOBP_DNA_METHYLATION_INVOLVED_IN_GAMETE_GENERATION	-0.00653966	-0.0129892	-0.00487474	-0.299072	0.083716	0.0359136	0.150819	0.13596	-0.00239126	-0.00702772	-0.0126243	-0.252605	0.0715233	0.0811203	0.141337	0.0441927	-0.0431406
GOBP_DNA_METHYLATION_ON_CYTOSINE	-0.00773229	-0.165313	0.0652365	-0.342987	0.146504	-0.0981296	-0.0596732	-0.394684	0.0731901	-0.530737	-0.961613	-0.169221	-0.136147	0.169358	0.184943	-0.372731	-0.640511
GOBP_DNA_METHYLATION_OR_DEMETHYLATION	0.0675199	0.0152863	0.0317728	-0.237828	0.141274	0.0329885	-0.0241983	-0.100567	-0.0999019	-0.100213	-0.364116	-0.0426496	-0.0218717	-0.0747887	0.114935	-0.0743905	-0.191053
GOBP_DNA_PACKAGING	0.131283	-0.0417746	0.0487431	-0.327245	0.170233	-0.209412	-0.00851182	-0.284445	-0.0796584	-0.200476	-0.531592	-0.0568124	-0.109957	-0.154633	0.0804461	-0.213722	-0.223585
GOBP_DNA_PROTECTION	0.220646	-0.160802	-0.137119	-0.584717	0.112283	-0.501968	-0.502358	-0.456951	0.103554	-0.355617	-0.720532	-0.393648	0.0772912	-0.237886	-0.139836	-0.365629	-0.433605
GOBP_DNA_REPAIR	0.119967	-0.0856751	0.0178935	-0.243207	0.160569	-0.266261	-0.146842	-0.264405	-0.0623861	-0.214814	-0.513195	-0.108947	-0.00177108	-0.0370982	0.0195034	-0.238223	-0.262847
GOBP_DNA_REPLICATION	0.150369	-0.143677	-0.00194023	-0.435969	0.109771	-0.321196	-0.238185	-0.303126	-0.0562237	-0.225534	-0.614995	-0.0899626	-0.0420409	-0.0435452	-0.020919	-0.282356	-0.32105
GOBP_DNA_REPLICATION_CHECKPOINT_SIGNALING	0.179658	-0.250075	-0.0334489	-0.51618	0.0511864	-0.618147	-0.31033	-0.484217	-0.122961	-0.376255	-0.894712	-0.155909	-0.0584175	-0.148375	0.136271	-0.353965	-0.464666
GOBP_DNA_REPLICATION_INDEPENDENT_CHROMATIN_ORGANIZATION	0.16897	-0.14413	-0.0293496	-0.571836	0.3205	-0.437491	-0.255206	-0.476151	-0.120423	-0.330729	-0.968564	-0.136256	-0.00595253	-0.0312327	0.146558	-0.256232	-0.337296
GOBP_DNA_REPLICATION_INITIATION	0.169789	-0.22615	-0.0381597	-0.632305	0.0128037	-0.527097	-0.354682	-0.44226	-0.126654	-0.245163	-0.843284	-0.0790337	-0.0320929	-0.0310746	-0.0506349	-0.433054	-0.494225
GOBP_DNA_REPLICATION_SYNTHESIS_OF_RNA_PRIMER	0.316535	-0.134381	-0.0626365	-0.462672	0.108807	-0.413291	-0.36575	-0.350924	-0.163705	-0.451561	-0.732042	0.0404422	0.0948157	-0.33144	0.0565033	-0.460014	-0.500558
GOBP_DNA_STRAND_ELONGATION	0.191588	-0.165799	-0.0114737	-0.572588	0.128417	-0.461399	-0.273178	-0.394483	-0.103751	-0.243594	-0.69927	-0.337894	-0.0356866	-0.0779477	0.043596	-0.361832	-0.407771
GOBP_DNA_STRAND_ELONGATION_INVOLVED_IN_DNA_REPLICATION	0.231158	-0.271165	-0.0680253	-0.657415	0.0729221	-0.539306	-0.375005	-0.462284	-0.227864	-0.381534	-0.957819	-0.198618	-0.0466826	-0.0168267	0.00851206	-0.490353	-0.563072
GOBP_DNA_SYNTHESIS_INVOLVED_IN_DNA_REPAIR	0.16772	-0.0648733	0.0601186	-0.150176	0.0836085	-0.186849	-0.242059	-0.243723	-0.103641	-0.21132	-0.390808	-0.0653766	0.0165259	0.117475	0.108186	-0.290219	-0.200679
GOBP_DNA_TEMPLATED_TRANSCRIPTION_INITIATION	0.135867	-0.0201711	0.0364744	-0.0711318	0.300554	-0.156822	-0.121653	-0.160446	0.00279596	-0.0672344	-0.512497	0.00440818	-0.016879	-0.0866	0.0108591	-0.135329	-0.198501
GOBP_DNA_TOPOLOGICAL_CHANGE	0.216014	-0.158976	-0.0349563	-0.510792	0.319288	-0.396409	-0.256124	-0.476755	0.183784	-0.318354	-0.935599	0.0550137	-0.281455	-0.0973344	0.121115	-0.355357	-0.390597
GOBP_DNA_UNWINDING_INVOLVED_IN_DNA_REPLICATION	0.189015	-0.221276	-0.0768847	-0.53453	-0.162656	-0.577267	-0.309789	-0.467647	-0.2146	-0.320597	-0.88356	-0.085598	-0.00258268	0.0141999	0.0334474	-0.390637	-0.440928
GOBP_DOUBLE_STRAND_BREAK_REPAIR	0.127478	-0.0928858	0.00124286	-0.353336	0.160696	-0.313682	-0.219127	-0.287946	-0.0895247	-0.231166	-0.571965	-0.0963246	-0.0371251	-0.030642	0.0602017	-0.270863	-0.2906
GOBP_DOUBLE_STRAND_BREAK_REPAIR_INVOLVED_IN_MEIOTIC_RECOMBINATION	0.0767238	-0.207356	-0.116984	-0.436148	0.330086	-0.668699	-0.288129	-0.453894	-0.089231	-0.290888	-0.83119	0.0793196	0.036731	-0.35086	0.201789	-0.227351	-0.197762
GOBP_DOUBLE_STRAND_BREAK_REPAIR_VIA_BREAK_INDUCED_REPLICATION	0.266761	-0.257526	-0.0511995	-0.757367	-0.290401	-0.628813	-0.36278	-0.54314	-0.27374	-0.39739	-0.840812	-0.0252344	-0.0713483	0.16454	-0.0172562	-0.504295	-0.479821
GOBP_DOUBLE_STRAND_BREAK_REPAIR_VIA_CLASSICAL_NONHOMOLOGOUS_END_JOINING	0.212895	0.115385	0.00603915	0.132289	0.489373	-0.10629	-0.255283	-0.144951	0.108064	-0.136104	-0.20231	0.0496857	0.0499081	0.134046	-0.232913	-0.0564005	-0.162834
GOBP_DOUBLE_STRAND_BREAK_REPAIR_VIA_NONHOMOLOGOUS_END_JOINING	0.155327	-0.0166419	0.0642281	-0.145952	0.283437	-0.174128	-0.212954	-0.272978	0.0189133	-0.228909	-0.477934	-0.00218675	-0.0237916	-0.069022	-0.0722952	-0.201467	-0.184479
GOBP_DOUBLE_STRAND_BREAK_REPAIR_VIA_SINGLE_STRAND_ANNEALING	0.124981	-0.0552859	0.0182993	-0.397491	0.144472	-0.0113675	0.117418	-0.135281	0.0795571	-0.209928	-0.527361	-0.020331	-0.104202	0.217665	0.121747	0.00537502	-0.386016
GOBP_DOUBLE_STRAND_BREAK_REPAIR_VIA_SYNTHESIS_DEPENDENT_STRAND_ANNEALING	0.211322	-0.221951	0.0143576	-0.37826	-0.0687884	-0.622998	-0.29658	-0.492126	-0.338615	-0.330063	-0.821059	-0.220065	-0.0307954	0.173628	0.277866	-0.229343	-0.541421
GOBP_EGG_ACTIVATION	-0.162429	-0.0213297	-0.12059	0.128067	0.0549994	0.214725	0.0494554	0.0438111	-0.0963006	-0.0275731	0.137567	0.239655	0.095918	-0.0596835	0.0168877	0.165346	0.122375
GOBP_ERROR_FREE_TRANSLESION_SYNTHESIS	0.0735121	-0.0132048	0.195542	-0.197362	0.0533304	-0.172878	-0.165761	-0.137551	-0.124678	-0.371731	-0.324404	0.0884036	0.126033	-0.0145343	0.0421226	-0.0465073	-0.194761
GOBP_ERROR_PRONE_TRANSLESION_SYNTHESIS	0.126367	-0.0874796	0.0639727	0.139304	0.306719	0.0616781	-0.0877981	-0.10121	-0.0519297	-0.264823	-0.082498	0.201669	0.105338	0.353952	0.128965	-0.139536	0.158459
GOBP_G_QUADRUPLEX_DNA_UNWINDING	0.219593	-0.241111	-0.0777821	-0.494539	0.238503	-0.558759	-0.297079	-0.225338	-0.0312058	-0.369191	-0.871722	-0.367025	0.103257	0.0844732	-0.0218364	-0.363791	-0.505452
GOBP_HOMOLOGOUS_RECOMBINATION	0.0720496	-0.129127	0.00583595	-0.243717	0.159505	-0.346061	-0.188369	-0.321908	-0.0677353	-0.25438	-0.434921	-0.0504232	0.00646108	-0.0120339	0.189433	-0.248487	-0.300875
GOBP_HYDROGEN_PEROXIDE_BIOSYNTHETIC_PROCESS	0.0396337	0.0662366	0.125677	0.169518	-0.0321891	0.226742	0.0200887	0.0863759	-0.42036	0.206265	0.0297811	-0.0972371	-0.0246665	0.000691768	-0.0149745	0.00846915	0.0346642
GOBP_HYDROGEN_PEROXIDE_METABOLIC_PROCESS	-0.0296724	0.0608042	0.124031	0.156095	-0.156716	0.205475	-0.031627	0.0238202	-0.265041	0.283628	-0.00505787	-0.221139	-0.0506871	0.0921287	-0.0735638	-0.0155959	0.0257684
GOBP_INTERSTRAND_CROSS_LINK_REPAIR	0.123995	-0.0657006	0.0333729	-0.0539425	0.26391	-0.349776	-0.170319	-0.345272	-0.0673031	-0.284468	-0.678627	-0.098933	-0.0765819	0.00698064	0.00834358	-0.265701	-0.29975
GOBP_INTRINSIC_APOPTOTIC_SIGNALING_PATHWAY	0.0784684	0.0189869	0.0627757	0.0240373	0.109733	0.116823	-0.106167	-0.131065	-0.0880267	0.0558672	-0.155714	-0.0279108	-0.036805	0.0110946	-0.0883934	-0.00200982	-0.0936068
GOBP_INTRINSIC_APOPTOTIC_SIGNALING_PATHWAY_IN_RESPONSE_TO_DNA_DAMAGE	0.112245	0.076331	0.0596981	0.174979	0.0251795	0.172746	-0.00344437	-0.0960687	-0.159597	0.0239161	-0.00262213	0.000838803	-0.040886	-0.0507478	-0.186465	0.0650646	0.0828097
GOBP_INTRINSIC_APOPTOTIC_SIGNALING_PATHWAY_IN_RESPONSE_TO_DNA_DAMAGE_BY_P53_CLASS_MEDIATOR	0.153745	0.0694292	0.0768992	0.275645	0.248549	0.0564734	-0.114172	-0.0950309	-0.0986806	0.0635093	-0.0651619	0.0426031	-0.0349882	-0.126423	-0.231157	0.0992424	0.108385
GOBP_I_KAPPAB_KINASE_NF_KAPPAB_SIGNALING	0.0107758	0.078814	0.042125	0.378191	0.106216	0.286362	0.0419039	-0.0223641	-0.113087	0.0965725	0.138738	0.0296985	-0.0456497	0.0648654	-0.112101	0.0450921	0.0565204
GOBP_I_KAPPAB_PHOSPHORYLATION	0.07473	0.0917188	-0.0106085	0.335766	-0.0852648	0.2443	-0.154549	-0.0783075	-0.157328	-0.0471873	0.210465	-0.151297	-0.0673243	-0.0644461	-0.0774697	-0.0108914	0.0211495
GOBP_KINETOCHORE_ASSEMBLY	0.136701	-0.220728	-0.066124	-0.657587	0.127293	-0.544708	-0.156736	-0.47507	-0.0442733	-0.383039	-0.66709	0.117249	-0.0428159	-0.0476691	0.0487231	-0.483429	-0.497155
GOBP_KINETOCHORE_ORGANIZATION	0.167463	-0.239328	-0.0359317	-0.701817	0.0488306	-0.582809	-0.286833	-0.51057	-0.00991757	-0.387803	-0.736042	0.0224962	-0.0575867	-0.0428796	0.00357687	-0.520381	-0.488324
GOBP_LEUKOCYTE_TETHERING_OR_ROLLING	-0.0281701	0.0452419	0.0546078	0.343826	-0.13738	0.39515	0.138397	0.153341	0.122095	0.132999	0.514649	-0.041583	-0.122092	0.0673564	0.0114398	0.111015	0.161495
GOBP_MAINTENANCE_OF_DNA_REPEAT_ELEMENTS	0.138951	-0.186204	0.0811518	-0.92554	0.195167	-0.356969	-0.336019	-0.102023	0.00660373	-0.122265	-0.855187	-0.185032	-0.112543	0.167344	-0.0782044	-0.182849	-0.254323
GOBP_MEMBRANE_DISRUPTION_IN_ANOTHER_ORGANISM	-0.0923091	0.108443	-0.0221273	-0.0820634	0.0683124	0.349604	0.116211	0.314879	-0.181582	0.164979	0.179898	-0.343408	0.196081	0.217688	-0.079159	0.143692	0.002003
GOBP_MISMATCH_REPAIR	0.155839	-0.100825	0.014147	-0.273685	0.204079	-0.25068	-0.0633576	-0.291105	-0.0517476	-0.0649247	-0.511491	-0.115021	0.0845956	0.0447202	-0.0129756	-0.209638	-0.176405
GOBP_MITOCHONDRIAL_DNA_REPAIR	0.257732	-0.17297	-0.0992491	-0.546032	0.147733	-0.41994	-0.344355	-0.299531	0.0154347	-0.276553	-0.644469	-0.25681	0.0719741	0.0547099	0.016377	-0.475465	-0.465796
GOBP_MITOCHONDRIAL_DNA_REPLICATION	0.162772	-0.161527	-0.00829112	-0.651926	0.207811	-0.295369	-0.339339	-0.353156	-0.000377814	-0.234966	-0.560154	-0.199919	0.243974	0.012077	-0.0274745	-0.358816	-0.328498
GOBP_MITOCHONDRIAL_TRANSCRIPTION	0.0921362	-0.0378976	-0.0133505	-0.602836	0.433253	-0.328749	-0.274845	-0.285745	0.133892	-0.10932	-0.529697	0.022204	0.0766724	-0.335292	-0.0174921	-0.0650233	-0.310024
GOBP_MITOTIC_DNA_INTEGRITY_CHECKPOINT_SIGNALING	0.139925	-0.076779	0.0239259	-0.236098	0.152334	-0.0506196	-0.0428812	-0.199295	0.0479406	-0.110151	-0.416659	0.0115318	0.0140661	-0.12359	0.0545535	-0.131417	-0.189232
GOBP_MITOTIC_DNA_REPLICATION	0.246447	-0.258993	-0.0900534	-0.676822	0.00378645	-0.558993	-0.441008	-0.410038	-0.160451	-0.265971	-0.954907	-0.109434	-0.00438532	-0.0382033	0.0996474	-0.426364	-0.511723
GOBP_MITOTIC_DNA_REPLICATION_CHECKPOINT_SIGNALING	0.180327	-0.254687	-0.054689	-0.550131	0.168587	-0.61406	-0.388079	-0.501659	0.0779831	-0.337472	-0.917571	-0.105322	-0.100768	-0.0133819	0.249414	-0.206109	-0.419102
GOBP_MITOTIC_G2_DNA_DAMAGE_CHECKPOINT_SIGNALING	0.138126	-0.077833	-0.0437836	-0.225594	0.0941661	-0.0712597	-0.068128	-0.204142	0.0878766	-0.140882	-0.446713	-0.0141014	-0.0154174	0.0163321	0.0128601	-0.126011	-0.19718
GOBP_MITOTIC_INTRA_S_DNA_DAMAGE_CHECKPOINT_SIGNALING	0.137761	-0.147451	0.0276102	-0.167776	0.254504	-0.131317	-0.0685638	-0.274645	0.102166	-0.267802	-0.438287	-0.0171767	0.0667322	-0.0887964	0.148044	-0.231059	-0.205083
GOBP_MITOTIC_NUCLEAR_DIVISION	0.122431	-0.115556	0.00580725	-0.405325	0.0802182	-0.313264	-0.209237	-0.324371	0.0248489	-0.19505	-0.596659	0.0143412	-0.0584757	-0.0350059	0.0478259	-0.262559	-0.308878
GOBP_MITOTIC_RECOMBINATION	0.130945	-0.10142	-0.0175038	-0.378943	0.347238	-0.310138	-0.12817	-0.385904	-0.118011	-0.346763	-0.654173	-0.301739	-0.0485145	-0.167619	0.062212	-0.194917	-0.24169
GOBP_MRNA_TRANSCRIPTION	0.075577	0.0811317	0.0534488	-0.135564	0.349563	0.0844063	-0.0769795	-0.183352	0.25089	-0.00729081	-0.501324	0.0303567	-0.128454	-0.0401236	-0.0113451	-0.130003	-0.135805
GOBP_NCRNA_TRANSCRIPTION	0.0969178	-0.085336	0.0349782	-0.372583	0.256653	-0.239214	-0.148171	-0.349342	0.0390178	-0.159663	-0.613727	-0.0862717	0.0326697	0.0432772	0.0363516	-0.163385	-0.237269
GOBP_NEGATIVE_REGULATION_OF_DNA_BINDING	0.0778813	0.0477519	0.103176	0.220399	0.131358	0.116504	0.168462	0.0440202	0.0241901	-0.0242336	-0.185911	-0.00720407	0.0113431	0.0278614	0.0424975	0.0205174	0.111024
GOBP_NEGATIVE_REGULATION_OF_DNA_BIOSYNTHETIC_PROCESS	0.0150374	0.000802176	0.0440571	-0.0677512	-0.0329468	-0.02668	-0.057625	-0.136093	-0.130162	-0.0449793	-0.338838	0.0108036	-0.0371243	-0.161977	-0.0550814	0.0365302	-0.127064
GOBP_NEGATIVE_REGULATION_OF_DNA_DAMAGE_CHECKPOINT	0.0628639	-0.121462	-0.0778068	-0.22171	0.475982	0.0288723	0.152191	-0.379612	0.200762	-0.0487251	-0.524552	0.313903	-0.136266	-0.324736	0.221709	-0.354396	-0.0537004
GOBP_NEGATIVE_REGULATION_OF_DNA_DAMAGE_RESPONSE_SIGNAL_TRANSDUCTION_BY_P53_CLASS_MEDIATOR	-0.00640785	0.0300961	0.0547801	0.648039	0.154786	0.323213	-0.0159302	0.115006	0.0853334	0.0332918	0.307487	-0.0872256	-0.139775	0.128124	0.0193089	0.118391	0.332434
GOBP_NEGATIVE_REGULATION_OF_DNA_DEPENDENT_DNA_REPLICATION	0.122104	-0.189649	-0.100592	-0.434952	0.173088	-0.395565	-0.227931	-0.40562	0.0694307	-0.362203	-0.791895	-0.145815	0.127911	-0.151368	-0.0208261	-0.365674	-0.430981
GOBP_NEGATIVE_REGULATION_OF_DNA_RECOMBINATION	0.162648	-0.124129	0.0109651	-0.230375	0.227868	-0.0921374	-0.151073	-0.250485	-0.241754	-0.227933	-0.362074	-0.124982	0.0577306	-0.0419904	-0.0681275	-0.215443	-0.0900194
GOBP_NEGATIVE_REGULATION_OF_DNA_REPAIR	0.158976	-0.0760717	0.0202593	-0.14275	0.213914	-0.180046	-0.189536	-0.253367	-0.17897	-0.317966	-0.524909	-0.120524	-0.0198515	-0.212385	-0.0475781	-0.190677	-0.233498
GOBP_NEGATIVE_REGULATION_OF_DNA_REPLICATION	0.0963259	-0.1322	0.0101555	-0.319872	0.22408	-0.392569	-0.26551	-0.355873	0.014992	-0.257632	-0.683163	-0.150366	-0.0366436	-0.0548408	-0.0352038	-0.276578	-0.353117
GOBP_NEGATIVE_REGULATION_OF_DOUBLE_STRAND_BREAK_REPAIR_VIA_HOMOLOGOUS_RECOMBINATION	0.186798	-0.181008	0.0489512	-0.382757	0.293325	-0.170918	-0.321186	-0.257283	-0.175055	-0.290182	-0.51857	-0.241645	0.0199875	-0.282114	0.0199493	-0.295746	-0.199427
GOBP_NEGATIVE_REGULATION_OF_DOUBLE_STRAND_BREAK_REPAIR_VIA_NONHOMOLOGOUS_END_JOINING	0.123686	-0.0796998	0.105977	-0.511318	-0.000806526	-0.268149	-0.0106565	-0.208657	-0.383079	-0.312077	-0.851169	-0.0315552	-0.181134	-0.391319	-0.00734875	-0.157357	-0.264
GOBP_NEGATIVE_REGULATION_OF_INTRINSIC_APOPTOTIC_SIGNALING_PATHWAY_IN_RESPONSE_TO_DNA_DAMAGE	0.132443	0.0687124	0.0743833	0.240454	0.0245976	0.0482578	-0.162714	-0.112458	-0.0434849	0.0363029	-0.125437	-0.126038	-0.0569022	-0.00452906	-0.161745	0.0601261	0.164666
GOBP_NEGATIVE_REGULATION_OF_RESPONSE_TO_DNA_DAMAGE_STIMULUS	0.112539	-0.0519698	0.0234712	0.0979491	0.1988	-0.0585742	-0.0990913	-0.18874	-0.203936	-0.144329	-0.391448	-0.0772734	-0.0797275	-0.103341	-0.079465	-0.147576	-0.0495845
GOBP_NEGATIVE_REGULATION_OF_RNA_POLYMERASE_II_REGULATORY_REGION_SEQUENCE_SPECIFIC_DNA_BINDING	0.160321	0.189357	0.0817539	0.354485	0.174108	0.495926	0.328675	0.1278	0.156847	-0.0337248	-0.170909	-0.0924734	-0.1172	0.126038	0.058298	-0.0812959	0.328903
GOBP_NEGATIVE_REGULATION_OF_SINGLE_STRANDED_VIRAL_RNA_REPLICATION_VIA_DOUBLE_STRANDED_DNA_INTERMEDIATE	0.053632	0.0512315	0.195732	0.132638	0.0617244	0.336597	0.0569533	-0.0862371	-0.118202	-0.00138293	0.299383	0.0489958	-0.0496831	-0.104842	0.0471113	0.0161389	-0.0261237
GOBP_NEGATIVE_REGULATION_OF_TRANSCRIPTION_REGULATORY_REGION_DNA_BINDING	0.0896505	0.0767885	0.036731	-0.00233989	0.254922	0.291188	0.03701	0.0626373	-0.0906488	-0.0311976	-0.261791	0.0475205	-0.00704013	-0.0839202	-0.00884385	-0.0124869	0.0805975
GOBP_NUCLEOLAR_LARGE_RRNA_TRANSCRIPTION_BY_RNA_POLYMERASE_I	0.153935	-0.15794	-0.014819	-0.635356	0.282249	-0.330806	-0.163458	-0.349201	-0.146015	-0.241832	-0.912032	-0.0817482	0.0107263	-0.215875	0.0894108	-0.228958	-0.428696
GOBP_NUCLEOSOME_MOBILIZATION	0.161536	-0.0101746	0.0292393	-0.481397	0.340226	-0.3398	-0.179843	-0.315504	0.093808	-0.170317	-0.55629	-0.274441	-0.136042	-0.138201	-0.0419982	-0.214008	-0.26613
GOBP_NUCLEOTIDE_EXCISION_REPAIR	0.08255	-0.0259852	0.0470091	-0.0730951	0.295985	-0.116512	-0.171186	-0.263124	-0.0531752	-0.0908443	-0.454411	0.00539768	-0.00406145	0.126764	0.000966937	-0.123825	-0.08014
GOBP_NUCLEOTIDE_EXCISION_REPAIR_DNA_GAP_FILLING	0.266589	-0.0977985	0.102504	-0.191494	0.243137	-0.236618	-0.280993	-0.37728	-0.0812797	-0.323819	-0.794321	-0.159462	0.0499208	0.426944	0.0148042	-0.268325	-0.27865
GOBP_NUCLEOTIDE_EXCISION_REPAIR_DNA_INCISION	0.0439264	0.0699763	-0.0691086	-0.090895	0.213337	-0.0490927	0.00530532	-0.3517	0.0751228	0.00622701	-0.439333	0.193709	-0.113183	-0.0178787	-0.0409537	-0.0720326	0.0469141
GOBP_OXIDATIVE_DNA_DEMETHYLATION	-0.0332947	0.0163812	0.0836259	-0.197886	0.0770013	0.0612525	-0.0434778	-0.187233	0.11399	-0.0188333	-0.387682	-0.338742	-0.110724	0.0631853	0.215226	0.0754392	-0.00184772
GOBP_PIRNA_BIOSYNTHETIC_PROCESS	-0.0972438	-0.0364136	-0.00989562	0.0557111	-0.184471	-0.142957	0.173189	0.0862228	-0.0342717	-0.0231635	0.259072	-0.247201	0.0321072	0.000433275	-0.134287	-0.161877	-0.0667007
GOBP_PIRNA_METABOLIC_PROCESS	0.0142971	-0.0140526	-0.010873	0.0524604	-0.0327518	0.0377827	0.0833407	0.190637	0.0905453	0.0193865	0.051292	-0.339953	0.0550209	0.194379	-0.00198592	0.00575486	-0.0907793
GOBP_POSITIVE_REGULATION_BY_HOST_OF_VIRAL_TRANSCRIPTION	0.160329	-0.0395186	0.0708218	-0.288093	0.496052	-0.083308	0.00279718	-0.185904	0.0731944	-0.0273016	-0.421206	0.229632	-0.0615786	0.0361692	0.0113592	-0.139039	-0.0899584
GOBP_POSITIVE_REGULATION_OF_APOPTOTIC_DNA_FRAGMENTATION	0.125631	-0.115161	0.15933	-0.0831827	-0.0406252	0.298769	0.0702434	-0.0627	-0.429685	0.0497395	-0.406414	0.203921	0.0805589	-0.338218	0.0568307	0.108265	-0.319677
GOBP_POSITIVE_REGULATION_OF_DNA_BINDING	0.0308731	-0.00239214	0.0845567	0.141706	-0.0149196	-0.0206667	-0.108756	-0.13	-0.113791	0.133802	-0.135522	0.0467246	0.0456766	-0.0191759	-0.0739843	0.0702626	0.11451
GOBP_POSITIVE_REGULATION_OF_DNA_BIOSYNTHETIC_PROCESS	0.119446	-0.116312	0.0539919	-0.409681	-0.012963	-0.254369	-0.298854	-0.296325	-0.191981	-0.165777	-0.511948	-0.0123678	-0.0621103	-0.049485	-0.0680051	-0.269867	-0.274274
GOBP_POSITIVE_REGULATION_OF_DNA_CATABOLIC_PROCESS	0.0762656	-0.0624609	0.15293	0.0921774	-0.0743821	0.289787	0.141751	-0.0362773	-0.144841	0.00410993	-0.263033	0.285912	0.0963431	-0.338218	0.00377294	0.176971	-0.225191
GOBP_POSITIVE_REGULATION_OF_DNA_DAMAGE_RESPONSE_SIGNAL_TRANSDUCTION_BY_P53_CLASS_MEDIATOR	0.0116343	0.124342	0.129572	-0.049078	0.17818	0.203201	0.126545	0.10663	0.400018	0.0687257	0.119333	0.107651	0.0881351	-0.0931717	-0.0582902	0.12827	0.142619
GOBP_POSITIVE_REGULATION_OF_DNA_DEMETHYLATION	0.000150754	0.162751	0.0485901	-0.299914	0.225707	-0.118355	-0.150396	-0.182732	-0.241707	-0.214399	-0.247841	0.181863	-0.0124179	0.105662	-0.0231499	-0.0474583	-0.125118
GOBP_POSITIVE_REGULATION_OF_DNA_DEPENDENT_DNA_REPLICATION	0.251806	-0.184032	-0.11498	-0.50947	0.0994475	-0.512307	-0.211863	-0.450506	-0.0789776	-0.266355	-0.987147	-0.185288	0.00165321	0.0470873	-0.124035	-0.347698	-0.474607
GOBP_POSITIVE_REGULATION_OF_DNA_LIGATION	0.0384572	-0.0366288	0.0214872	-0.494201	0.343439	-0.0664203	0.0394036	-0.351627	0.210301	-0.154407	-0.545429	0.0104577	-0.0201249	-0.18557	-0.116026	0.0283044	-0.355357
GOBP_POSITIVE_REGULATION_OF_DNA_RECOMBINATION	0.168307	-0.062801	0.0264393	-0.120952	0.184717	-0.154576	-0.217571	-0.253915	0.0241448	-0.198668	-0.346168	-0.168607	0.0211	-0.029607	-0.0521076	-0.184236	-0.178912
GOBP_POSITIVE_REGULATION_OF_DNA_REPAIR	0.150884	-0.0754285	0.0434276	-0.266784	0.177854	-0.200988	-0.198862	-0.243274	-0.00841439	-0.190325	-0.404583	-0.086566	0.00717635	-0.145504	-0.0196745	-0.159522	-0.232244
GOBP_POSITIVE_REGULATION_OF_DNA_REPLICATION	0.140933	-0.132792	-0.00883512	-0.327795	0.0979838	-0.320333	-0.201975	-0.271943	-0.0493343	-0.141683	-0.63399	-0.179635	0.0328452	-0.002149	0.0177542	-0.187776	-0.295436
GOBP_POSITIVE_REGULATION_OF_DOUBLE_STRAND_BREAK_REPAIR_VIA_HOMOLOGOUS_RECOMBINATION	0.229341	-0.0730073	0.0187635	-0.16377	0.214906	-0.251191	-0.241715	-0.280236	0.19326	-0.228106	-0.450528	-0.109666	-0.00662226	0.044409	-0.0627677	-0.198377	-0.268168
GOBP_POSITIVE_REGULATION_OF_DOUBLE_STRAND_BREAK_REPAIR_VIA_NONHOMOLOGOUS_END_JOINING	0.11889	0.00336197	0.134753	-0.361889	0.303555	-0.00746184	-0.329819	-0.207712	-0.291857	-0.237399	-0.346497	0.36162	-0.160252	-0.127945	-0.0989225	-0.0989173	-0.221815
GOBP_POSITIVE_REGULATION_OF_INTRINSIC_APOPTOTIC_SIGNALING_PATHWAY_IN_RESPONSE_TO_DNA_DAMAGE	0.0839307	0.0116789	0.0865339	0.0723413	0.122734	-0.0754536	-0.00221484	-0.341831	0.0125619	-0.0837558	-0.467786	-0.128531	0.0688617	-0.00235564	-0.0941172	-0.144538	-0.163289
GOBP_POSITIVE_REGULATION_OF_NUCLEAR_CELL_CYCLE_DNA_REPLICATION	0.284797	-0.0885031	-0.135012	-0.0887695	0.322094	-0.396287	-0.0148098	-0.289323	0.0267868	-0.432536	-0.944369	-0.0950507	0.0228726	0.231462	-0.043579	-0.211432	-0.335308
GOBP_POSITIVE_REGULATION_OF_RESPONSE_TO_DNA_DAMAGE_STIMULUS	0.149305	-0.0598159	0.0488631	-0.244978	0.148506	-0.145744	-0.148313	-0.232696	0.075394	-0.145653	-0.388071	-0.0488516	0.0174659	-0.0787385	-0.0597581	-0.140919	-0.203628
GOBP_POSITIVE_REGULATION_OF_TRANSCRIPTION_REGULATORY_REGION_DNA_BINDING	0.0560129	0.0990842	0.0915207	0.421673	-0.026377	0.173814	0.0238376	0.0554758	0.0959559	0.110459	0.270642	0.0314942	0.0809439	0.18822	0.0447946	0.100236	0.347806
GOBP_POSTREPLICATION_REPAIR	0.167705	-0.0985442	0.0481172	-0.202014	0.233965	-0.212954	-0.350957	-0.260625	-0.062256	-0.249703	-0.57105	-0.0486578	0.0228484	-0.0249983	0.163578	-0.240885	-0.175442
GOBP_POSTSYNAPSE_TO_NUCLEUS_SIGNALING_PATHWAY	0.00411569	-0.0224927	0.105963	0.193224	0.141227	0.297689	-0.196426	-0.223045	-0.253312	-0.0705115	-0.419928	-0.186777	-0.0790362	0.0279662	-0.0225695	-0.127649	-0.275405
GOBP_PROTEIN_DNA_COMPLEX_ASSEMBLY	0.153997	-0.093691	0.0289781	-0.363128	0.263009	-0.305517	-0.0930947	-0.314279	-0.0765107	-0.180296	-0.580689	-0.00876535	-0.0608639	-0.0933174	0.0484828	-0.222488	-0.240567
GOBP_PROTEIN_DNA_COVALENT_CROSS_LINKING_REPAIR	0.20648	-0.118462	0.025573	-0.206081	0.390899	-0.257046	-0.403046	-0.440254	-0.280618	-0.254329	-0.902073	-0.0912604	-0.220706	0.174019	-0.094656	-0.236543	-0.252607
GOBP_PROTEIN_K63_LINKED_UBIQUITINATION	0.0549245	0.0645837	0.0651117	0.248809	0.260183	0.0710204	-0.131867	-0.154463	-0.0163842	-0.0839497	-0.379046	-0.0884199	0.00817283	0.184994	0.0484054	-0.0125981	-0.113752
GOBP_PROTEIN_K6_LINKED_UBIQUITINATION	0.283833	-0.183527	-0.0454538	-0.383495	0.0816585	-0.454369	-0.505514	-0.525124	0.0501729	-0.29734	-0.889338	-0.075825	0.225348	-0.0218855	-0.035128	-0.340731	-0.339061
GOBP_PROTEIN_LOCALIZATION_TO_SITE_OF_DOUBLE_STRAND_BREAK	-0.00551909	0.1336	0.105641	0.447968	0.153964	0.0889762	0.111479	-0.0385677	0.0725488	-0.106963	0.381402	0.147222	0.0745012	-0.160381	-0.43859	0.248205	0.142287
GOBP_PROTEIN_REPAIR	0.0749348	-0.00312983	0.10707	0.49911	0.00403504	0.201437	-0.28361	-0.327716	0.0134752	-0.0512795	-0.130369	0.10191	0.0471584	-0.0290216	-0.0451948	0.176565	0.238915
GOBP_PURINE_NUCLEOBASE_BIOSYNTHETIC_PROCESS	0.12285	-0.16234	0.0103579	-0.526514	-0.0602887	-0.328793	-0.375632	-0.386765	-0.215552	-0.173932	-0.937311	-0.150761	-0.0443652	0.0322609	-0.00650166	-0.30668	-0.395054
GOBP_PURINE_NUCLEOBASE_METABOLIC_PROCESS	0.068842	-0.0957342	0.0017603	-0.315425	0.0429328	-0.23323	-0.292871	-0.248251	-0.143171	-0.106995	-0.648469	-0.267499	-0.0908091	0.00488915	-0.0692368	-0.193617	-0.310637
GOBP_PYRIMIDINE_DIMER_REPAIR	0.138136	0.167362	0.0627859	0.787957	0.141001	0.463859	0.318266	0.279922	0.0676342	0.0403602	0.565843	0.115811	0.155879	0.269261	0.0338422	0.283784	0.453505
GOBP_PYRIMIDINE_NUCLEOBASE_TRANSPORT	0.00347418	-0.181482	-0.193028	-0.397542	0.215876	-0.0365508	-0.196263	0.0888128	-0.0791349	0.104645	0.227701	-0.00920514	0.212397	-0.258831	-0.060778	-0.0104618	-0.279568
GOBP_REACTIVE_OXYGEN_SPECIES_METABOLIC_PROCESS	-0.0376582	0.0651744	0.0517104	0.196941	-0.0420285	0.259776	-0.0409934	0.06664	-0.01003	0.214647	0.11411	-0.138075	0.0255401	0.0652589	0.0467521	0.0179256	0.0376097
GOBP_RECOMBINATIONAL_REPAIR	0.150903	-0.105493	0.00856349	-0.323333	0.136718	-0.327712	-0.226658	-0.290474	-0.0890444	-0.225116	-0.580812	-0.135568	-0.039951	-0.0222491	0.0708417	-0.248323	-0.254095
GOBP_REGULATION_OF_APOPTOTIC_DNA_FRAGMENTATION	0.0869078	-0.0569339	0.106885	-0.30241	-0.0640233	0.170182	-0.0382265	-0.227118	-0.207233	-0.0347868	-0.517002	0.0959298	-0.0435756	-0.0694826	-0.033873	0.0100055	-0.290579
GOBP_REGULATION_OF_DNA_BINDING	0.0755995	-0.00201193	0.0750348	0.138624	0.047002	-0.0450349	-0.0155684	-0.0265008	-0.116581	0.0864589	-0.282613	0.0776757	0.0143812	-0.00427055	-0.0231169	-0.0106482	-0.00470477
GOBP_REGULATION_OF_DNA_BIOSYNTHETIC_PROCESS	0.08922	-0.0886924	0.0521101	-0.392535	0.0295599	-0.194818	-0.200181	-0.176167	-0.112346	-0.122784	-0.418063	-0.0132298	-0.0366842	-0.07009	-0.107904	-0.198428	-0.254398
GOBP_REGULATION_OF_DNA_CATABOLIC_PROCESS	-0.0268224	0.0261909	0.124916	-0.0605216	-0.0240803	0.247895	0.0887391	-0.110774	-0.1521	0.0617346	-0.29182	0.0571855	0.0270272	-0.18991	-0.135117	0.0897802	-0.167771
GOBP_REGULATION_OF_DNA_DAMAGE_CHECKPOINT	0.0773064	-0.0854607	0.0677035	-0.228923	0.295249	-0.210746	-0.192358	-0.205849	0.20975	-0.117367	-0.52924	0.170579	-0.0328964	-0.0892207	0.194521	-0.0923908	0.0198633
GOBP_REGULATION_OF_DNA_DAMAGE_RESPONSE_SIGNAL_TRANSDUCTION_BY_P53_CLASS_MEDIATOR	0.101788	0.0505311	0.0405783	0.109006	0.142467	0.107314	-0.0783729	-0.0183687	0.17441	0.0174192	0.0878053	-0.0210861	-0.0375928	0.0162388	-0.125071	0.0964219	0.199826
GOBP_REGULATION_OF_DNA_DAMAGE_RESPONSE_SIGNAL_TRANSDUCTION_BY_P53_CLASS_MEDIATOR_RESULTING_IN_TRANSCRIPTION_OF_P21_CLASS_MEDIATOR	0.187613	0.11168	0.170042	0.468311	0.0142286	0.0731554	-0.097513	-0.477109	0.00388497	0.11486	0.3723	-0.0129716	0.0510397	-0.0703654	0.0756542	0.226278	0.416879
GOBP_REGULATION_OF_DNA_DEMETHYLATION	0.0349323	0.0391074	0.112495	-0.519484	-0.0504821	-0.112128	-0.352528	-0.285812	-0.248245	-0.126033	-0.234096	0.274082	-0.0117848	0.103888	-0.0138162	-0.104197	-0.207732
GOBP_REGULATION_OF_DNA_DEPENDENT_DNA_REPLICATION	0.183193	-0.204684	-0.039906	-0.477105	0.0434306	-0.392105	-0.290263	-0.392778	-0.0994814	-0.247492	-0.80741	-0.208723	0.0276926	0.0423688	-0.0722726	-0.368189	-0.452944
GOBP_REGULATION_OF_DNA_DEPENDENT_DNA_REPLICATION_INITIATION	0.216627	-0.229196	0.018739	-0.70692	0.013457	-0.495095	-0.39512	-0.460098	-0.17868	-0.237237	-0.778221	-0.281535	-0.010416	-0.164863	-0.204866	-0.388169	-0.54651
GOBP_REGULATION_OF_DNA_DIRECTED_DNA_POLYMERASE_ACTIVITY	0.17851	-0.313046	-0.0225266	-0.604277	-0.183605	-0.571215	-0.383748	-0.527347	-0.236053	-0.313913	-1.02849	-0.139563	-0.0132221	0.0941762	0.0747706	-0.431716	-0.612721
GOBP_REGULATION_OF_DNA_DUPLEX_UNWINDING	0.13922	-0.276129	-0.0460322	-0.570482	0.20983	-0.402682	-0.632103	-0.52391	-0.0990659	-0.293371	-0.711609	-0.089422	-0.0177673	0.0478586	0.0510449	-0.449188	-0.34637
GOBP_REGULATION_OF_DNA_HELICASE_ACTIVITY	0.142384	-0.243113	0.0621755	-0.265243	0.305232	-0.331803	-0.554777	-0.460847	-0.14299	-0.230948	-0.48182	-0.0471007	0.149249	0.0292319	-0.0197111	-0.342623	-0.198666
GOBP_REGULATION_OF_DNA_LIGATION	0.106953	0.0069396	0.0368556	-0.494201	0.353491	-0.133394	0.110012	-0.302871	0.148467	-0.0817239	-0.688112	0.102074	-0.0581518	-0.122388	-0.0923452	0.0660849	-0.291562
GOBP_REGULATION_OF_DNA_PRIMASE_ACTIVITY	0.22209	-0.345842	-0.146501	-0.705789	-0.395383	-0.705723	-0.422247	-0.529689	-0.283331	-0.396897	-1.0775	0.129446	-0.0757724	0.16778	0.160444	-0.372565	-0.617419
GOBP_REGULATION_OF_DNA_RECOMBINATION	0.144639	-0.0795502	0.0291461	-0.131294	0.186019	-0.0980486	-0.248463	-0.275036	-0.0579437	-0.158242	-0.457931	-0.202742	0.0274808	-0.0642482	0.040759	-0.189275	-0.168966
GOBP_REGULATION_OF_DNA_REPAIR	0.114982	-0.0859447	0.0449157	-0.276138	0.152275	-0.216584	-0.169266	-0.241644	-0.0425493	-0.216781	-0.456327	-0.0978179	-0.0360399	-0.0613095	0.018075	-0.190359	-0.277105
GOBP_REGULATION_OF_DNA_REPLICATION	0.143453	-0.15432	0.00218725	-0.436229	0.115512	-0.276899	-0.200295	-0.286585	0.0048361	-0.141501	-0.631218	-0.129551	-0.0409824	0.00212194	-0.0587953	-0.270089	-0.340928
GOBP_REGULATION_OF_DNA_STRAND_ELONGATION	0.158485	-0.0792234	0.0166941	-0.594733	0.119769	-0.370775	-0.176489	-0.31706	7.62412e-05	-0.117824	-0.518775	-0.348259	-0.0661065	-0.184084	-0.0241092	-0.222571	-0.232419
GOBP_REGULATION_OF_DNA_TEMPLATED_TRANSCRIPTION_IN_RESPONSE_TO_STRESS	0.0614667	0.0819104	0.109243	0.154342	0.0365559	0.207165	0.0431136	0.113539	-0.0821446	0.0537889	-0.0566046	0.181956	0.0694504	0.129111	-0.0887538	0.0919067	0.0395713
GOBP_REGULATION_OF_DNA_TOPOISOMERASE_ATP_HYDROLYZING_ACTIVITY	0.29097	-0.256703	0.191681	-0.3661	0.270558	-0.360187	-0.507305	-0.350347	-0.206768	-0.117554	-0.931	-0.337974	-0.184392	0.0410045	-0.100438	-0.213211	-0.200635
GOBP_REGULATION_OF_DOUBLE_STRAND_BREAK_REPAIR_VIA_HOMOLOGOUS_RECOMBINATION	0.184724	-0.0919474	0.0145441	-0.257262	0.185598	-0.221028	-0.233617	-0.315067	-0.0155235	-0.204187	-0.488206	-0.135693	-0.00403293	-0.0244822	-0.0440607	-0.220842	-0.258643
GOBP_REGULATION_OF_DOUBLE_STRAND_BREAK_REPAIR_VIA_NONHOMOLOGOUS_END_JOINING	0.197231	-0.0299405	0.132806	-0.322832	0.224619	-0.0223456	-0.204832	-0.16666	-0.14938	-0.261986	-0.567631	0.017421	-0.120238	-0.100563	-0.0792842	-0.144067	-0.255766
GOBP_REGULATION_OF_HYDROGEN_PEROXIDE_BIOSYNTHETIC_PROCESS	0.0834643	0.0709973	0.0589835	0.132797	0.0447858	0.242897	0.278514	-0.0298454	-0.522333	0.0661044	-0.164832	0.41442	-0.110353	-0.11838	0.0988117	0.0412686	0.0197039
GOBP_REGULATION_OF_INTRINSIC_APOPTOTIC_SIGNALING_PATHWAY_IN_RESPONSE_TO_DNA_DAMAGE	0.0823685	0.0612489	0.087157	0.204578	0.0705861	0.00289612	-0.143535	-0.180764	-0.0074677	0.0411111	-0.216621	-0.0879035	-0.027003	0.0906293	-0.179552	-0.00160326	0.0677403
GOBP_REGULATION_OF_INTRINSIC_APOPTOTIC_SIGNALING_PATHWAY_IN_RESPONSE_TO_DNA_DAMAGE_BY_P53_CLASS_MEDIATOR	0.134479	-0.0886866	0.103106	0.0595909	0.369931	-0.126868	-0.394338	-0.303866	-0.0195924	-0.0195664	-0.164281	-0.0565278	-0.00515425	-0.0202434	-0.225354	-0.125316	0.00804247
GOBP_REGULATION_OF_MITOCHONDRIAL_DNA_REPLICATION	0.18559	-0.15644	0.0556268	-0.576681	0.368816	-0.401683	-0.409501	-0.557576	0.00949981	-0.197872	-0.850368	-0.0211054	0.0719741	-0.0191753	-0.0893588	-0.316802	-0.468799
GOBP_REGULATION_OF_MITOTIC_RECOMBINATION	0.103091	-0.0624382	0.0670936	0.0460784	0.147375	0.138475	0.177261	-0.17943	-0.0866399	-0.0661709	-0.143504	-0.125703	0.00391166	-0.00872676	-0.067549	-0.0250673	0.0498888
GOBP_REGULATION_OF_NUCLEAR_CELL_CYCLE_DNA_REPLICATION	0.172177	-0.152696	0.00364707	-0.335366	0.228334	-0.24328	-0.122142	-0.331864	-0.139624	-0.19879	-0.704692	-0.0545052	0.126516	0.175711	-0.170368	-0.224547	-0.363348
GOBP_REGULATION_OF_RESPONSE_TO_DNA_DAMAGE_STIMULUS	0.136041	-0.0621781	0.0495761	-0.163782	0.19432	-0.185227	-0.13552	-0.203748	0.0187324	-0.133237	-0.410508	-0.0101562	-0.0338028	-0.0397349	-0.0530274	-0.145563	-0.128217
GOBP_REGULATION_OF_RNA_POLYMERASE_II_REGULATORY_REGION_SEQUENCE_SPECIFIC_DNA_BINDING	0.0560209	0.0558641	0.0909986	0.06753	0.190138	0.208822	-0.199282	0.0184491	0.00698852	-0.0985702	-0.436611	-0.0442489	-0.0433154	0.0444533	0.0108228	-0.0900176	0.111646
GOBP_REGULATION_OF_TELOMERASE_ACTIVITY	0.103645	-0.0514178	0.0971353	-0.529814	0.152971	-0.273613	-0.219421	-0.267528	-0.0708314	-0.104332	-0.494415	-0.0657	0.00172636	-0.094608	-0.168543	-0.215124	-0.23738
GOBP_REGULATION_OF_TRANSCRIPTION_REGULATORY_REGION_DNA_BINDING	0.0445003	0.0580311	0.0754456	0.0938267	0.0955609	0.155924	-0.066834	-0.0049033	-0.0499246	0.0759407	-0.152904	0.110509	0.000490773	0.144196	-0.026371	0.0487142	0.164567
GOBP_REGULATION_OF_TRANSPOSITION	0.0577597	-0.0116933	0.0445835	0.192599	0.105715	0.17326	0.164311	-0.0614475	-0.0484619	-0.0521871	0.0315366	-0.000282091	-0.157293	0.0332828	0.0106062	-0.0395632	0.115377
GOBP_REPLICATION_BORN_DOUBLE_STRAND_BREAK_REPAIR_VIA_SISTER_CHROMATID_EXCHANGE	0.138454	-0.0902183	-0.217501	-0.576447	0.323489	-0.387055	-0.158683	-0.207973	-0.174976	-0.3647	-0.629267	-0.23646	-0.087023	-0.0976699	0.175471	-0.265083	-0.298189
GOBP_REPLICATION_FORK_PROCESSING	0.133801	-0.137073	-0.0469375	-0.30943	0.228814	-0.391501	-0.116813	-0.192584	-0.0622343	-0.288884	-0.526119	0.00777903	-0.00892858	0.0517813	0.0720886	-0.23649	-0.318088
GOBP_RESOLUTION_OF_RECOMBINATION_INTERMEDIATES	0.239357	-0.214835	-0.0890014	-0.373353	-0.188491	-0.419745	-0.336494	-0.624292	-0.304708	-0.428202	-0.974014	-0.195165	0.00848891	-0.0414142	0.0387412	-0.525123	-0.639928
GOBP_RESPONSE_TO_WOUNDING	-0.0682822	0.0664832	0.0262173	0.279155	-0.152386	0.16247	0.00504273	0.142042	0.151181	0.141485	0.150732	0.10263	-0.0247304	0.126646	-0.0731306	0.0865712	0.187632
GOBP_RNA_DEPENDENT_DNA_BIOSYNTHETIC_PROCESS	0.0945077	-0.0694646	0.0750324	-0.425627	0.147384	-0.216266	-0.279391	-0.318843	-0.0072674	-0.169464	-0.531744	-0.0279125	-0.0539638	-0.113096	-0.036737	-0.217718	-0.231421
GOBP_RNA_POLYMERASE_II_PREINITIATION_COMPLEX_ASSEMBLY	0.134258	-0.0082508	0.0292314	0.0156919	0.408516	-0.157734	-0.181737	-0.273606	0.0607128	-0.136157	-0.570529	-0.0965527	-0.0913282	-0.316524	0.0428741	-0.138464	-0.081265
GOBP_RNA_POLYMERASE_I_PREINITIATION_COMPLEX_ASSEMBLY	0.126718	-0.0545859	0.0638156	-0.695424	0.334905	-0.18538	-0.154901	-0.426609	-0.168139	-0.0927999	-0.833685	0.232706	-0.049913	0.177164	0.0771008	-0.165495	-0.446243
GOBP_RRNA_TRANSCRIPTION	0.11037	-0.145579	0.0208728	-0.578822	0.143594	-0.329647	-0.247581	-0.370154	-0.162228	-0.194424	-0.834234	-0.0727697	0.0845858	-0.149121	0.0717883	-0.214488	-0.319703
GOBP_R_LOOP_DISASSEMBLY	0.221758	-0.155161	-0.0115484	-0.655103	0.475849	0.146601	-0.0390886	-0.364541	-0.0218885	-0.166539	-0.592749	-0.0688648	-0.146971	-0.155691	-0.139612	-0.348626	-0.371745
GOBP_SIGNAL_TRANSDUCTION_IN_RESPONSE_TO_DNA_DAMAGE	0.104263	-0.00893966	0.0216513	-0.0318851	0.207699	-0.0473699	-0.106262	-0.148437	0.0231449	-0.0899761	-0.360116	-0.0406665	-0.0159998	-0.0140814	0.0629441	-0.134271	-0.135229
GOBP_SINGLE_STRANDED_VIRAL_RNA_REPLICATION_VIA_DOUBLE_STRANDED_DNA_INTERMEDIATE	0.070911	0.00192848	0.178282	-0.0146545	0.0846731	0.205445	-0.0748946	-0.199339	-0.102311	-0.0490439	0.0204759	0.0565578	-0.0734586	-0.195599	-0.00445902	-0.0489397	-0.066785
GOBP_SINGLE_STRAND_BREAK_REPAIR	0.234013	-0.00569832	0.0826686	-0.342353	0.384523	-0.21804	-0.134408	-0.345974	0.130197	-0.0939631	-0.450302	-0.229781	0.0102154	0.119325	-0.0638431	-0.192034	-0.234885
GOBP_SKELETAL_MUSCLE_TISSUE_REGENERATION	-0.0587327	0.0858465	0.0567804	0.4124	-0.138241	0.174135	0.132859	0.0717845	0.114756	0.0856238	0.439979	0.166985	0.0652509	-0.0309081	-0.0321128	0.170518	0.378995
GOBP_SNRNA_TRANSCRIPTION	0.130651	-0.0933002	0.0614073	-0.0653183	0.431944	-0.0975533	-0.029658	-0.351079	0.194395	-0.00872974	-0.39924	-0.0437478	0.00424346	-0.0184373	0.0326901	-0.0858508	0.000164345
GOBP_SNRNA_TRANSCRIPTION_BY_RNA_POLYMERASE_II	0.123649	-0.124248	0.0848349	-0.248219	0.444612	-0.0917237	0.0146364	-0.35962	0.0334412	-0.0200672	-0.244016	-0.00504407	-0.0435538	-0.0115643	0.00102093	-0.133493	-0.0289714
GOBP_SNRNA_TRANSCRIPTION_BY_RNA_POLYMERASE_III	0.0516922	-0.126929	0.0539544	0.0612442	0.621097	-0.0098259	0.259922	-0.189846	0.409144	-0.0957741	-0.501449	0.0237255	0.00521105	0.229846	-0.0668649	-0.158759	-0.0546348
GOBP_SPERMINE_METABOLIC_PROCESS	-0.0373953	0.0290742	0.0933844	0.22445	0.0542543	0.195663	-0.242022	-0.293952	-0.429127	-0.123369	-0.499359	-0.365023	0.0584022	-0.146806	-0.0532873	0.0715971	-0.0528526
GOBP_SPERM_DNA_CONDENSATION	0.0819214	-0.128155	0.0657348	-0.580238	0.199364	-0.192843	0.0465201	-0.113287	0.126674	-0.00651617	-0.680142	-0.14496	0.0838945	-0.154777	0.314277	-0.178745	-0.157332
GOBP_SPINDLE_ORGANIZATION	0.105819	-0.089752	0.00855548	-0.225493	0.0985	-0.218727	-0.123632	-0.293155	0.0398522	-0.20351	-0.462012	-0.0152939	-0.0519553	-0.0496149	-0.00691437	-0.254903	-0.249791
GOBP_STRAND_INVASION	0.248161	-0.219574	-0.104505	-0.259721	0.0126384	-0.563489	-0.255692	-0.404222	-0.0871614	-0.384811	-0.796932	0.0273237	0.14177	-0.241646	0.145792	-0.1263	-0.304273
GOBP_TELOMERE_CAPPING	0.0471854	0.014715	0.0924423	-0.32259	0.191527	-0.199998	-0.133801	-0.246185	-0.0383874	-0.0450899	-0.336384	-0.0134884	-0.0177944	-0.0141575	-0.0973695	-0.152423	-0.110578
GOBP_TELOMERE_MAINTENANCE	0.109818	-0.0484032	0.0582489	-0.329501	0.196782	-0.306925	-0.257474	-0.308858	-0.0438301	-0.178004	-0.616648	-0.0991347	-0.0580344	-0.0776026	-0.0254759	-0.246324	-0.271047
GOBP_TELOMERE_MAINTENANCE_VIA_SEMI_CONSERVATIVE_REPLICATION	0.237682	-0.181127	0.0319671	-0.445796	-0.145883	-0.331435	-0.171222	-0.265978	-0.335723	-0.225266	-0.698745	-0.219599	0.167217	0.222074	-0.0449128	-0.340095	-0.455867
GOBP_TELOMERE_ORGANIZATION	0.102192	-0.0431227	0.0515058	-0.353669	0.181311	-0.286716	-0.253982	-0.308736	-0.0575064	-0.173946	-0.613294	-0.0995334	-0.0584806	-0.0778917	0.00824794	-0.249279	-0.287487
GOBP_TELOMERIC_D_LOOP_DISASSEMBLY	0.0540624	-0.0776183	0.00773726	-0.227674	0.13552	-0.247274	-0.0349103	-0.190164	-0.239707	-0.228822	-0.651017	-0.0684714	0.0719836	0.0182723	-0.0401765	-0.271436	-0.276927
GOBP_TERMINATION_OF_RNA_POLYMERASE_II_TRANSCRIPTION	0.222018	0.0239141	0.0557059	-0.290044	0.077352	-0.172113	-0.036539	-0.359593	-0.161725	-0.204217	-0.37411	-0.0328003	0.12909	-0.123798	0.0233159	-0.0640107	-0.399573
GOBP_TRANSCRIPTION_BY_RNA_POLYMERASE_I	0.122228	-0.0988596	-0.0127108	-0.263776	0.251672	-0.237176	-0.180346	-0.310473	0.00194552	-0.210993	-0.704441	-0.029166	-0.0670255	-0.273217	0.080605	-0.167531	-0.312643
GOBP_TRANSCRIPTION_BY_RNA_POLYMERASE_III	0.0992566	-0.0640434	-0.00488429	-0.0363811	0.300664	-0.129996	-0.0482322	-0.28869	0.133578	-0.164827	-0.548003	-0.194122	0.00680355	-0.0529426	-0.0504424	-0.169437	-0.179308
GOBP_TRANSCRIPTION_COUPLED_NUCLEOTIDE_EXCISION_REPAIR	0.0857003	-0.0160196	-0.123779	-0.283912	0.299488	-0.172268	-0.220637	-0.31291	-0.139906	-0.0714824	-0.615236	0.250682	-0.160756	0.490102	-0.146091	-0.206686	-0.0734636
GOBP_TRANSCRIPTION_DEPENDENT_TETHERING_OF_RNA_POLYMERASE_II_GENE_DNA_AT_NUCLEAR_PERIPHERY	0.128868	-0.119968	-0.0112926	-0.388005	0.0328191	-0.53822	-0.632862	-0.262025	0.0112531	-0.188564	-0.65512	-0.0305357	0.0362415	-0.207261	0.101345	-0.378302	-0.520512
GOBP_TRANSCRIPTION_INITIATION_FROM_RNA_POLYMERASE_III_PROMOTER	-0.0378981	-0.0745982	0.0126484	0.0417527	0.268804	-0.0875884	0.122988	-0.339256	-0.288938	-0.0741016	-0.811469	-0.185536	0.197995	0.18535	-0.0155333	-0.144532	-0.00250126
GOBP_TRANSCRIPTION_INITIATION_FROM_RNA_POLYMERASE_II_PROMOTER	0.166365	-0.0376149	0.0281696	-0.0891727	0.323975	-0.190759	-0.21561	-0.235752	0.0601673	-0.0834741	-0.523217	-0.087114	-0.0446888	-0.00571506	-0.000479294	-0.151592	-0.24755
GOBP_TRANSCRIPTION_INITIATION_FROM_RNA_POLYMERASE_I_PROMOTER	0.0819075	0.00652811	0.0974126	-0.686671	0.314353	0.0408362	0.0904152	-0.206237	-0.0859492	-0.157353	-0.542219	0.126819	-0.0782259	-0.0946782	0.113953	-0.117756	-0.347592
GOBP_TRANSCRIPTION_PREINITIATION_COMPLEX_ASSEMBLY	0.16401	-0.0132144	0.0413463	-0.131412	0.383276	-0.156424	-0.128544	-0.234423	-0.0286795	-0.141439	-0.592209	0.0212121	-0.057716	-0.128045	0.03364	-0.150299	-0.229737
GOBP_TRANSLESION_SYNTHESIS	0.165781	-0.0803737	0.0651198	-0.0531194	0.118893	-0.156963	-0.266188	-0.252081	-0.160804	-0.258095	-0.469633	0.0261676	0.0208591	0.0538518	0.106623	-0.232016	-0.068824
GOBP_TRANSPOSITION	0.0448466	0.00956619	0.0640713	0.0596617	0.138718	0.15223	0.159063	0.00460616	-0.0500951	-0.0437997	0.0292101	-0.122443	-0.17289	0.0957471	0.0234479	-0.0282169	0.0249309
GOBP_UV_DAMAGE_EXCISION_REPAIR	0.0662332	0.110027	0.110964	0.171445	0.458712	-0.0452413	0.115429	0.00987378	0.0582335	-0.0148367	0.251283	-0.0218422	-0.0631106	0.138621	-0.0831515	0.0850793	0.257751
GOCC_ALPHA_DNA_POLYMERASE_PRIMASE_COMPLEX	0.312867	-0.184496	-0.0900393	-0.516801	-0.0853863	-0.769262	-0.480365	-0.42095	-0.188701	-0.425216	-0.994167	0.0653532	-0.0640641	0.151066	0.00280802	-0.514624	-0.53665
GOCC_BCL_2_FAMILY_PROTEIN_COMPLEX	0.146331	-0.00879236	0.0384558	-0.156483	0.00646078	0.189937	0.06234	-0.0340454	-0.0911533	-0.098101	-0.0578653	-0.262414	-0.00765943	0.0339457	-0.0532247	0.00203354	-0.130166
GOCC_BRCA1_A_COMPLEX	0.136568	-0.158401	-0.0289796	-0.431142	0.271578	-0.128242	-0.396314	-0.536784	0.346503	-0.220433	-0.549119	-0.0504477	0.0629656	0.300459	0.0800025	-0.404529	-0.345406
GOCC_BRCA1_C_COMPLEX	0.192254	-0.159508	-0.00104698	-0.38265	0.467224	-0.511597	-0.502887	-0.487547	0.120594	-0.337161	-0.557946	-0.100053	0.0506397	0.103739	-0.00624382	-0.321413	-0.355496
GOCC_CHECKPOINT_CLAMP_COMPLEX	0.0728761	-0.022324	-0.00687511	-0.117544	0.317649	-0.174891	-0.159869	-0.226912	-0.00583905	-0.319841	-0.514785	-0.555699	0.0135259	0.106117	0.0606343	-0.0911366	-0.127887
GOCC_CHROMOSOME	0.104353	-0.0779066	0.0401308	-0.279961	0.158264	-0.201815	-0.0801159	-0.196687	-0.0406591	-0.13035	-0.455605	-0.0510501	-0.0144979	-0.0131059	-0.0221817	-0.176163	-0.227685
GOCC_CHROMOSOME_CENTROMERIC_REGION	0.16144	-0.1394	0.00965952	-0.381298	0.166722	-0.34488	-0.206987	-0.357116	-0.0188604	-0.226278	-0.647616	-0.106841	-0.0680365	-0.0710463	0.0484772	-0.322787	-0.316296
GOCC_CHROMOSOME_TELOMERIC_REPEAT_REGION	0.0699471	-0.0366579	0.0627716	0.294014	0.12549	-0.0501814	-0.155788	-0.195465	-0.0866814	0.0227183	-0.219304	0.0499287	0.145691	-0.162475	-0.0458855	0.0163751	-0.0120061
GOCC_CONDENSED_CHROMOSOME	0.142045	-0.139353	0.00838867	-0.362073	0.169456	-0.321796	-0.195711	-0.310785	-0.00815277	-0.206687	-0.598938	-0.094278	-0.0428796	-0.0658037	0.0874693	-0.291427	-0.333851
GOCC_CONDENSED_NUCLEAR_CHROMOSOME	0.117175	-0.121962	0.0197049	-0.320391	0.134293	-0.299651	-0.157486	-0.245969	0.0059795	-0.207603	-0.427069	-0.134382	-0.00492208	-0.118117	0.12094	-0.213206	-0.27066
GOCC_CTF18_RFC_LIKE_COMPLEX	0.200365	-0.285356	-0.023398	-0.600064	-0.119365	-0.657025	-0.338031	-0.501756	-0.292568	-0.338967	-1.06828	-0.317499	0.013318	0.15897	0.0296399	-0.46006	-0.671193
GOCC_DNA_PACKAGING_COMPLEX	0.157185	-0.0696551	0.0155665	-0.245449	0.222533	-0.3239	-0.138367	-0.300616	-0.234559	-0.188408	-0.600391	-0.0230527	-0.0101614	-0.0944272	0.00135053	-0.215938	-0.342751
GOCC_DNA_POLYMERASE_COMPLEX	0.220153	-0.162271	0.0217465	-0.413466	0.112225	-0.279969	-0.262799	-0.422548	-0.203085	-0.306539	-0.829886	-0.051106	-0.00472618	0.0792429	0.0785109	-0.396415	-0.392199
GOCC_DNA_RECOMBINASE_MEDIATOR_COMPLEX	0.154251	-0.100521	0.00110953	0.216358	0.0536651	-0.316804	-0.161241	-0.501001	-0.192084	-0.319569	-0.768648	-0.222717	0.0449627	-0.069279	0.233844	-0.221624	-0.284213
GOCC_DNA_REPAIR_COMPLEX	0.122562	-0.0242552	0.0165918	-0.184443	0.343497	-0.258679	-0.195299	-0.282216	0.0358569	-0.161569	-0.412913	-0.0198159	0.0329011	0.0837847	0.0358844	-0.205883	-0.150158
GOCC_DNA_REPLICATION_PREINITIATION_COMPLEX	0.242683	-0.276113	-0.107259	-0.717468	-0.223651	-0.669101	-0.426093	-0.49471	-0.286448	-0.377877	-0.887318	-0.040726	-0.0697576	0.108177	0.131561	-0.471129	-0.616669
GOCC_EPSILON_DNA_POLYMERASE_COMPLEX	0.279062	-0.172786	0.087196	-0.295764	0.325033	-0.54156	-0.288898	-0.581307	-0.0284044	-0.263962	-0.977903	-0.190292	0.10318	0.195658	0.143482	-0.335113	-0.494224
GOCC_IKAPPAB_KINASE_COMPLEX	0.00107798	0.115112	0.0475867	0.0618073	0.133617	0.0414442	-0.0515939	-0.0358126	-0.333603	-0.148849	-0.3007	-0.0291495	0.0176935	-0.035821	-0.154982	-0.0531413	-0.158532
GOCC_INO80_TYPE_COMPLEX	0.140572	-0.0356057	-0.00267788	-0.446874	0.179058	-0.319067	-0.00508917	-0.355336	-0.0249799	-0.198597	-0.607637	-0.315772	-0.0195896	-0.227859	0.0386618	-0.139403	-0.289529
GOCC_ISWI_TYPE_COMPLEX	0.147148	-0.0610873	0.113587	0.0558957	0.531298	-0.118958	-0.242865	-0.326888	0.115612	-0.157445	-0.536985	0.00452248	-0.12401	-0.0101245	0.064545	-0.178909	0.0456464
GOCC_KINETOCHORE	0.182478	-0.156162	0.00134057	-0.417021	0.129857	-0.375865	-0.241258	-0.374883	-0.0161231	-0.246304	-0.680777	-0.0644921	-0.0642951	-0.124658	0.0723004	-0.353361	-0.356923
GOCC_MCM_COMPLEX	0.278931	-0.191684	-0.0759965	-0.814226	0.0579162	-0.717162	-0.415294	-0.40932	-0.270571	-0.365624	-0.820438	-0.110039	-0.182401	0.0615686	0.179633	-0.441731	-0.49355
GOCC_NONHOMOLOGOUS_END_JOINING_COMPLEX	0.137309	-0.0503602	0.0380951	-0.427771	0.26245	-0.397773	-0.498262	-0.242461	0.224636	-0.226861	-0.689826	-0.0217324	0.040263	-0.338391	-0.128728	-0.135037	-0.236809
GOCC_NUCLEAR_REPLICATION_FORK	0.145422	-0.143346	0.00293675	-0.359158	0.133663	-0.448485	-0.347014	-0.33525	-0.164035	-0.309085	-0.857206	-0.0701764	-0.0516481	0.166557	0.0738821	-0.385169	-0.372941
GOCC_NUCLEOLUS	0.0852455	-0.0502624	0.0130196	-0.393411	0.183204	-0.227106	-0.137169	-0.23083	0.000818407	-0.0912363	-0.452838	0.00733932	-0.0474922	-0.011402	-0.0185337	-0.0860686	-0.232608
GOCC_PROTEIN_DNA_COMPLEX	0.114319	-0.0568906	0.0646573	-0.239672	0.139617	-0.215031	-0.177794	-0.227627	-0.180765	-0.213411	-0.516322	-0.000239113	-0.0417004	0.0144527	-0.0683667	-0.197294	-0.286287
GOCC_R2TP_COMPLEX	0.226782	-0.226444	0.18459	-0.209921	0.435571	-0.511648	-0.598177	-0.603307	-0.134798	-0.172754	-0.898454	-0.0724309	0.110341	-0.0604095	-0.0318523	-0.332019	-0.405062
GOCC_REPLICATION_FORK	0.117216	-0.154405	0.00476869	-0.309399	0.10409	-0.382984	-0.324637	-0.347978	-0.116206	-0.26342	-0.778441	-0.184114	-0.0187985	0.0318313	0.049535	-0.354073	-0.373263
GOCC_REPLISOME	0.206375	-0.196049	-0.0146107	-0.4507	-0.0892675	-0.452606	-0.445329	-0.480206	-0.212669	-0.239304	-0.869407	-0.163005	-0.00235643	0.0926085	0.0337731	-0.394723	-0.395244
GOCC_RIBONUCLEASE_MRP_COMPLEX	0.237027	-0.142932	0.0455054	-0.695534	0.179124	-0.448495	-0.426879	-0.53865	-0.267857	-0.212426	-0.934755	-0.217425	0.0631102	-0.211039	-0.136487	-0.171624	-0.562785
GOCC_SIN3_COMPLEX	0.128195	-0.130435	0.0953447	-0.165143	0.285702	-0.188758	-0.186869	-0.171737	0.0438126	-0.0651524	-0.340902	-0.146114	-0.240808	0.0475988	0.048038	-0.0326221	-0.181823
GOCC_SIN3_TYPE_COMPLEX	0.125856	-0.0725334	0.0700477	-0.26459	0.245857	-0.208647	-0.113099	-0.205979	0.0353313	-0.16199	-0.473758	-0.245526	-0.240808	0.0996727	0.0344414	-0.0578936	-0.282993
GOCC_SITE_OF_DNA_DAMAGE	0.113524	-0.0456544	0.0593879	-0.0528261	0.269808	-0.142245	-0.238687	-0.233889	0.052532	-0.212385	-0.53345	-0.144598	-0.0308349	-0.00099716	-0.00809483	-0.165894	-0.168273
GOCC_SITE_OF_DOUBLE_STRAND_BREAK	0.103648	-0.0332033	0.0610482	-0.206858	0.260605	-0.108024	-0.220641	-0.252124	0.0538021	-0.23868	-0.503423	-0.109663	-0.0110705	-0.0427685	-0.0844176	-0.146571	-0.187972
GOCC_SMC5_SMC6_COMPLEX	0.0542873	-0.0442056	-0.0651635	-0.0962985	0.630481	-0.181405	-0.10064	-0.461193	0.373107	-0.14701	-0.324117	0.0415193	-0.0179744	0.170403	0.0606473	-0.0504255	-0.0211269
GOCC_TELOMERASE_HOLOENZYME_COMPLEX	0.187971	-0.140405	0.0758985	-0.678675	0.126825	-0.347337	-0.326185	-0.442025	-0.120063	-0.196604	-0.758294	-0.204438	-0.167409	-0.241984	-0.0496813	-0.198247	-0.352965
GOCC_THO_COMPLEX	0.0726036	-0.0928414	-0.127024	-0.282386	0.442617	-0.287208	-0.225158	-0.617586	0.185073	-0.307948	-0.699093	0.10397	-0.0523768	-0.0542294	0.110238	-0.309846	-0.272249
GOCC_TRANSCRIPTION_FACTOR_TFIID_COMPLEX	0.125001	-0.0421462	0.0695625	0.0204374	0.383045	-0.0725299	-0.225742	-0.344016	0.0661443	-0.188868	-0.60365	-0.160485	-0.0678949	-0.213489	-0.0308485	-0.198307	-0.191189
GOCC_TRANSCRIPTION_PREINITIATION_COMPLEX	0.0223213	-0.0368853	0.0457439	0.231647	0.338995	-0.159101	-0.295183	-0.260018	0.131138	-0.176183	-0.686907	-0.249391	-0.0155949	0.0348366	0.119895	-0.179528	-0.116011
GOCC_TRANSCRIPTION_REGULATOR_COMPLEX	0.118592	0.0083402	0.0565155	0.00462319	0.0985683	-0.0486888	-0.0460422	-0.154552	-0.105858	0.0327466	-0.393989	0.0417172	0.0238195	0.126778	-0.028179	-0.0944428	-0.0340751
GOLUB_ALL_VS_AML_DN	0.0695978	0.160325	0.228972	0.396352	0.112623	0.395888	0.0649345	0.160435	0.0958829	0.449079	0.300421	0.106402	-0.0150761	0.20376	0.0278626	0.214907	0.24659
GOLUB_ALL_VS_AML_UP	0.210954	-0.10294	0.0718746	-0.345367	0.069271	-0.00442613	-0.30675	-0.307365	-0.097686	-0.0368619	-0.571071	-0.129064	-0.178458	-0.0371645	0.0969134	-0.21917	-0.1179
GOMF_3_5_DNA_HELICASE_ACTIVITY	0.166471	-0.11309	-0.0214283	-0.0730213	0.163122	-0.428865	-0.284223	-0.207956	-0.196186	-0.197041	-0.595098	-0.12312	-0.0397757	0.012295	0.148372	-0.294668	-0.197646
GOMF_3_5_EXODEOXYRIBONUCLEASE_ACTIVITY	0.0369543	-0.121594	0.148861	-0.304482	0.213462	-0.311197	-0.303706	-0.352665	-0.28322	-0.135011	-0.614346	-0.274359	-0.0657344	-0.0040142	0.135704	-0.265234	-0.396285
GOMF_5_3_DNA_HELICASE_ACTIVITY	0.17133	-0.215013	-0.201749	-0.505558	0.0685007	-0.499847	-0.270255	-0.432699	-0.305779	-0.426421	-0.89424	-0.148796	0.0241338	-0.144084	0.0642424	-0.348102	-0.479939
GOMF_5_3_EXODEOXYRIBONUCLEASE_ACTIVITY	0.197964	-0.0113425	0.00106492	-0.212481	0.125469	-0.369283	-0.305309	-0.411175	0.0630971	-0.250815	-0.534869	-0.0346956	0.0604319	0.0469245	-0.086809	-0.214478	-0.139432
GOMF_5_DEOXYRIBOSE_5_PHOSPHATE_LYASE_ACTIVITY	0.0985815	-0.126523	0.058375	-0.628391	0.0462352	-0.451761	-0.478716	-0.270597	-0.221969	-0.349137	-0.846047	-0.051836	-0.107042	-0.352018	-0.0160109	-0.279515	-0.374864
GOMF_ATP_DEPENDENT_DNA_DNA_ANNEALING_ACTIVITY	0.128627	-0.0127574	0.0223584	0.0301537	-0.0577209	-0.146173	-0.289727	-0.199351	0.0214518	-0.303018	-0.0716706	0.145154	-0.0136152	0.327338	-0.104898	-0.189442	0.0624
GOMF_BUBBLE_DNA_BINDING	0.050561	-0.0448735	-0.0481756	0.119961	0.141024	-0.349456	-0.00539242	-0.277365	-0.153762	0.0161227	-0.388404	0.221772	0.118172	0.114846	-0.0545024	-0.0454045	-0.138253
GOMF_CHROMATIN_DNA_BINDING	0.0971507	-0.0311153	0.0325403	-0.0996788	0.22833	-0.0778055	-0.122284	-0.104945	-0.0751188	-0.0577306	-0.376984	0.00953769	-0.10224	-0.119788	-0.0342383	-0.0771301	-0.180971
GOMF_CHROMATIN_INSULATOR_SEQUENCE_BINDING	0.0742944	-0.0253166	-0.0589227	-0.704195	0.242423	-0.0774497	0.379641	-0.135432	-0.122314	-0.146756	-0.203447	0.208322	-0.0947786	0.0463508	0.10567	-0.0798141	-0.429232
GOMF_CIS_REGULATORY_REGION_SEQUENCE_SPECIFIC_DNA_BINDING	-0.00336978	0.044483	0.0563751	0.0232669	-0.05277	0.0582643	0.219128	0.236181	0.0804591	0.122982	0.118059	0.0419447	0.0368622	0.0236053	-0.037487	0.0641919	0.0418174
GOMF_CORE_PROMOTER_SEQUENCE_SPECIFIC_DNA_BINDING	0.159656	0.012661	0.0721298	-0.0649373	0.252194	-0.0649417	-0.114943	-0.190362	0.0148633	-0.0814976	-0.552895	-0.0415101	-0.0481272	0.0428625	-0.0258151	-0.0851458	-0.172058
GOMF_CROSSOVER_JUNCTION_ENDODEOXYRIBONUCLEASE_ACTIVITY	0.189588	-0.13869	0.0413251	-0.0882967	0.20734	-0.371994	-0.123743	-0.469094	-0.068344	-0.345052	-0.795409	-0.0314071	-0.0216126	-0.0355293	-0.0464527	-0.370433	-0.403662
GOMF_DEOXYRIBONUCLEASE_I_ACTIVITY	0.0249927	0.0492055	-0.0318804	0.0142219	-0.216502	-0.0694757	0.123739	0.136502	-0.291805	-0.0230516	-0.166696	0.0430597	-0.042587	0.342003	0.0398446	0.0470808	-0.194312
GOMF_DNA_APURINIC_OR_APYRIMIDINIC_SITE_ENDONUCLEASE_ACTIVITY	0.145603	-0.0587673	-0.0119241	-0.408823	-0.073519	-0.110073	-0.255915	-0.359727	-0.398856	-0.0944811	-0.675237	-0.226595	0.0116796	-0.00581033	-0.0199885	-0.192486	-0.389892
GOMF_DNA_BINDING_TRANSCRIPTION_FACTOR_ACTIVITY	-0.0177138	0.0485573	0.0484572	0.0890726	-0.0920096	0.0308725	0.26037	0.317454	0.0375021	0.12963	0.0372601	0.0617506	0.0597257	0.0123653	-0.0404893	0.0894284	0.040154
GOMF_DNA_BINDING_TRANSCRIPTION_FACTOR_BINDING	0.0546109	0.056695	0.0610588	0.074529	0.190387	0.0883128	0.0072511	-0.0890399	0.1405	0.0435672	-0.295673	0.0822794	-0.0202103	0.0168003	-0.012931	-0.0149461	0.0340709
GOMF_DNA_CLAMP_LOADER_ACTIVITY	0.188861	-0.253116	0.0231148	-0.486785	0.0717685	-0.58712	-0.293388	-0.434684	-0.077697	-0.241281	-0.960397	-0.462662	0.013318	0.0394268	0.0373052	-0.382229	-0.523153
GOMF_DNA_DIRECTED_DNA_POLYMERASE_ACTIVITY	0.226693	-0.0625229	0.0675702	-0.339365	0.200991	-0.117317	-0.111612	-0.20227	-0.00378174	-0.289381	-0.41037	0.0460667	0.0560695	0.377342	-0.00497808	-0.243411	-0.162329
GOMF_DNA_DNA_ANNEALING_ACTIVITY	0.122562	-0.132391	-0.0323616	-0.212006	-0.0173279	-0.367624	-0.307904	-0.339665	-0.153818	-0.369671	-0.503855	0.016455	-0.0136152	0.155046	-0.166942	-0.320849	-0.103925
GOMF_DNA_HELICASE_ACTIVITY	0.164417	-0.0866692	-0.0479788	-0.398443	0.176474	-0.450959	-0.238242	-0.257593	-0.148654	-0.268222	-0.679854	-0.157703	-0.0473873	0.046942	0.0300813	-0.267799	-0.335388
GOMF_DNA_INSERTION_OR_DELETION_BINDING	0.250007	-0.128127	0.0112854	-0.335474	0.312374	-0.208781	-0.320753	-0.234968	-0.0367166	-0.133112	-0.494058	-0.158965	0.133618	0.294576	0.0791799	-0.26051	-0.135785
GOMF_DNA_METHYLTRANSFERASE_ACTIVITY	0.132443	-0.214749	-0.0340398	0.00181041	0.340887	-0.0408006	-0.260501	-0.447274	-0.0285412	-0.39853	-0.855554	-0.0951302	-0.154044	0.26449	-0.0131831	-0.252242	-0.325188
GOMF_DNA_N_GLYCOSYLASE_ACTIVITY	0.138198	-0.177723	-0.0772937	-0.471907	-0.116169	-0.202754	-0.344338	-0.474299	-0.0907023	-0.00382557	-0.730876	-0.0154044	0.16512	-0.110862	-0.0221594	-0.230982	-0.256554
GOMF_DNA_POLYMERASE_ACTIVITY	0.188895	-0.0604221	0.101251	-0.366222	0.191632	-0.116283	-0.112529	-0.26381	0.0651938	-0.233232	-0.49961	-0.0147739	0.00493884	-0.0399182	0.0238724	-0.238113	-0.168182
GOMF_DNA_POLYMERASE_BINDING	0.171699	-0.200292	-0.0249377	-0.743279	0.135717	-0.372885	-0.354975	-0.384465	-0.188652	-0.172321	-0.788208	-0.0718817	-0.0776428	-0.00824501	0.0635897	-0.322856	-0.456824
GOMF_DNA_REPLICATION_ORIGIN_BINDING	0.172552	-0.226857	-0.0795255	-0.692547	0.158637	-0.611687	-0.474534	-0.450795	-0.197435	-0.325811	-0.85761	-0.208803	0.00655367	-0.141704	-0.0478339	-0.508784	-0.468414
GOMF_DNA_SECONDARY_STRUCTURE_BINDING	0.100013	-0.15473	0.0203979	-0.0695317	0.12515	-0.404756	-0.209777	-0.297606	-0.12974	-0.245557	-0.625777	-0.079394	0.00486641	-0.00148026	0.0320198	-0.231151	-0.292797
GOMF_DNA_TOPOISOMERASE_ACTIVITY	0.145304	-0.0913479	-0.0267258	-0.669499	0.224547	-0.372448	-0.25459	-0.411638	0.0191386	-0.284314	-0.764675	0.147112	-0.296124	-0.200374	-0.0848475	-0.337753	-0.46259
GOMF_DNA_TRANSLOCASE_ACTIVITY	0.223229	-0.190121	-0.164138	-0.250585	0.156715	-0.56664	-0.298881	-0.500915	-0.0518505	-0.408802	-1.10937	-0.236418	0.0840905	0.3721	0.00806655	-0.463815	-0.623426
GOMF_DOUBLE_STRANDED_METHYLATED_DNA_BINDING	-0.0194295	0.23807	0.295731	0.766971	0.0833375	0.429988	0.695443	0.241932	-0.10547	0.139408	0.463997	0.257166	0.253599	0.105829	-0.277577	0.289976	0.334913
GOMF_D_LOOP_DNA_BINDING	0.194419	-0.233512	-0.0823499	-0.340594	0.0239357	-0.538748	-0.460234	-0.335131	-0.211041	-0.320301	-0.651714	-0.296063	0.188684	0.204423	-0.0477091	-0.455247	-0.544175
GOMF_EXODEOXYRIBONUCLEASE_ACTIVITY	0.133304	-0.0625403	0.0076597	-0.341676	0.131633	-0.335364	-0.353837	-0.385874	-0.218672	-0.165456	-0.614	-0.209198	0.0157237	-0.150052	-0.099705	-0.249869	-0.314748
GOMF_E_BOX_BINDING	-0.0524672	0.0847389	0.0830458	0.263199	-0.0716729	0.1522	0.279436	0.337272	0.269901	0.176545	0.189075	0.0701199	-0.0206205	-0.0345877	-0.120846	0.0735492	0.22573
GOMF_FLAP_ENDONUCLEASE_ACTIVITY	0.252025	-0.252565	-0.0975629	-0.618213	0.00224652	-0.481269	-0.144845	-0.412957	-0.0523815	-0.39606	-0.854693	-0.257892	-0.0105055	-0.0131864	-0.216733	-0.53385	-0.699634
GOMF_FOUR_WAY_JUNCTION_DNA_BINDING	0.172716	-0.171774	0.0489237	-0.244163	0.171264	-0.502945	-0.231617	-0.373581	-0.0522528	-0.283315	-0.827875	-0.278778	0.00525988	0.101674	0.150952	-0.346145	-0.425484
GOMF_FOUR_WAY_JUNCTION_HELICASE_ACTIVITY	0.162017	-0.0895774	0.0332419	-0.00363224	0.237692	-0.542368	-0.243497	-0.329765	-0.231078	-0.237047	-0.627769	-0.090336	0.14177	0.194067	-0.0954449	-0.274697	-0.390954
GOMF_GENERAL_TRANSCRIPTION_INITIATION_FACTOR_ACTIVITY	0.138797	-0.0293716	0.0791153	-0.0301463	0.382154	-0.0117706	-0.101609	-0.282633	0.0918114	-0.106158	-0.538371	-0.147332	-0.0839812	0.0204469	-0.0678915	-0.195777	-0.19531
GOMF_G_QUADRUPLEX_DNA_BINDING	0.179167	-0.152901	-0.0530977	-0.122847	0.384782	-0.338057	-0.281191	-0.249974	0.097216	-0.236064	-0.6172	-0.152725	0.0475509	0.0659804	-0.108039	-0.195747	-0.262548
GOMF_HELICASE_ACTIVITY	0.129327	-0.0346866	0.00578612	-0.295786	0.273721	-0.279006	-0.176251	-0.226432	-0.000245124	-0.156432	-0.553753	-0.084197	-0.0461341	-0.0506342	0.0638377	-0.202964	-0.229805
GOMF_HISTONE_BINDING	0.112425	-0.00343838	0.0579143	-0.115096	0.243018	-0.0200174	0.0364308	-0.178944	0.103201	-0.0761146	-0.361004	-0.0161651	-0.0786378	-0.0383948	0.0371531	-0.127444	-0.0946595
GOMF_HISTONE_KINASE_ACTIVITY	0.119426	-0.137222	0.0279368	-0.205003	-0.0430257	-0.333375	-0.225209	-0.318453	-0.166518	-0.155149	-0.386242	-0.307656	0.0192369	-0.0285784	0.0564701	-0.260648	-0.222652
GOMF_HISTONE_SERINE_KINASE_ACTIVITY	0.0152044	-0.175999	-0.0652601	-0.586547	-0.134776	-0.450131	-0.35619	-0.319267	-0.0829063	-0.229455	-0.487074	-0.200104	-0.00881126	-0.0117103	0.0327906	-0.25806	-0.377881
GOMF_HISTONE_THREONINE_KINASE_ACTIVITY	0.175695	-0.0713682	-0.0287327	-0.144849	-0.244033	-0.41032	-0.0647156	-0.27498	-0.309772	-0.110661	-0.288743	-0.139465	-0.00984808	-0.0962371	0.138656	-0.112659	-0.0411804
GOMF_INTRONIC_TRANSCRIPTION_REGULATORY_REGION_SEQUENCE_SPECIFIC_DNA_BINDING	-0.0216485	-0.0696368	0.00430925	-0.138487	0.386929	-0.104017	-0.0315618	-0.105186	0.185042	-0.230386	-0.222766	-0.0246905	0.0702162	0.168555	-0.0130979	-0.103051	-0.126001
GOMF_METHYLATED_HISTONE_BINDING	0.0944378	-0.0325688	0.0529585	-0.0824627	0.225159	0.00585637	0.0793237	-0.169399	0.142712	-0.144526	-0.347352	0.0179864	-0.0187752	0.0367992	0.0174067	-0.0500758	-0.011674
GOMF_MINOR_GROOVE_OF_ADENINE_THYMINE_RICH_DNA_BINDING	-0.103786	-0.0192313	0.126655	0.106082	-0.00506818	-0.284941	0.169095	0.153197	0.122446	0.0137965	-0.0265875	0.346514	0.0470515	-0.109628	-0.0904932	0.0283534	0.0190336
GOMF_MISMATCHED_DNA_BINDING	0.159288	-0.111801	-0.00877985	-0.368613	0.279326	-0.254268	-0.176255	-0.355493	0.11335	-0.163048	-0.441546	-0.116163	0.138049	-0.0271913	0.0407492	-0.243315	-0.190181
GOMF_MISMATCH_REPAIR_COMPLEX_BINDING	0.191655	-0.0944903	-0.064184	-0.268141	0.355319	-0.394687	-0.20495	-0.27653	0.101771	-0.319892	-0.528253	-0.241701	0.0332095	0.0407144	0.188656	-0.293982	-0.391384
GOMF_MRNA_BINDING	0.125984	-0.0537628	-0.00868597	-0.221846	0.055245	-0.219755	-0.124594	-0.235029	0.0410805	-0.130822	-0.382632	0.00587689	-0.05629	-0.230414	-0.0643359	-0.05516	-0.314894
GOMF_MUTLALPHA_COMPLEX_BINDING	0.288966	-0.0881254	-0.028035	-0.510566	0.192648	-0.414558	-0.138436	-0.242018	0.163055	-0.371839	-0.590332	-0.318023	0.063342	0.0876965	0.0772363	-0.320513	-0.430742
GOMF_MUTSALPHA_COMPLEX_BINDING	0.144205	-0.0377414	-0.154161	-0.0993197	0.496174	-0.222646	-0.0733513	-0.315356	0.240519	-0.337274	-0.378749	0.169243	-0.0593672	0.0999474	0.222998	-0.156933	-0.406952
GOMF_NUCLEAR_RECEPTOR_COACTIVATOR_ACTIVITY	0.0732707	0.0361638	0.0182556	0.0367825	0.254269	0.0155293	-0.0577006	-0.176733	0.0739942	-0.0152544	-0.426671	0.168413	-0.0915751	-0.0893078	0.0165288	-0.0710278	-0.0297994
GOMF_NUCLEOSOMAL_DNA_BINDING	0.107892	-0.116366	0.0437348	-0.330157	0.179503	-0.275975	-0.205437	-0.434365	-0.124827	-0.178149	-0.646596	-0.0032191	-0.184612	-0.0168261	-0.026057	-0.240358	-0.283835
GOMF_NUCLEOSOME_BINDING	0.134618	-0.0690399	0.0492046	-0.307193	0.258391	-0.193716	-0.0920158	-0.347978	-0.0685994	-0.165441	-0.555345	0.0547698	-0.1333	-0.161059	0.0278575	-0.199441	-0.126161
GOMF_OXIDIZED_DNA_BINDING	0.197385	-0.14455	-0.0735499	-0.533837	0.127777	-0.404883	-0.139412	-0.381948	-0.0470286	-0.244145	-0.578437	-0.333029	0.0971761	-0.0424721	0.0295358	-0.343491	-0.301693
GOMF_POLYNUCLEOTIDE_ADENYLYLTRANSFERASE_ACTIVITY	0.0222446	-0.0583248	0.0589839	-0.132172	0.121196	-0.224039	-0.00942209	-0.45056	0.100572	0.0306543	-0.746614	-0.0825462	0.147642	-0.100178	0.0147924	-0.314787	-0.294565
GOMF_PRE_MRNA_BINDING	0.0893215	-0.0668119	0.0922699	-0.345512	0.333124	-0.15952	-0.201789	-0.327413	0.166254	-0.12851	-0.206542	0.000113067	-0.120796	-0.154718	0.0847349	-0.117147	-0.0458669
GOMF_RDNA_BINDING	0.0430849	0.0537652	0.00534103	0.545333	-0.0105473	0.1366	0.501647	0.0522601	-0.307494	-0.0676472	-0.152645	-0.0647132	0.0482604	-0.270044	0.0936254	0.126755	0.129923
GOMF_RNA_DIRECTED_DNA_POLYMERASE_ACTIVITY	0.0968471	-0.137982	0.194665	-0.493989	0.0993294	-0.278527	-0.249555	-0.450386	-0.105832	-0.160483	-0.61658	-0.20873	-0.105035	-0.272953	0.093184	-0.164074	-0.295263
GOMF_RNA_POLYMERASE_III_TRANSCRIPTION_REGULATORY_REGION_SEQUENCE_SPECIFIC_DNA_BINDING	0.0723456	-0.0904423	0.0112866	-0.0614418	0.0389633	-0.0375492	-0.0136812	-0.243543	-0.28167	-0.240945	-0.269418	-0.53008	-0.0920215	-0.246019	0.0369567	-0.0778594	-0.0621455
GOMF_RNA_POLYMERASE_II_CORE_PROMOTER_SEQUENCE_SPECIFIC_DNA_BINDING	0.168715	-0.00805765	0.105245	-0.203802	0.296597	-0.123058	-0.164788	-0.1082	-0.0870848	-0.0717728	-0.504291	-0.0121728	-0.0188753	-0.158292	0.121974	-0.123427	-0.0720181
GOMF_RNA_POLYMERASE_II_INTRONIC_TRANSCRIPTION_REGULATORY_REGION_SEQUENCE_SPECIFIC_DNA_BINDING	0.0684933	-0.0714854	-0.0173155	-0.0937022	0.479924	-0.131826	-0.0577491	-0.0719895	0.256423	-0.302413	-0.275999	0.111839	0.0477495	0.115664	-0.0315375	-0.0851367	-0.111979
GOMF_RNA_POLYMERASE_II_SPECIFIC_DNA_BINDING_TRANSCRIPTION_FACTOR_BINDING	0.0985213	0.0551537	0.0702209	0.118435	0.223001	0.0984333	-0.00194481	-0.0523772	0.190985	0.0424112	-0.21756	0.123769	-0.0242369	0.068364	-0.0353793	0.0112872	0.0925822
GOMF_RNA_POLYMERASE_I_TRANSCRIPTION_REGULATORY_REGION_SEQUENCE_SPECIFIC_DNA_BINDING	0.144768	-0.0358857	0.0308405	-0.604256	0.370773	-0.0864841	-0.199779	-0.413459	-0.261527	-0.22908	-0.770557	0.232546	-0.0690213	0.177164	0.151841	-0.238599	-0.448093
GOMF_SEQUENCE_SPECIFIC_DNA_BINDING	0.0233766	-0.0025354	0.0312462	0.0762299	0.0462435	0.0599348	0.180221	0.175434	0.0204042	0.0495581	-0.0866601	0.0386002	0.0145298	-0.0184787	-0.0824031	0.0200321	-0.00900214
GOMF_SEQUENCE_SPECIFIC_SINGLE_STRANDED_DNA_BINDING	0.0612244	-0.0487522	0.106939	-0.0780849	0.206426	-0.0625734	-0.198627	-0.349638	-0.145505	0.114932	-0.611543	-0.141191	0.123965	-0.0217436	-0.0389935	-0.0325369	0.0156448
GOMF_SINGLE_STRANDED_DNA_3_5_EXODEOXYRIBONUCLEASE_ACTIVITY	0.216695	-0.175425	0.218937	0.0391012	0.169561	-0.208949	-0.292927	-0.415402	-0.314126	-0.0743866	-0.396662	-0.312105	-0.0996017	-0.45115	0.20648	-0.450453	-0.394825
GOMF_SINGLE_STRANDED_DNA_EXODEOXYRIBONUCLEASE_ACTIVITY	0.169427	-0.0629103	0.0640998	0.133285	-0.021284	-0.221228	-0.315473	-0.283539	-0.299553	-0.121697	-0.188897	-0.14171	-0.0706678	-0.348619	0.087913	-0.262825	-0.217046
GOMF_SINGLE_STRANDED_DNA_HELICASE_ACTIVITY	0.227525	-0.234954	-0.032724	-0.690801	-0.0204724	-0.590133	-0.339155	-0.462016	-0.169608	-0.367222	-0.904531	-0.206267	-0.0875748	0.021473	0.181172	-0.433185	-0.516744
GOMF_SUPERCOILED_DNA_BINDING	0.141331	-0.0890625	0.1495	0.212709	0.381081	-0.116348	-0.0785087	-0.305535	-0.0630182	-0.0627864	-0.668934	-0.124102	-0.0738702	-0.0219695	-0.0601605	-0.0414733	-0.15363
GOMF_TELOMERASE_ACTIVITY	0.0968471	-0.137982	0.194665	-0.493989	0.0993294	-0.278527	-0.249555	-0.450386	-0.105832	-0.160483	-0.61658	-0.20873	-0.105035	-0.272953	0.093184	-0.164074	-0.295263
GOMF_TOXIC_SUBSTANCE_BINDING	-0.0666453	0.0978617	0.153065	-0.409113	0.00833281	-0.108521	0.0624358	0.152761	-0.00177464	0.197762	-0.0279058	-0.185271	0.119568	0.122698	0.0281628	0.0980283	-0.0665007
GOMF_TRANSCRIPTION_COACTIVATOR_ACTIVITY	0.10619	0.0186901	0.0364326	0.00553294	0.22259	0.00333189	-0.0480501	-0.149147	0.162013	-0.023636	-0.237175	0.0905233	-0.0521213	-0.0183807	-0.00373714	-0.0807357	-0.0614954
GOMF_TRANSCRIPTION_COACTIVATOR_BINDING	-0.0062337	0.0680583	0.0698225	0.438285	0.101749	0.169012	0.014432	0.0419042	0.200999	0.0930116	0.259865	0.141479	0.0789526	-0.0140441	0.0487598	0.00939845	0.248774
GOMF_TRANSCRIPTION_COREGULATOR_BINDING	0.0235169	0.0570779	0.0829316	0.115341	0.134396	0.137747	0.0770018	-0.0294245	0.148119	0.103101	0.0571914	0.230698	0.0294643	-0.072463	-0.0263331	0.0263684	0.143516
GOMF_TRANSCRIPTION_COREPRESSOR_BINDING	0.085325	0.0363057	0.0544172	-0.0159866	0.242759	0.114266	0.0553679	-0.113172	0.210963	0.0500326	-0.10111	0.245559	-0.015005	0.00294083	-0.14995	0.0111386	0.069156
GOMF_VITAMIN_D_RECEPTOR_BINDING	0.10006	0.0205216	0.0179248	-0.254928	0.382594	-0.088496	-0.175295	-0.138882	0.239042	0.0229293	-0.537903	0.272748	-0.03552	-0.0926289	0.0418698	-0.0918398	-0.253193
GOMF_Y_FORM_DNA_BINDING	0.175044	-0.180313	-0.0151724	-0.487862	0.235535	-0.567589	-0.344472	-0.32265	0.132271	-0.199354	-0.610801	-0.475615	0.0496426	0.0719569	-0.118254	-0.237348	-0.516953
GOTTWEIN_TARGETS_OF_KSHV_MIR_K12_11	0.0327029	0.0893575	0.0963239	0.247798	0.157155	0.151649	-0.0108592	0.000817643	0.162878	0.0675885	-0.0780398	0.0785597	-0.0194807	0.256846	-0.00872284	0.0162797	0.0141238
GRANDVAUX_IFN_RESPONSE_NOT_VIA_IRF3	0.0830372	0.0318675	0.167394	0.271611	0.263267	0.224283	-0.151524	-0.12318	-0.169191	0.172925	0.225727	-0.170448	-0.209525	0.0186088	0.018998	-0.125662	0.133345
GRANDVAUX_IRF3_TARGETS_DN	-0.112725	0.0965266	0.000284688	0.403353	0.00993592	0.135339	0.0444731	0.291417	0.374794	0.0279259	0.441727	0.184714	-0.0183564	0.0993116	-0.157859	0.0930843	0.23859
GRANDVAUX_IRF3_TARGETS_UP	0.0389589	0.0631708	0.0932773	0.74003	0.159639	0.241815	0.0738313	0.0818887	0.148626	0.187629	0.492619	0.00206654	-0.201984	0.209166	-0.106646	0.0518114	0.431638
GRASEMANN_RETINOBLASTOMA_WITH_6P_AMPLIFICATION	0.226017	-0.123342	-0.0279664	-0.326159	0.295462	-0.191591	-0.345094	-0.397711	0.212994	-0.23734	-0.752011	-0.128612	-0.117654	-0.122692	0.22169	-0.198305	-0.321733
GSE12963_ENV_NEF_VS_ENV_NEF_AND_VPR_DEFICIENT_HIV1_INF_CD4_TCELL_DN	0.0535067	-0.113658	0.00574085	-0.385549	-0.171819	-0.230898	-0.242344	-0.178921	-0.0953585	-0.132643	-0.394985	0.0337631	0.0456322	0.0341054	-0.0253931	-0.144999	-0.247169
GSE12963_ENV_NEF_VS_ENV_NEF_AND_VPR_DEFICIENT_HIV1_INF_CD4_TCELL_UP	0.00446491	0.116303	0.0534069	0.15799	0.22049	0.245122	0.200088	-0.148964	0.154987	0.00619822	0.0681366	0.0415945	0.0140729	0.0704722	0.0922318	0.0312286	0.0258726
GSE12963_UNINF_VS_ENV_AND_NEF_AND_VPR_DEFICIENT_HIV1_INF_CD4_TCELL_DN	0.0495581	-0.0662315	0.0193164	-0.14233	-0.163284	-0.0596475	-0.130841	-0.0729008	-0.195877	-0.0245223	-0.178074	0.0756594	-0.0185988	0.151655	0.00662228	-0.0987819	-0.16102
GSE12963_UNINF_VS_ENV_AND_NEF_AND_VPR_DEFICIENT_HIV1_INF_CD4_TCELL_UP	-0.00137485	0.117994	0.045674	0.105863	0.293744	0.0840067	0.108594	-0.0220924	0.161358	0.0487135	0.105313	0.0918031	0.0647037	0.0421747	0.0854897	0.0726808	0.0489013
GSE12963_UNINF_VS_ENV_AND_NEF_DEFICIENT_HIV1_INF_CD4_TCELL_DN	0.03823	-0.0960444	0.0317612	-0.366857	-0.0608939	-0.226193	-0.251384	-0.172015	0.0358531	-0.150397	-0.382609	0.0211235	-0.0551345	0.164653	0.0198468	-0.161614	-0.224712
GSE12963_UNINF_VS_ENV_AND_NEF_DEFICIENT_HIV1_INF_CD4_TCELL_UP	-0.0326947	0.0550028	0.0251121	-0.0137942	-0.0335982	0.143822	0.138766	-0.143322	-0.0209236	0.105067	0.0688531	-0.0319818	-0.037672	0.01769	-0.0090149	0.0104566	0.132094
GSE13946_CTRL_VS_DSS_COLITIS_GD_TCELL_FROM_COLON_DN	0.00530095	0.0781849	0.0462646	0.200841	0.265765	0.0886597	0.019413	0.0152071	0.156888	0.0764629	0.0528807	0.186469	0.0425083	0.0726452	0.0278335	0.064187	0.0991282
GSE13946_CTRL_VS_DSS_COLITIS_GD_TCELL_FROM_COLON_UP	0.0270739	0.0533318	0.102947	0.278036	0.0696116	0.129722	-0.105181	-0.0101734	-0.0345171	0.154552	0.190688	-0.152302	0.00891577	0.0908691	-0.0556636	0.0551245	0.164586
GSE14413_UNSTIM_VS_IFNB_STIM_L929_CELLS_DN	-0.0599462	0.0749924	0.0284112	0.125914	-0.0706884	0.0455337	0.0750886	0.0904887	-0.0430877	0.0757248	0.0723563	-0.0590554	0.0781654	-0.0941073	-0.0137542	0.0172887	0.0222197
GSE14413_UNSTIM_VS_IFNB_STIM_L929_CELLS_UP	-0.0608128	-0.008752	0.0645046	0.355405	-0.0637042	0.139118	-0.0515084	0.00748476	0.0710397	0.0629757	0.243682	0.201962	-0.00450361	0.15184	-0.00656989	-0.0532195	0.11271
GSE14413_UNSTIM_VS_IFNB_STIM_NIH3T3_CELLS_DN	0.075752	0.0446174	0.0747179	0.070606	0.270183	0.0137089	-0.210355	-0.185642	0.0742009	-0.0594247	-0.267205	0.0274654	0.020643	0.22088	0.00957862	-0.0409978	-4.66888e-05
GSE14413_UNSTIM_VS_IFNB_STIM_NIH3T3_CELLS_UP	0.0225086	0.0725914	0.0472504	0.00543657	-0.0024193	0.122889	0.0560058	-0.0498614	0.0874269	0.0721982	-0.0800359	0.110337	-0.00516441	0.107212	-0.124446	0.088213	0.0876364
GSE14413_UNSTIM_VS_IFNB_STIM_RAW264_CELLS_DN	-0.0721247	-0.00774399	-0.0134402	0.340896	-0.231193	0.163102	0.0585164	0.186249	0.0368927	0.135444	0.368059	0.0589436	-0.0142123	0.0103001	-0.0487111	0.100715	0.126673
GSE14413_UNSTIM_VS_IFNB_STIM_RAW264_CELLS_UP	-0.000728653	0.0392728	0.0198885	-0.0682903	0.00820935	0.105482	0.0311038	0.173014	0.124792	0.123144	0.142841	-0.0520203	-0.00689225	0.0254676	-0.021269	0.0581101	-0.0586986
GSE16266_CTRL_VS_HEATSHOCK_AND_LPS_STIM_MEF_DN	0.104214	-0.0112736	0.0295831	-0.184364	-0.0287545	0.0104623	-0.200726	-0.251165	-0.11026	0.095365	-0.323569	0.0223282	-0.0507936	0.0263484	-0.0605885	-0.0140351	-0.0200164
GSE16266_CTRL_VS_HEATSHOCK_AND_LPS_STIM_MEF_UP	0.12497	-0.0628786	0.0867867	-0.122786	0.18402	-0.132308	-0.406819	-0.315547	0.0127658	-0.118272	-0.38009	-0.136493	-0.0764028	0.0573015	-0.0081535	-0.113803	-0.13049
GSE16266_CTRL_VS_LPS_STIM_MEF_DN	-0.0266938	0.0161332	0.0172291	0.180664	-0.114516	0.270666	0.115383	0.00870905	0.076706	0.159951	0.341334	0.0356698	-0.0649719	0.0779872	0.0533201	0.0887027	0.166808
GSE16266_CTRL_VS_LPS_STIM_MEF_UP	-0.0150523	0.106227	0.0203725	0.323895	-0.115494	0.314487	0.100757	0.0627883	0.0986967	0.0158254	0.129889	0.16513	-0.0800414	0.0182029	0.0131587	0.0292473	0.128497
GSE16266_LPS_VS_HEATSHOCK_AND_LPS_STIM_MEF_DN	0.108857	0.0769339	0.0400615	0.211298	0.240609	0.0964135	-0.077358	-0.196332	0.0593874	-0.0449879	-0.15209	-0.0917334	-0.0461739	0.0868622	-0.0428855	0.00368383	-0.020803
GSE16266_LPS_VS_HEATSHOCK_AND_LPS_STIM_MEF_UP	0.0514552	0.0318127	0.0522119	0.22925	-0.0133977	0.164941	-0.0126632	-0.0585111	0.0950033	0.0858716	0.263256	-0.0580315	-0.0889256	0.035471	0.0318861	0.056036	0.0865042
GSE17721_0.5H_VS_12H_CPG_BMDC_DN	0.0199226	0.0652342	0.0683571	0.357119	0.129182	0.227896	-0.0889086	-0.0293278	0.100772	0.00155046	0.0481694	0.0194923	-0.0425066	0.0451073	-0.0357672	0.0557154	0.0888083
GSE17721_0.5H_VS_12H_CPG_BMDC_UP	0.149104	-0.0498994	0.0669278	-0.256128	0.0875185	-0.0468463	-0.302035	-0.283684	-0.0952854	0.0679241	-0.28617	0.0220679	-0.048886	0.0341152	-0.0588991	-0.0702979	-0.128448
GSE17721_0.5H_VS_24H_CPG_BMDC_DN	-0.0220513	0.0803464	0.0726394	0.396648	0.0451447	0.319113	-0.00478566	0.122462	0.207642	0.137277	0.264796	0.0718359	-0.00509645	0.0596906	-0.101409	0.0758009	0.192235
GSE17721_0.5H_VS_24H_CPG_BMDC_UP	0.0510824	0.0338039	0.046299	-0.0563846	0.000809805	0.0867187	-0.0888561	-0.17031	-0.1158	0.100705	0.000977274	-0.0374472	-0.0575055	0.0397147	-0.0882143	0.0339383	-0.0139527
GSE17721_0.5H_VS_4H_CPG_BMDC_DN	0.0336162	0.0807224	0.068346	0.245193	0.139846	0.215664	-0.0762087	-0.0173827	0.086792	0.155518	0.0929047	0.0269948	-0.0143273	-0.0272148	-0.0255233	0.0381655	0.11916
GSE17721_0.5H_VS_4H_CPG_BMDC_UP	0.0959975	0.0354356	0.0425757	-0.24835	0.0858308	-0.0384415	-0.211458	-0.278402	-0.0611345	-0.0125588	-0.430336	-0.036307	-0.103088	0.080227	-0.0280819	-0.106708	-0.12407
GSE17721_0.5H_VS_8H_CPG_BMDC_DN	0.0344637	0.048116	0.0622539	0.306167	0.227218	0.149997	-0.133839	-0.0454526	0.0854979	-0.0140502	-0.0364107	-0.0535546	-0.0343824	0.0704749	-0.00946072	0.0248346	0.0795836
GSE17721_0.5H_VS_8H_CPG_BMDC_UP	0.105792	-0.014885	0.0221287	-0.282002	0.00369529	-0.0326672	-0.237932	-0.241935	-0.168269	0.0311623	-0.303124	0.0403574	-0.0810063	0.0596487	-0.0348939	-0.0652434	-0.0960442
GSE17721_12H_VS_24H_CPG_BMDC_DN	0.0507481	-0.0478439	0.0618959	-0.267673	0.117254	-0.0573864	-0.327624	-0.240751	0.104243	-0.0763308	-0.358219	0.0210315	-0.05228	0.116511	-0.0975615	-0.0814965	-0.0669446
GSE17721_12H_VS_24H_CPG_BMDC_UP	0.0269746	0.061793	0.0543751	0.259408	0.000146978	0.0769299	0.0120505	-0.0399776	-0.0322208	0.0851776	0.0577243	0.0171356	-0.0847935	0.00756116	-0.147203	0.0492117	0.0308276
GSE17721_4_VS_24H_CPG_BMDC_DN	0.0702885	0.0454325	0.041606	0.292829	0.183997	0.196078	-0.138857	-0.167447	0.092774	-0.0432888	-0.0854711	0.049934	-0.0159054	0.122992	-0.117828	0.0306201	0.0437462
GSE17721_4_VS_24H_CPG_BMDC_UP	-0.0295706	0.0606134	0.0669312	0.102538	-0.0594449	0.128092	-0.071333	0.00932729	0.0720186	0.0784016	0.0921803	0.115424	0.00570451	0.0376244	-0.078182	0.0162975	0.164252
GSE17721_CPG_VS_GARDIQUIMOD_0.5H_BMDC_DN	0.0254542	0.0771699	0.0421814	0.163227	0.0715319	0.129905	0.0261586	-0.119565	-0.0699115	-0.0660287	-0.191572	0.200283	-0.0669365	-0.0518622	-0.0380832	-0.0354226	-0.0311449
GSE17721_CPG_VS_GARDIQUIMOD_0.5H_BMDC_UP	0.0436257	0.055154	0.0543271	-0.0225237	0.111755	-0.0298976	-0.219225	-0.218462	0.0158744	0.0234215	-0.108668	-0.0726132	0.0126342	-0.0553903	-0.0328742	0.0232813	0.0545012
GSE17721_CPG_VS_GARDIQUIMOD_12H_BMDC_DN	0.0300639	-0.0191799	0.0886122	0.09697	0.100068	0.0935816	-0.187135	-0.149936	0.0996102	0.0361249	-0.268699	0.0432726	-0.117512	0.0881451	-0.0661034	0.0439848	0.0276012
GSE17721_CPG_VS_GARDIQUIMOD_12H_BMDC_UP	0.0012384	0.0258138	0.0174609	0.0410585	-0.0925337	0.133885	0.0391881	-0.0451115	-0.0589709	0.122242	0.0227322	-0.0699287	-0.0442893	0.126768	-0.0613881	0.0495963	-0.0160005
GSE17721_CPG_VS_GARDIQUIMOD_16H_BMDC_DN	0.0120578	0.0224708	0.0434736	-0.141437	0.108406	0.0406685	-0.257904	-0.175237	0.0709598	0.00486621	0.00728757	-0.0602068	-0.0481074	0.170311	-0.0404106	-0.00443799	0.0195063
GSE17721_CPG_VS_GARDIQUIMOD_16H_BMDC_UP	-0.0387527	0.0228327	0.0316082	0.242207	-0.170732	0.0881216	0.0729779	-0.0423436	0.0992906	0.0876494	0.0985992	0.00861361	-0.0590996	-0.0358255	-0.0334961	0.0595066	0.113937
GSE17721_CPG_VS_GARDIQUIMOD_1H_BMDC_DN	0.0864494	-0.0228302	0.0552714	-0.33698	0.108995	-0.159665	-0.271722	-0.239887	0.00424637	-0.0755001	-0.479431	0.00425833	-0.0501106	0.088535	-0.00959775	-0.132293	-0.195603
GSE17721_CPG_VS_GARDIQUIMOD_1H_BMDC_UP	-0.0137411	0.100564	0.016488	0.256706	0.149056	0.285499	0.128846	0.0279924	0.138967	0.116071	0.217343	0.149665	-0.0395715	0.07166	-0.0498888	0.138135	0.178319
GSE17721_CPG_VS_GARDIQUIMOD_24H_BMDC_DN	0.0482859	0.0472631	0.0793127	0.062632	0.124565	0.0665366	-0.137459	-0.145701	0.0146314	0.0754237	-0.123363	0.0310741	-0.0304628	0.0690472	0.0359283	0.0568204	0.0230045
GSE17721_CPG_VS_GARDIQUIMOD_24H_BMDC_UP	0.0989324	0.0120853	0.0558913	0.157045	0.0656486	0.0764071	-0.13303	-0.0911429	-0.00323793	0.0159233	-0.20034	0.0490581	-0.129253	-0.0522019	-0.0401087	-0.0261788	0.006224
GSE17721_CPG_VS_GARDIQUIMOD_2H_BMDC_DN	0.0435736	0.0422954	0.0495076	0.045598	0.243184	-0.00241188	-0.178049	-0.157468	0.0918498	-0.0979965	-0.20866	-0.0334116	-0.0425035	-0.00840366	-0.0193709	-0.054616	-0.0619077
GSE17721_CPG_VS_GARDIQUIMOD_2H_BMDC_UP	0.0404901	-0.0498103	0.0306085	0.0578444	-0.154253	0.168917	-0.108272	-0.0834015	0.0467963	0.0604198	-0.0518847	-0.0170513	-0.0295687	-0.0437061	-0.0421326	-0.0098373	0.136914
GSE17721_CPG_VS_GARDIQUIMOD_4H_BMDC_DN	0.0254975	0.0771906	0.0675809	0.10618	0.0702075	0.213062	-0.00124189	-0.0506207	0.0431257	0.0993514	-0.15438	0.0997199	0.0106257	0.0357891	-0.171296	0.0718133	-0.0264764
GSE17721_CPG_VS_GARDIQUIMOD_4H_BMDC_UP	0.0494232	0.0385988	0.0574047	-0.0030933	0.144065	0.0217914	-0.11672	-0.112361	0.095877	-0.00644674	-0.152422	-0.031662	-0.0510552	0.0880705	0.0308138	0.0188777	0.00518304
GSE17721_CPG_VS_GARDIQUIMOD_6H_BMDC_DN	0.0452958	-0.0151592	0.0544923	-0.200674	0.0975913	0.00735524	-0.233103	-0.170669	0.0929464	-0.147611	-0.235037	0.0406559	-0.064964	0.123444	-0.0263616	-0.0987671	-0.0956708
GSE17721_CPG_VS_GARDIQUIMOD_6H_BMDC_UP	0.0488131	0.0489382	0.0528102	0.271719	0.141063	0.148631	-0.0788368	-0.0326772	0.103355	0.0270912	0.0113733	-0.0353033	-0.0382134	0.072332	-0.0989394	0.0495858	0.0758825
GSE17721_CPG_VS_GARDIQUIMOD_8H_BMDC_DN	0.0141962	0.0362008	0.0410993	-0.059609	0.126707	0.0156497	-0.242232	-0.116245	0.00714396	-0.000339353	-0.240416	0.0504755	-0.0724318	-0.00516114	-0.00707782	0.00168635	-0.0879342
GSE17721_CPG_VS_GARDIQUIMOD_8H_BMDC_UP	0.127956	0.0425281	0.0570288	0.0769843	0.119406	0.0196451	-0.144838	-0.170569	0.109682	0.0536477	-0.291219	-0.0849026	0.0244318	0.0982111	-0.0789939	-0.0515072	-0.0959387
GSE17721_CTRL_VS_CPG_0.5H_BMDC_DN	0.0299696	-0.00389344	0.010564	0.110332	0.0424963	0.139922	-0.00953854	-0.0808113	-0.14188	0.10217	0.0121708	-0.0130822	-0.0399891	0.0934619	-0.0860725	0.034829	0.108083
GSE17721_CTRL_VS_CPG_0.5H_BMDC_UP	0.054282	0.0479628	0.0635856	-0.0259806	0.154855	-0.00857663	-0.196262	-0.13456	0.0848971	-0.0875863	-0.288374	-0.0715725	-0.0448374	0.0358853	0.0506889	-0.0691988	-0.0925593
GSE17721_CTRL_VS_CPG_12H_BMDC_DN	0.0733481	0.0274725	0.062985	0.109682	0.0856431	0.102981	-0.119623	-0.0655577	0.144985	-0.025015	-0.145551	-0.0163189	-0.0851208	0.127887	0.0360415	-0.0174215	0.0182726
GSE17721_CTRL_VS_CPG_12H_BMDC_UP	0.0819895	-0.018523	0.0477471	-0.308382	0.0704558	-0.0254462	-0.28953	-0.226477	0.093731	-0.113925	-0.275977	-0.054742	-0.0536658	0.0943589	-0.026493	-0.0862836	-0.130729
GSE17721_CTRL_VS_CPG_1H_BMDC_DN	-0.0499592	0.0741942	0.0568057	0.14549	0.0818141	0.140917	0.104267	0.215966	0.191942	0.130211	0.0510993	0.0202352	0.0307272	0.0443293	0.011524	0.163119	0.0748805
GSE17721_CTRL_VS_CPG_1H_BMDC_UP	0.0829381	-0.0194315	0.0374994	-0.297842	0.142351	-0.100156	-0.211069	-0.290368	-0.011798	-0.0696033	-0.424551	0.0228278	-0.096815	0.083986	0.0209576	-0.120276	-0.229595
GSE17721_CTRL_VS_CPG_24H_BMDC_DN	0.0575917	-0.0194799	0.0414633	-0.136017	0.138882	-0.031158	-0.121012	-0.187555	0.130205	-0.0665924	-0.389847	-0.0113441	-0.077785	0.0872291	-0.0603576	-0.0357835	-0.0860371
GSE17721_CTRL_VS_CPG_24H_BMDC_UP	-0.00278597	0.058479	0.025501	0.115618	-0.0176947	0.136524	0.0442354	-0.0480905	0.167632	0.0837619	0.151161	-0.0627535	-0.0598673	0.122212	-0.052318	0.10161	0.114261
GSE17721_CTRL_VS_CPG_2H_BMDC_DN	-0.0521949	0.0345861	0.061785	0.298651	-0.0369891	0.222375	0.0878289	0.127577	0.0661816	0.207114	0.159808	0.11698	-0.0904611	0.0289356	-0.0453427	0.0579628	0.147086
GSE17721_CTRL_VS_CPG_2H_BMDC_UP	0.0797157	-0.0201241	0.0423401	0.0436374	0.123735	-0.0101561	-0.187448	-0.286257	-0.034616	-0.0975299	-0.268492	-0.0112207	-0.0223993	-0.089368	-0.115126	-0.0822455	-0.136262
GSE17721_CTRL_VS_CPG_4H_BMDC_DN	0.0489464	0.0633185	0.0839836	0.364955	0.156598	0.163997	-0.0786489	-0.024468	0.0570591	0.0558175	0.0772883	-0.0807639	-0.071175	0.0211778	-0.0087458	0.0478308	0.132573
GSE17721_CTRL_VS_CPG_4H_BMDC_UP	0.137794	-0.0346588	0.0372527	-0.344669	0.0628947	-0.0836339	-0.249459	-0.244998	-0.118532	-0.0245221	-0.389446	-0.119974	-0.0609732	-0.0934688	-0.0704179	-0.0777968	-0.12845
GSE17721_CTRL_VS_CPG_6H_BMDC_DN	0.0403886	0.0139138	0.0691348	0.150665	0.106902	0.0976245	-0.054426	-0.0528372	0.0324559	0.0729147	-0.0277961	-0.00705287	-0.0785354	0.0689183	-0.012704	0.0329082	0.0919883
GSE17721_CTRL_VS_CPG_6H_BMDC_UP	0.0216155	0.0349136	0.0383102	0.0160223	0.0581036	0.0641712	-0.222231	-0.235235	0.0506885	0.0360259	-0.285822	0.000148531	-0.0303905	0.0633791	-0.0547055	-0.0625725	0.0548772
GSE17721_CTRL_VS_CPG_8H_BMDC_DN	0.0639892	0.0420998	0.0545565	-0.0162158	0.09011	0.0803263	-0.0685943	-0.119061	0.0507877	0.0311904	-0.142451	-0.0415046	-0.0501839	0.060827	-0.0180948	0.0478649	-0.0146094
GSE17721_CTRL_VS_CPG_8H_BMDC_UP	0.0820521	0.0122551	0.050106	-0.240959	0.0877647	0.0147571	-0.209081	-0.230405	-0.00908507	0.0261222	-0.344604	-0.0189911	-0.0637119	-0.0823253	-0.135983	-0.101605	-0.0921832
GSE17721_LPS_VS_CPG_0.5H_BMDC_DN	0.0455973	0.0373486	0.0270872	0.0981816	0.0661037	0.0608337	-0.169329	-0.162736	0.0927032	0.0367283	-0.0171358	-0.0898064	-0.0785585	0.0481997	0.0281097	0.0411838	0.0788465
GSE17721_LPS_VS_CPG_0.5H_BMDC_UP	0.0476787	-0.00580145	0.018847	-0.14146	0.117608	-0.0354428	-0.131167	-0.235309	0.0511637	-0.0762745	-0.36614	0.0343505	-0.0428624	-0.0453072	-0.0907225	-0.0903459	-0.052574
GSE17721_LPS_VS_CPG_12H_BMDC_DN	0.0429363	0.0425322	0.0467764	0.0296381	-0.0414435	0.0683388	-0.145834	-0.110167	0.0438101	0.0450831	-0.00118618	0.0516937	-0.0205778	0.0682261	-0.0364536	0.0580018	0.0334486
GSE17721_LPS_VS_CPG_12H_BMDC_UP	0.0511728	0.056312	0.0570021	0.263195	0.130478	0.171906	-0.076902	-0.0358854	0.0574476	0.0843105	-0.0609771	0.028591	-0.0403147	0.14142	-0.0539137	-0.0184616	0.0239181
GSE17721_LPS_VS_CPG_16H_BMDC_DN	0.0212471	0.013717	0.0493433	-0.0384691	0.0552568	0.026716	-0.174815	-0.135675	0.031628	0.0724616	-0.0571072	0.00695134	-0.0507113	0.0179666	-0.0789024	-0.0155655	-0.0131154
GSE17721_LPS_VS_CPG_16H_BMDC_UP	0.0793515	0.0423072	0.0263562	0.140591	0.110753	0.139168	-0.0981183	-0.09512	-0.0138337	0.0182759	-0.103399	-0.0628989	-0.0967565	0.0962934	-0.11775	-0.0523039	0.0890937
GSE17721_LPS_VS_CPG_1H_BMDC_DN	0.0459511	0.0824514	0.0527864	0.253916	0.150647	0.265722	0.0626064	0.0710874	0.109226	0.11119	0.171921	0.129239	-0.0156886	0.0680534	-0.0518768	0.0685703	0.123655
GSE17721_LPS_VS_CPG_1H_BMDC_UP	0.0551875	-0.056399	0.0423062	-0.29949	0.141451	-0.181374	-0.213245	-0.306555	0.169468	-0.136438	-0.522712	-0.0554191	0.0255795	0.0426973	-0.00804636	-0.142858	-0.21571
GSE17721_LPS_VS_CPG_24H_BMDC_DN	0.0411805	-0.0110806	0.0215923	-0.093382	-0.0256352	0.0251868	-0.186144	-0.141126	0.050077	-0.00394628	-0.184145	0.0112703	-0.0162647	0.0370481	-0.0754887	-0.0865076	-0.0211487
GSE17721_LPS_VS_CPG_24H_BMDC_UP	0.0967954	-0.0313862	0.0632977	-0.211987	0.0413257	0.0211062	-0.181486	-0.1573	-0.0605484	0.0368437	-0.118369	-0.0815506	-0.0406757	0.0601302	-0.0577615	-0.0524824	-0.0719374
GSE17721_LPS_VS_CPG_2H_BMDC_DN	0.0885873	0.0193602	0.0352836	0.143709	-0.116044	0.13998	-0.101382	-0.115917	0.0486231	0.0219221	0.0951094	0.106121	-0.0200229	-0.0818005	-0.0604495	0.0126051	0.112541
GSE17721_LPS_VS_CPG_2H_BMDC_UP	0.0219625	0.0239185	0.0605283	0.168201	0.154633	0.109224	-0.0052393	0.103067	0.132699	0.0600065	-0.00853876	0.103107	-0.0511491	0.0427598	-0.0402212	0.0420021	0.0568242
GSE17721_LPS_VS_CPG_4H_BMDC_DN	0.112908	-0.0408141	0.0469076	-0.374151	0.133771	-0.108479	-0.294917	-0.251242	-0.0194237	-0.100243	-0.45365	-0.065886	-0.0554117	-0.0125191	-0.0663901	-0.0673952	-0.118017
GSE17721_LPS_VS_CPG_4H_BMDC_UP	0.0561356	0.0700095	0.0660049	0.077908	0.193429	0.121776	-0.0286368	-0.0278651	0.121396	0.0977711	0.0954737	0.141698	0.0386495	0.0576625	-0.141272	0.00528865	0.00702804
GSE17721_LPS_VS_CPG_6H_BMDC_DN	0.0621071	-0.00864544	0.0449244	-0.183743	0.0463718	0.0286478	-0.157562	-0.161594	0.0326891	-0.0122995	-0.306833	-0.0315089	-0.0464341	0.0582089	-0.0464302	-0.0473641	-0.0339357
GSE17721_LPS_VS_CPG_6H_BMDC_UP	0.0697995	0.0912352	0.0664647	0.198285	0.172551	0.142331	-0.0911118	-0.069002	-0.0873346	0.0362145	0.0611455	-0.0371786	-0.00206133	0.106971	-0.0323758	-0.000546776	0.0717796
GSE17721_LPS_VS_CPG_8H_BMDC_DN	0.110429	0.00501656	0.0321469	-0.194497	0.0393346	0.00240618	-0.270009	-0.26256	-0.0646317	-0.0474993	-0.394863	-0.153591	-0.0247527	0.0427316	-0.0451139	-0.0943283	-0.145313
GSE17721_LPS_VS_CPG_8H_BMDC_UP	0.0234117	0.0485266	0.0528822	0.166748	0.0656401	0.184249	-0.1009	-0.0295266	-0.11344	0.0671231	0.0246186	0.046584	-0.092914	0.0547079	-0.0773886	-0.0131754	0.00644815
GSE17721_PAM3CSK4_VS_CPG_0.5H_BMDC_DN	0.0768243	-0.0343969	0.0557906	-0.0376884	0.0994271	-0.0248004	-0.237662	-0.254024	0.0799318	0.0114507	-0.190761	-0.0247998	-0.0289223	-0.0722184	-0.0631861	-0.0255338	0.0611087
GSE17721_PAM3CSK4_VS_CPG_0.5H_BMDC_UP	0.00780325	0.0639588	0.063628	0.200809	-0.0201841	0.187528	0.125107	-0.0479755	-0.00869124	0.131827	-0.149401	0.108465	0.000193745	-0.0656839	0.0181777	0.00201863	0.16299
GSE17721_PAM3CSK4_VS_CPG_12H_BMDC_DN	0.0533368	0.0656352	0.0809649	0.355451	0.167709	0.179276	-0.0513262	0.035882	0.07265	0.0930397	0.0565174	-0.0411961	-0.00945481	0.0930282	0.0193781	0.0331023	0.027954
GSE17721_PAM3CSK4_VS_CPG_12H_BMDC_UP	0.0835108	-0.0740091	0.0783909	-0.230167	0.0230545	-0.14014	-0.375023	-0.278222	-0.0475309	-0.0591665	-0.452654	-0.0477569	-0.055362	0.056732	-0.0340762	-0.0932139	-0.169762
GSE17721_PAM3CSK4_VS_CPG_16H_BMDC_DN	0.0132676	0.0392082	0.0492057	0.234033	-0.0216606	0.118069	-0.0609911	-0.0852495	-0.0426891	0.00911192	0.025446	0.0497186	-0.0917105	0.0225297	-0.0296478	0.0415904	-0.0311793
GSE17721_PAM3CSK4_VS_CPG_16H_BMDC_UP	0.0330892	0.0165919	0.0446403	0.00224165	-0.039633	0.0344501	-0.124804	-0.0785711	0.131182	0.0107208	-0.168893	0.164388	0.0127589	-0.0925274	-0.0720405	0.075663	0.0014761
GSE17721_PAM3CSK4_VS_CPG_1H_BMDC_DN	0.112738	0.027187	0.0471011	0.248091	0.158376	0.140572	-0.155159	-0.0688439	0.0607469	0.0804096	0.0991037	0.0214566	0.00371187	0.0549076	-0.00824936	-0.00787362	0.0629814
GSE17721_PAM3CSK4_VS_CPG_1H_BMDC_UP	0.04916	0.015601	0.0450022	-0.165567	-0.0106729	0.0254576	-0.10628	-0.161235	0.0325814	0.0573671	-0.212987	0.0690356	-0.0277365	-0.0411999	-0.0849428	-0.00212892	-0.00705186
GSE17721_PAM3CSK4_VS_CPG_24H_BMDC_DN	0.0562394	0.0403605	0.0498796	0.0210371	0.135596	0.0325728	-0.174455	-0.103229	0.177757	-0.0151389	-0.293022	0.0498955	-0.0445629	0.0506943	-0.00809514	-0.0212964	0.0691523
GSE17721_PAM3CSK4_VS_CPG_24H_BMDC_UP	-0.0111996	0.0319534	0.0526552	-0.0057283	0.0173562	0.0325828	-0.137701	-0.124625	0.0249371	0.0919653	-0.111726	0.104734	0.00752589	0.133045	-0.121996	0.0536358	0.00574752
GSE17721_PAM3CSK4_VS_CPG_2H_BMDC_DN	0.0528972	0.0175155	0.0415618	0.117847	0.0655052	0.161136	-0.084621	-0.0366414	0.0512739	0.0802534	0.0314041	0.0149897	-0.00888525	0.120445	0.0391744	-0.0143979	-0.0457688
GSE17721_PAM3CSK4_VS_CPG_2H_BMDC_UP	-0.0367227	0.0378205	0.0243083	-0.0455545	-0.0575888	0.00663019	0.0145046	0.0119175	-0.0780814	0.0546239	-0.160845	-0.0262191	0.00599008	0.082122	0.104873	0.0280932	0.0439683
GSE17721_PAM3CSK4_VS_CPG_4H_BMDC_DN	0.0786054	0.0633998	0.0520099	0.176787	0.0424828	0.231492	-0.0823473	-0.00784761	0.0762997	0.0819965	0.0672814	-0.0288295	-0.0486826	0.0628721	-0.0531421	0.00676045	0.0558187
GSE17721_PAM3CSK4_VS_CPG_4H_BMDC_UP	0.0412568	0.0276664	0.0525275	0.0671771	0.051359	0.0782218	-0.0926325	-0.227761	0.0886665	-0.0329269	-0.333335	0.0547069	-0.0138432	-0.0265946	-0.0828264	-0.0281506	-0.00478465
GSE17721_PAM3CSK4_VS_CPG_6H_BMDC_DN	0.00270647	0.0787058	0.0428327	0.303366	0.107624	0.187642	0.00590035	0.0160386	0.156399	0.0353901	0.0118141	-0.0409027	-0.0598082	0.0120988	-0.0430797	0.128851	0.0702066
GSE17721_PAM3CSK4_VS_CPG_6H_BMDC_UP	0.0751247	-0.0437344	0.0152656	-0.217629	0.074033	-0.0926259	-0.138996	-0.249133	0.0510492	-0.119458	-0.495595	0.0428284	-0.0431095	-0.0128637	-0.0356066	-0.144776	-0.166423
GSE17721_PAM3CSK4_VS_CPG_8H_BMDC_DN	0.0629791	0.0815182	0.0766509	0.103515	0.220403	0.0984788	-0.1974	-0.0791226	0.0138753	0.0057618	-0.0662248	-0.0703838	-0.00690166	0.144928	0.0350709	-0.0481362	-0.0282966
GSE17721_PAM3CSK4_VS_CPG_8H_BMDC_UP	0.0830342	-0.0639327	0.0441035	-0.177638	0.131812	-0.0385249	-0.195782	-0.252012	-0.0129653	-0.031225	-0.287879	-0.0526757	-0.0552372	0.105323	-0.0278216	-0.0644701	-0.127587
GSE17721_POLYIC_VS_CPG_0.5H_BMDC_DN	0.0665235	0.0119373	0.0429035	0.0306851	0.234548	-0.0501578	-0.230651	-0.157382	0.116807	-0.0275766	-0.297009	-0.131374	-0.00157691	0.0922817	0.0242545	-0.00241057	-0.0427539
GSE17721_POLYIC_VS_CPG_0.5H_BMDC_UP	-0.051626	0.0629929	0.00936252	0.168094	-0.196513	0.153359	0.126304	-0.0476409	-0.0355005	0.0547246	0.150073	0.10526	0.0114355	-0.063385	-0.0801766	0.038942	0.108422
GSE17721_POLYIC_VS_CPG_12H_BMDC_DN	0.0601771	-0.0622719	0.0527865	-0.219122	0.0496676	-0.0642898	-0.245591	-0.25189	-0.0129414	-0.0353778	-0.410475	-0.102347	-0.0719263	0.0654178	0.0446482	-0.0962441	-0.124164
GSE17721_POLYIC_VS_CPG_12H_BMDC_UP	0.0398709	0.125647	0.0744092	0.171852	0.10713	0.191258	-0.0140022	-0.0692274	0.0213039	0.0803988	0.0832444	-0.009463	0.00329283	0.0342574	-0.0263337	0.0783679	0.0823884
GSE17721_POLYIC_VS_CPG_16H_BMDC_DN	0.114057	-0.0827663	0.039585	-0.241835	0.0410204	-0.120728	-0.267174	-0.238748	-0.0720467	-0.0926637	-0.418773	0.0197017	-0.0753781	-0.00944227	-0.0457749	-0.123135	-0.185235
GSE17721_POLYIC_VS_CPG_16H_BMDC_UP	-0.0296874	0.113497	0.0727738	0.247397	0.0648704	0.197847	0.0434435	-0.00318683	-0.131392	0.0532726	-0.144943	0.117257	-0.0489545	-0.0418148	-0.00544658	0.0588306	0.0815778
GSE17721_POLYIC_VS_CPG_1H_BMDC_DN	0.0227071	0.0613942	0.0644709	0.302401	0.195936	0.217046	-0.0763516	-0.0347858	0.133302	0.11521	0.19264	0.0451077	0.0352549	0.0672993	-0.160911	0.0810212	0.130632
GSE17721_POLYIC_VS_CPG_1H_BMDC_UP	0.0984804	-0.00912583	0.038415	-0.285684	0.147998	-0.0567097	-0.151725	-0.256199	0.0639026	-0.122443	-0.40285	-0.0309617	0.00651556	-0.0229186	-0.0302143	-0.137073	-0.142745
GSE17721_POLYIC_VS_CPG_24H_BMDC_DN	0.0809777	-0.0237797	0.0435663	0.00267666	0.0766923	-0.0300568	-0.209033	-0.146343	-0.0169814	-0.0554019	-0.253625	-0.0535943	-0.0498278	0.0613548	-0.0398922	-0.0875591	-0.0609875
GSE17721_POLYIC_VS_CPG_24H_BMDC_UP	0.0574769	0.0521072	0.0389764	-0.085434	0.109349	0.140973	-0.00918983	-0.125217	-0.116227	0.120175	-0.0778728	0.0691818	-0.0579069	0.0156168	-0.030541	0.0138366	0.057606
GSE17721_POLYIC_VS_CPG_2H_BMDC_DN	0.0444841	0.0323995	0.0781487	0.240543	-0.0387364	0.203962	0.000662641	0.14466	0.141046	0.0993289	0.0927776	0.00103365	-0.0356345	0.0372608	-0.0541502	0.100703	0.135446
GSE17721_POLYIC_VS_CPG_2H_BMDC_UP	0.125612	0.0377189	0.0394793	-0.0332763	0.229754	0.0250138	-0.124384	-0.225127	0.0570866	-0.103805	-0.293464	0.0802449	-0.098797	0.0834154	-0.0980456	-0.0760061	-0.0276935
GSE17721_POLYIC_VS_CPG_4H_BMDC_DN	0.0447096	0.0208136	0.0672905	0.141744	0.157759	0.0089488	-0.159368	-0.0981604	0.0909247	0.048678	-0.20269	-0.0145474	-0.0556788	0.0380161	0.0242219	0.0455188	-0.058322
GSE17721_POLYIC_VS_CPG_4H_BMDC_UP	0.10798	0.014274	0.0421889	-0.17503	0.121584	-0.0367955	-0.209801	-0.187813	-0.133224	-0.0329135	-0.294843	-0.086857	-0.0934281	0.0308448	-0.0691846	-0.0436224	-0.0819075
GSE17721_POLYIC_VS_CPG_6H_BMDC_DN	0.0336689	0.00145843	0.0567026	0.10934	0.0918178	0.0202401	-0.158543	-0.140376	0.0247243	0.00958989	-0.30332	-0.00717503	-0.0580619	0.133695	-0.0807367	-0.04503	-0.10405
GSE17721_POLYIC_VS_CPG_6H_BMDC_UP	0.0576279	0.0939531	0.0534535	-0.0346092	0.23481	0.00413735	-0.087022	-0.0742512	0.111948	0.0275036	-0.150215	0.0417746	-0.0238232	0.120933	0.016777	-0.00746876	-0.0264161
GSE17721_POLYIC_VS_CPG_8H_BMDC_DN	0.0954264	-0.0675331	0.0634163	-0.0336154	0.15155	-0.0637478	-0.278061	-0.211978	0.0769464	-0.0791777	-0.446643	-0.0534752	0.00655123	-0.11086	-0.0652785	-0.100652	-0.0598897
GSE17721_POLYIC_VS_CPG_8H_BMDC_UP	0.0430254	0.0744428	0.0581347	0.222871	0.0892282	0.197947	0.00380644	-0.104906	0.00538627	0.0408981	0.00864482	0.133474	-0.115912	0.0851265	0.0452046	0.044465	0.036766
GSE2197_CPG_DNA_VS_UNTREATED_IN_DC_DN	0.0639701	-0.0618928	0.0215093	-0.278994	0.0517583	-0.0832284	-0.14184	-0.272227	0.0592147	-0.0241168	-0.273094	-0.0712726	-0.0207295	0.00466511	-0.0325964	-0.0704451	-0.117694
GSE2197_CPG_DNA_VS_UNTREATED_IN_DC_UP	0.0499276	0.0639205	0.066566	0.232846	0.110138	0.203194	-0.130573	-0.0129579	0.0923778	0.134107	0.0109633	0.0742732	-0.0895079	-0.0721513	-0.0360667	0.0114842	0.135357
GSE2197_IMMUNOSUPPRESSIVE_DNA_VS_UNTREATEDIN_DC_DN	0.0940297	-0.037942	0.0220535	-0.151295	0.16012	-0.0905308	-0.190255	-0.236553	0.0352904	-0.0828478	-0.468176	0.0193285	-0.0562839	-0.0814151	0.0592172	-0.134444	-0.112514
GSE2197_IMMUNOSUPPRESSIVE_DNA_VS_UNTREATED_IN_DC_UP	0.078266	0.0772172	0.0537892	0.281715	0.126574	0.24982	0.0033261	-0.0549037	0.162285	0.117274	-0.020694	0.0159147	-0.00776317	0.048978	-0.096999	0.0496643	0.0475137
GSE22196_HEALTHY_VS_OBESE_MOUSE_SKIN_GAMMADELTA_TCELL_DN	-0.0141572	0.0247992	0.0541209	0.192051	-0.181617	0.215663	-0.039203	0.0113482	-0.0205223	0.0882875	-0.0584252	0.141328	-0.0740388	0.0854153	-0.131179	0.0289224	0.0752065
GSE22196_HEALTHY_VS_OBESE_MOUSE_SKIN_GAMMADELTA_TCELL_UP	0.0585345	0.0812173	0.0763208	0.217902	0.116275	0.223519	-0.0598181	-0.0469132	-0.0695074	0.0862099	0.167564	-0.0148836	-0.0924271	-0.00038061	-0.0286128	-0.00318961	0.109102
GSE23398_WT_VS_IL2_KO_CD4_TCELL_SCURFY_MOUSE_DN	0.0749454	0.0660518	0.0601608	0.280042	0.191424	0.122722	-0.217611	-0.173483	0.143814	0.0100694	0.0132228	-0.131024	-0.0258296	0.119036	-0.0767665	0.00739807	0.0843315
GSE23398_WT_VS_IL2_KO_CD4_TCELL_SCURFY_MOUSE_UP	0.0932197	-0.00956901	0.0448828	-0.202585	0.0145668	-0.0259909	-0.0886528	-0.162709	-0.1549	-0.00279187	-0.284974	0.0319782	-0.0331456	-0.00947857	0.0219922	-0.0731175	-0.0297454
GSE23568_CTRL_TRANSDUCED_VS_WT_CD8_TCELL_DN	0.0226303	0.0563868	0.0497672	0.220439	-0.0442563	0.252595	0.0180313	-0.127358	-0.173554	0.125635	0.112965	0.041528	-0.0740902	0.0280554	-0.0516819	0.00758097	0.0936716
GSE23568_CTRL_TRANSDUCED_VS_WT_CD8_TCELL_UP	0.0157599	0.0610015	0.067308	0.261257	0.0244977	0.17953	-0.125666	-0.0475281	0.0845225	0.136751	0.143443	-0.00909032	-0.0800613	0.0634428	-0.0467094	0.0456148	0.0297948
GSE23568_CTRL_VS_ID3_TRANSDUCED_CD8_TCELL_DN	0.128787	-0.168646	0.026536	-0.400268	-0.124559	-0.341767	-0.379323	-0.384439	0.00386959	-0.126777	-0.627324	-0.114454	-0.0577343	0.0132436	0.00212964	-0.274954	-0.316108
GSE23568_CTRL_VS_ID3_TRANSDUCED_CD8_TCELL_UP	0.0233915	0.0689798	0.0540011	0.209269	0.0250451	0.208968	0.0318023	-0.17473	-0.19512	0.114855	0.00566714	-0.0140423	-0.0723767	0.0615779	0.0263443	-0.0123684	-0.00537872
GSE23568_ID3_KO_VS_WT_CD8_TCELL_DN	0.0384182	0.0644993	0.0517105	0.335166	0.0451729	0.29698	-0.00340528	-0.0198274	0.0322293	0.115819	0.247145	0.0247809	-0.109268	0.0843306	0.00568988	0.0460806	0.0304371
GSE23568_ID3_KO_VS_WT_CD8_TCELL_UP	0.110331	-0.134898	0.0406688	-0.339684	-0.0687558	-0.26936	-0.352151	-0.408845	0.0085608	-0.11069	-0.527429	-0.116519	-0.0747097	-0.0119204	-0.0425746	-0.243616	-0.296061
GSE23568_ID3_TRANSDUCED_VS_ID3_KO_CD8_TCELL_DN	0.0301337	0.111043	0.0591815	0.304075	0.232129	0.239036	0.0527237	-0.0402062	0.0942044	0.127756	0.175928	0.0289396	-0.0494688	-0.0363603	-0.0721585	0.0789173	0.0697612
GSE23568_ID3_TRANSDUCED_VS_ID3_KO_CD8_TCELL_UP	0.0356437	0.0349598	0.0699998	0.162385	-0.0961816	0.192677	-0.0545894	-0.0630129	-0.158216	0.151367	0.0923113	0.0633279	-0.0587089	-0.0759182	-0.0523206	0.0333811	0.12331
GSE24671_BAKIMULC_VS_SENDAI_VIRUS_INFECTED_MOUSE_SPLENOCYTES_DN	0.103596	-0.0847191	0.0416157	-0.357302	0.191046	-0.206561	-0.237417	-0.375346	0.0204841	-0.122385	-0.508516	-0.0728595	-0.00166463	0.00317101	0.102358	-0.208698	-0.214781
GSE24671_BAKIMULC_VS_SENDAI_VIRUS_INFECTED_MOUSE_SPLENOCYTES_UP	0.117751	-0.139849	-0.00197406	-0.2535	-0.0630736	-0.212819	-0.312407	-0.330788	-0.0768727	-0.174671	-0.467046	-0.0867874	-0.0446551	0.0142731	-0.0394149	-0.228897	-0.204865
GSE24671_CTRL_VS_BAKIMULC_INFECTED_MOUSE_SPLENOCYTES_DN	-0.0534727	0.109777	0.158798	0.3083	-0.112171	0.200073	0.123557	0.250071	0.166327	0.286436	0.340736	0.289159	-0.0487508	0.0337484	-0.0484899	0.177907	0.298365
GSE24671_CTRL_VS_BAKIMULC_INFECTED_MOUSE_SPLENOCYTES_UP	0.0204754	0.108906	0.0716061	0.348831	0.220391	0.242169	0.107987	-0.144198	0.0592388	0.106142	0.248833	0.169879	-0.0751418	0.0155462	0.0177631	0.0886379	0.154994
GSE24671_CTRL_VS_SENDAI_VIRUS_INFECTED_MOUSE_SPLENOCYTES_DN	0.0105083	0.135048	0.0597523	0.236384	0.139645	0.244466	0.10861	-0.168875	0.0905021	0.0434868	0.0922918	0.226511	-0.0570484	-0.0260457	0.00674887	0.0492753	0.149645
GSE24671_CTRL_VS_SENDAI_VIRUS_INFECTED_MOUSE_SPLENOCYTES_UP	-0.0582277	0.125919	0.0602971	0.286867	0.164677	0.249007	0.10549	0.0877938	0.174939	0.207645	0.228563	0.0321276	-0.0960498	0.0274452	0.0176009	0.083219	0.107455
GSE33513_TCF7_KO_VS_HET_EARLY_THYMIC_PROGENITOR_DN	0.0743201	-0.0154274	0.0144202	-0.152261	0.100536	-0.0667423	-0.0748223	-0.146356	0.0220456	-0.100186	-0.345988	0.145914	-0.0442863	-0.00922081	-0.00214312	-0.0418837	-0.0931247
GSE33513_TCF7_KO_VS_HET_EARLY_THYMIC_PROGENITOR_UP	-0.0607051	0.0629479	0.0279583	0.216398	0.0564317	0.26588	0.124482	0.138041	0.07643	0.158685	0.281711	-0.0111872	0.0273621	0.0231246	-0.017226	0.0840517	0.167013
GSE34392_ST2_KO_VS_WT_DAY8_LCMV_EFFECTOR_CD8_TCELL_DN	0.00937665	0.0816373	0.0716718	0.380054	0.0244514	0.339198	0.0641858	0.16889	0.144563	0.152743	0.19242	0.0519978	-0.0439604	0.124177	-0.108009	0.0550412	0.125873
GSE34392_ST2_KO_VS_WT_DAY8_LCMV_EFFECTOR_CD8_TCELL_UP	0.0363183	0.108449	0.0494093	0.117627	0.0873088	0.178762	-0.0462006	-0.154853	0.0384997	0.0603172	-0.102608	0.0234226	-0.0955012	0.0138464	-0.0478803	0.0688649	0.00236743
GSE36078_UNTREATED_VS_AD5_INF_IL1R_KO_MOUSE_LUNG_DC_DN	-0.0286259	0.0289075	0.0469567	-0.0263055	0.109997	0.0211169	-0.148347	-0.0510669	-0.00444105	0.0484699	-0.0672113	-0.0305612	-0.0329061	0.000286461	0.0754801	-0.0607394	-0.0423267
GSE36078_UNTREATED_VS_AD5_INF_IL1R_KO_MOUSE_LUNG_DC_UP	-0.0154932	0.108091	0.0447785	0.296566	0.173217	0.175783	0.125507	-0.0520342	0.100122	0.112905	0.154286	0.143648	0.0108856	0.077192	-0.0328578	0.114198	0.0662135
GSE36078_UNTREATED_VS_AD5_INF_MOUSE_LUNG_DC_DN	0.0617745	-0.0234561	0.0329658	0.0806162	-0.0380084	-0.0136706	-0.168875	-0.116106	0.0510203	-0.0351536	-0.0846413	0.0514195	-0.0441721	0.0248508	-0.128972	-0.058227	0.0303973
GSE36078_UNTREATED_VS_AD5_INF_MOUSE_LUNG_DC_UP	-0.0706655	0.0469759	0.048977	0.117218	-0.105697	0.195421	0.155598	0.225761	0.0703273	0.149407	0.313048	0.0536594	-0.0422604	0.14694	0.0447523	0.0799559	0.161758
GSE36078_UNTREATED_VS_AD5_T425A_HEXON_INF_IL1R_KO_MOUSE_LUNG_DC_DN	-0.0577039	0.0360178	0.0247587	0.0570242	-0.00250124	0.0386535	0.0173109	-0.0519868	0.135551	0.0499076	0.0759911	0.0478226	0.0182729	0.0331936	-0.017355	0.0970991	0.0851635
GSE36078_UNTREATED_VS_AD5_T425A_HEXON_INF_IL1R_KO_MOUSE_LUNG_DC_UP	-0.0356067	0.0157168	0.0545891	0.0652763	0.0782589	0.0220624	0.104212	0.0910171	0.144151	0.0226416	0.163431	0.143727	0.0435656	-0.0512465	0.0071255	0.0751211	0.117023
GSE36078_UNTREATED_VS_AD5_T425A_HEXON_INF_MOUSE_LUNG_DC_DN	0.0826774	-0.0629281	0.0154923	0.0113949	-0.0890622	-0.0436878	-0.123401	-0.168151	0.0190586	-0.0462203	-0.142621	-0.0310608	-0.0696228	0.0682765	-0.11098	-0.0405423	-0.0199631
GSE36078_UNTREATED_VS_AD5_T425A_HEXON_INF_MOUSE_LUNG_DC_UP	-0.0217888	0.128864	0.0823815	0.166424	0.244842	0.187054	0.117513	0.0457448	0.185853	0.116647	0.246236	0.0900822	-0.0366033	0.0805863	0.0279589	0.144761	0.138748
GSE36078_WT_VS_IL1R_KO_LUNG_DC_AFTER_AD5_INF_DN	0.0212166	0.0827406	0.0414169	0.176114	0.170552	0.0609097	-0.131699	-0.0240005	0.0685735	0.0878047	0.111876	0.120972	-0.0218431	0.0475173	0.00387075	0.115272	0.182716
GSE36078_WT_VS_IL1R_KO_LUNG_DC_AFTER_AD5_INF_UP	-0.0305423	0.0876437	0.0981405	0.352785	-0.08677	0.244539	0.0650367	0.153822	0.0433183	0.196843	0.333667	-0.0454135	-0.0610369	0.0215017	-0.00716133	0.103434	0.18377
GSE36078_WT_VS_IL1R_KO_LUNG_DC_AFTER_AD5_T425A_HEXON_INF_DN	0.0524124	0.0903059	0.0578676	0.105598	0.235123	0.120218	-0.0316933	-0.0363465	0.156818	0.0689266	-0.0654783	0.0574278	-0.00964761	0.138373	-0.00200151	0.11303	0.0815795
GSE36078_WT_VS_IL1R_KO_LUNG_DC_AFTER_AD5_T425A_HEXON_INF_UP	0.0747111	0.0447036	0.0702618	-0.00190597	0.114058	0.0550998	-0.0926425	-0.141825	0.0127862	-0.00819155	-0.135803	-0.0910659	-0.0464705	-0.0169773	-0.037771	-0.0399791	-0.00914341
GSE36078_WT_VS_IL1R_KO_LUNG_DC_DN	0.0464372	0.0416137	0.0523792	-0.107243	0.159936	0.0603087	-0.121077	-0.150651	0.118396	0.0630441	0.00785606	0.0122211	-0.0354969	0.0659413	-0.010991	0.0483798	0.0303816
GSE36078_WT_VS_IL1R_KO_LUNG_DC_UP	-0.00187696	0.0458195	0.0382512	0.216761	-0.0557574	0.142411	0.0771299	0.120994	-0.103461	0.126158	0.133148	-0.0761412	-0.11203	0.113783	0.0515938	0.069904	0.095354
GSE8835_CD4_VS_CD8_TCELL_CLL_PATIENT_DN	-0.0611915	0.126116	0.0322528	0.295529	-0.132733	0.262379	0.0919603	0.0578682	0.108492	0.110742	0.258157	0.21836	-0.0522057	0.106398	0.0225314	0.108306	0.106904
GSE8835_CD4_VS_CD8_TCELL_CLL_PATIENT_UP	0.0318132	0.0669763	0.0837184	0.168683	0.105511	0.211315	-8.30695e-05	0.0373555	0.0122896	0.111705	0.250911	-0.0922538	-0.0307976	0.0706485	0.001731	0.0409095	0.200155
GSE8835_CD4_VS_CD8_TCELL_DN	-0.0487003	0.036737	0.00937692	0.174411	-0.0787731	0.184478	0.0525677	0.181918	0.102847	0.0983263	0.279404	0.0341279	-0.021495	-0.0458554	0.065136	0.0884437	0.120864
GSE8835_CD4_VS_CD8_TCELL_UP	0.0444786	0.00552908	0.0397246	-0.234766	0.134961	-0.107772	-0.127283	-0.0528781	0.114081	-0.112206	-0.254908	0.135829	0.016789	0.0741688	0.027481	-0.121252	-0.0317238
GSE8835_HEALTHY_VS_CLL_CD4_TCELL_DN	-0.0452072	0.0350337	0.0140343	0.180411	-0.103435	0.111812	0.0821788	0.00523374	0.191822	0.036734	0.213775	-0.0215476	0.00537499	-0.00393586	0.0457487	0.0321433	0.147695
GSE8835_HEALTHY_VS_CLL_CD4_TCELL_UP	-0.0259195	0.0437977	0.0533905	0.144204	0.122086	0.169482	-0.0701893	0.0256187	0.156324	0.11164	0.125528	0.0361533	-0.0743952	0.167234	-0.0307446	0.0824704	0.11754
GSE8835_HEALTHY_VS_CLL_CD8_TCELL_DN	-0.0725141	0.0989085	0.0478725	0.38896	-0.1646	0.236036	0.0404222	0.165156	0.18468	0.0963457	0.247873	0.0774903	0.0392512	0.124886	-0.0380603	0.0818393	0.227432
GSE8835_HEALTHY_VS_CLL_CD8_TCELL_UP	0.0437161	0.0788399	0.0304115	-0.0248049	0.114881	0.055312	-0.169233	-0.113219	0.0667635	-0.0444604	-0.361884	-0.0791301	0.000744856	0.132423	0.00171812	-0.00183499	-0.00581852
Gamma delta T cell-Charonentonf	0.0813875	0.0802673	0.01728	0.31402	-0.24185	0.22923	-0.007261	0.110503	0.129696	-0.0692369	0.239641	-0.0153721	-0.0479646	-0.0727232	-0.144795	0.102965	-0.0357332
Granulocyte traffic-Bagaev	-0.0318756	0.103355	0.151233	0.25802	-0.226735	0.450699	0.145946	0.307326	-0.292303	0.255265	-0.0722448	-0.26598	-0.0319849	0.0376588	0.00334229	0.184096	-0.288231
HADDAD_B_LYMPHOCYTE_PROGENITOR	0.00228162	0.0597002	0.0703861	0.348435	0.104598	0.25302	0.175105	0.00551298	0.103676	0.102769	0.288797	0.167491	-0.0523179	0.0375901	-0.0335085	0.0881155	0.117507
HADDAD_T_LYMPHOCYTE_AND_NK_PROGENITOR_DN	0.0667793	0.103159	0.140679	0.427142	-0.217212	0.323819	0.045262	0.0856246	0.106792	0.164408	0.367627	-0.0182144	-0.111884	0.118906	-0.0238116	0.0549678	0.237461
HADDAD_T_LYMPHOCYTE_AND_NK_PROGENITOR_UP	-0.0667838	0.0617504	0.0352488	0.41976	0.0390501	0.113876	0.106043	0.322487	0.227294	0.0893355	0.332977	0.250676	-0.00641823	0.194826	-0.142808	0.125921	0.307922
HALLMARK_ADIPOGENESIS-H	0.0048852	-0.0122572	0.0557598	-0.0934765	0.110033	-0.0540569	-0.253457	-0.224463	0.162968	0.140134	-0.138501	0.123689	-0.0207022	0.175185	-0.077102	0.0381614	-0.0287139
HALLMARK_ALLOGRAFT_REJECTION-H	0.0577376	0.0311391	0.0345216	0.348319	0.00579332	0.256527	0.029743	-0.00190103	0.0264681	0.1257	0.339411	-0.140562	-0.130479	0.0759284	-0.0399133	0.041888	0.103673
HALLMARK_ANDROGEN_RESPONSE-H	-0.0213661	0.00886943	0.0941513	-0.0960603	0.128717	0.0841087	-0.263214	0.0177004	0.116443	0.12064	0.0180838	0.106718	-0.0615822	0.0701747	-0.0321663	-0.0296374	0.0139811
HALLMARK_ANGIOGENESIS-H	-0.160319	0.0754694	0.00285343	0.525873	-0.35841	0.365012	0.0908529	0.218292	0.237106	0.0486482	0.226942	0.394243	-0.108608	0.135221	-0.12781	0.14413	0.322437
HALLMARK_APICAL_JUNCTION-H	-0.0903185	0.0626353	0.0490819	0.340963	-0.263717	0.230375	0.134043	0.228722	0.0862684	0.0453834	0.317792	0.246791	-0.0522781	0.0866501	-0.0894838	0.142348	0.235709
HALLMARK_APICAL_SURFACE-H	-0.135018	0.0741867	0.0655768	0.23211	-0.156568	0.127153	-0.03948	0.0997049	0.100131	0.196063	0.248358	0.113371	0.00450731	0.0203298	0.0816966	0.147545	0.234535
HALLMARK_APOPTOSIS-H	0.0282708	0.0798422	0.100376	0.273372	0.0366692	0.294205	-0.00148394	0.0901055	0.0797257	0.2315	0.105209	0.105104	-0.0884238	0.145634	-0.18848	0.0533375	0.178639
HALLMARK_BILE_ACID_METABOLISM-H	-0.079124	0.0122309	0.104283	-0.0737383	0.0368629	0.00260241	-0.132626	0.0248624	0.113643	0.179865	-0.0244418	-0.0283616	0.0785894	0.145473	-0.0623534	0.0589398	-0.0727359
HALLMARK_CHOLESTEROL_HOMEOSTASIS-H	0.0211583	-0.0738172	0.0664595	-0.277538	-0.168372	-0.0449366	-0.287086	-0.0724702	-0.0577775	0.0799829	-0.0898116	0.0836752	-0.0671657	0.105618	-0.152214	-0.0450166	-0.0453909
HALLMARK_COAGULATION-H	-0.0976881	0.0806017	0.0771692	0.396445	-0.162692	0.279481	0.0727986	0.240711	0.0832205	0.182436	0.204724	0.272102	-0.0684074	0.0601394	-0.0489345	0.118826	0.238839
HALLMARK_COMPLEMENT-H	0.0285156	0.0945042	0.108677	0.383249	-0.0513188	0.272426	-0.00671124	0.116731	0.0519141	0.210419	0.212324	-0.0536538	-0.123951	0.0311874	-0.0586823	0.0415936	0.106977
HALLMARK_DNA_REPAIR	0.120185	-0.0940657	0.0444359	-0.272544	0.115039	-0.126043	-0.267291	-0.332037	-0.117879	-0.107657	-0.607555	-0.10086	-0.0533127	0.0172483	-0.0912462	-0.165115	-0.184642
HALLMARK_DNA_REPAIR-H	0.120185	-0.0940657	0.0444359	-0.272544	0.115039	-0.126043	-0.267291	-0.332037	-0.117879	-0.107657	-0.607555	-0.10086	-0.0533127	0.0172483	-0.0912462	-0.165115	-0.184642
HALLMARK_E2F_TARGETS-H	0.168828	-0.219161	-0.0314429	-0.533693	-0.0138358	-0.501953	-0.364311	-0.469825	-0.0616924	-0.277472	-0.908889	-0.104554	-0.0650729	0.0291363	0.0054111	-0.405662	-0.445809
HALLMARK_EPITHELIAL_MESENCHYMAL_TRANSITION-H	-0.165476	0.0785041	0.085723	0.661933	-0.372662	0.355695	0.172646	0.34415	0.307185	0.0465581	0.434294	0.500982	-0.0405193	0.152825	-0.0897413	0.138728	0.457751
HALLMARK_ESTROGEN_RESPONSE_EARLY-H	-0.00965968	-0.0700888	0.0754125	-0.0655067	0.00300192	0.0130489	-0.229987	-0.186696	-0.0743828	0.158531	-0.0409231	0.128594	-0.043653	0.113055	0.0262793	-0.0762855	-0.0202187
HALLMARK_ESTROGEN_RESPONSE_LATE-H	0.0186026	-0.112667	0.0896461	-0.200311	-0.0392183	-0.0107161	-0.279252	-0.220126	-0.0721999	0.040983	-0.017421	0.0705461	-0.0342387	0.205391	-0.0243788	-0.108823	-0.144024
HALLMARK_FATTY_ACID_METABOLISM-H	0.0377659	-0.01842	0.0441208	-0.22067	0.0441217	-0.104571	-0.330535	-0.216962	0.0676274	0.132293	-0.211741	0.0499516	-0.0239571	0.138739	-0.0404933	-0.0107089	-0.089973
HALLMARK_G2M_CHECKPOINT-H	0.16435	-0.180909	-0.0126933	-0.487169	-0.00431311	-0.469429	-0.279791	-0.384267	-0.019179	-0.258744	-0.796229	-0.0776667	-0.0813335	-0.00944392	-0.027933	-0.352371	-0.369448
HALLMARK_GLYCOLYSIS-H	0.0365445	-0.107114	0.0285683	-0.161585	-0.207619	-0.0599214	-0.278648	-0.0939182	-0.140321	-0.100949	-0.279649	0.0596399	0.0119292	0.146453	-0.052192	-0.0853781	-0.169954
HALLMARK_HEDGEHOG_SIGNALING-H	-0.172629	0.0634368	0.0367913	0.227	-0.21484	0.265621	0.160903	0.313043	0.0477554	0.0889238	0.0393995	0.0619353	-0.066804	0.0155227	-0.103878	0.0703556	0.129343
HALLMARK_HEME_METABOLISM-H	0.0157552	0.0793881	0.0702971	0.167459	0.0875848	0.16807	-0.0525785	-0.0779345	0.00335831	0.123927	0.226368	-0.150812	0.00637673	0.08022	-0.0859589	0.0866002	0.0389762
HALLMARK_HYPOXIA-H	-0.0827292	-0.000187811	0.0643267	0.336944	-0.195929	0.237158	-0.0545712	0.185394	0.0786199	0.140186	0.261371	0.165908	0.0703389	0.128622	-0.117142	0.119851	0.24525
HALLMARK_IL2_STAT5_SIGNALING-H	0.0189546	0.0690838	0.0475302	0.298267	-0.0747659	0.267972	0.0381131	0.150507	0.0596797	0.180453	0.168805	0.0664776	-0.0568957	0.0258924	-0.0757948	0.0624051	0.13393
HALLMARK_IL6_JAK_STAT3_SIGNALING-H	0.041041	0.0485257	0.0494641	0.420176	-0.117431	0.342913	0.0185393	0.107241	-0.131121	0.199679	0.238833	-0.112339	-0.149978	0.0938231	0.0631102	0.031706	0.0384291
HALLMARK_INFLAMMATORY_RESPONSE-H	0.0159184	0.0607628	0.0483179	0.433393	-0.122036	0.324487	-0.00815709	0.180184	0.0168939	0.199266	0.290707	-0.103506	-0.0533775	0.134795	-0.0281746	0.0666942	0.0778836
HALLMARK_INTERFERON_ALPHA_RESPONSE-H	0.0969372	0.0720231	0.103786	0.167027	0.291141	0.150172	-0.123536	-0.0942886	-0.140263	0.0578847	0.147971	-0.19037	-0.18014	0.0214606	-0.0454092	-0.0783065	0.105184
HALLMARK_INTERFERON_GAMMA_RESPONSE-H	0.0801961	0.0466403	0.0916403	0.39099	0.22396	0.253844	-0.0406489	0.0114606	-0.0788051	0.127273	0.266967	-0.096893	-0.171283	0.0712777	-0.0725798	-0.0139688	0.12036
HALLMARK_KRAS_SIGNALING_DN-H	-0.0655134	-0.000309763	-0.020088	-0.0379363	-0.146089	0.047255	0.0174519	0.194558	0.00753437	0.138151	0.367454	-0.068965	-0.037881	-0.0465742	0.0846533	0.0398455	0.100097
HALLMARK_KRAS_SIGNALING_UP-H	-0.0482765	0.0626113	0.0755795	0.323348	-0.0785577	0.329899	0.0672659	0.222772	0.190342	0.1707	0.294093	0.03587	-0.0278472	0.104656	-0.130946	0.12235	0.202344
HALLMARK_MITOTIC_SPINDLE-H	0.0603143	-0.021075	0.0304202	-0.233081	0.121562	-0.223011	-0.0653017	-0.071617	0.00577687	-0.170549	-0.365085	0.091633	-0.055759	0.00813001	0.0291888	-0.162373	-0.16607
HALLMARK_MTORC1_SIGNALING-H	0.0980121	-0.138385	0.0632367	-0.246026	-0.0167256	-0.166963	-0.414525	-0.315912	-0.0739355	-0.141484	-0.502087	-0.155256	-0.00141015	0.142126	-0.0790092	-0.204471	-0.240521
HALLMARK_MYC_TARGETS_V1-H	0.150979	-0.203224	0.0512028	-0.636239	0.0997634	-0.405027	-0.415884	-0.457607	0.0188374	-0.150521	-0.865675	-0.136444	-0.0906673	-0.169545	0.0303881	-0.271297	-0.334308
HALLMARK_MYC_TARGETS_V2-H	0.174834	-0.190702	0.00628125	-0.775125	0.0580003	-0.438653	-0.311544	-0.481878	-0.0903017	-0.102754	-0.883445	-0.151559	-0.0462879	-0.12898	0.00349051	-0.299053	-0.400399
HALLMARK_MYOGENESIS-H	-0.105036	0.0648867	0.104187	0.486703	-0.239379	0.336206	0.222392	0.180211	0.188108	0.132599	0.473673	0.302536	0.000845888	0.066472	-0.143483	0.1457	0.436781
HALLMARK_NOTCH_SIGNALING-H	0.00745381	0.0420202	0.0654842	0.367905	-0.202747	0.00443629	-0.0139427	0.0357287	-0.063681	0.0802701	-0.185657	0.275005	0.075458	-0.137393	-0.035853	0.0769222	0.0142347
HALLMARK_OXIDATIVE_PHOSPHORYLATION-H	0.151914	-0.0540495	0.0694192	-0.239929	0.0886344	-0.241133	-0.497748	-0.364432	-0.0928563	0.0309874	-0.357057	-0.0389573	-0.0388038	0.0287137	-0.0473207	-0.107217	-0.167942
HALLMARK_P53_PATHWAY-H	0.017753	0.134033	0.0614109	0.138521	0.0707637	0.274791	0.000446479	0.147076	-0.132573	0.148568	0.0422533	0.22605	0.111383	0.111911	-0.119765	0.280382	0.0780421
HALLMARK_PANCREAS_BETA_CELLS-H	-0.088688	0.0223341	0.188907	0.0438512	-0.0964596	0.0363881	0.0380514	0.184877	-0.067075	0.0497086	0.310744	-0.0216785	-0.0791689	-0.160804	0.0248482	0.0665575	0.0664915
HALLMARK_PEROXISOME-H	0.0102098	-0.0551499	0.0566179	-0.223177	0.0677029	-0.0817096	-0.281172	-0.255278	0.0268502	0.112249	-0.289245	0.017858	-0.0252778	0.146103	0.0204044	-0.0218564	-0.113072
HALLMARK_PI3K_AKT_MTOR_SIGNALING-H	0.107669	0.0358984	0.0342974	-0.0135473	0.0389267	0.136829	-0.257306	-0.242974	-0.0863485	0.0434373	-0.227072	-0.248777	-0.0382151	0.198981	-0.0741582	-0.0786694	-0.00491526
HALLMARK_PROTEIN_SECRETION-H	-0.0418639	0.0635638	0.0920517	0.148498	0.279914	-0.0564784	-0.345218	-0.0672209	0.00819258	-0.0197538	-0.141648	-0.00984906	-0.0715613	0.228043	-0.0460626	-0.0917819	-0.020205
HALLMARK_REACTIVE_OXYGEN_SPECIES_PATHWAY-H	0.115972	-0.000898648	0.0880634	0.0883326	0.00226376	0.105259	-0.205718	-0.171933	-0.101583	0.170957	-0.29075	-0.0401309	-0.0480176	0.164413	-0.0228822	-0.014447	0.027658
HALLMARK_SPERMATOGENESIS-H	0.0767479	-0.118882	-0.00642319	-0.171547	0.0420789	-0.160884	-0.15397	-0.150358	0.0322438	-0.0923425	-0.144618	-0.212429	-0.0518782	-0.0579037	0.0833016	-0.0991867	-0.0906171
HALLMARK_TGF_BETA_SIGNALING-H	-0.0381927	0.0784356	0.10967	0.195796	-0.0498767	0.2511	0.114443	0.0346926	0.0508414	0.07617	0.0749407	0.306758	-0.041565	0.186696	-0.0363699	0.0725365	0.139567
HALLMARK_TNFA_SIGNALING_VIA_NFKB-H	0.0322129	0.0708645	0.159765	0.426082	-0.0476582	0.358281	0.143037	0.328053	0.0837011	0.295215	0.25524	0.180465	0.0231938	0.208484	-0.151142	0.181392	0.160214
HALLMARK_UNFOLDED_PROTEIN_RESPONSE-H	0.0726066	-0.102278	0.0433429	-0.169759	0.0896318	-0.101968	-0.321396	-0.284033	-0.0728617	-0.104701	-0.504489	0.055609	-0.118964	0.0102751	-0.0612276	-0.181406	-0.155266
HALLMARK_UV_RESPONSE_DN-H	-0.11115	0.137272	0.119806	0.52653	-0.0572607	0.245675	0.149271	0.289548	0.266588	0.126364	0.432509	0.350361	-0.0158423	0.14443	-0.126505	0.20162	0.31341
HALLMARK_UV_RESPONSE_UP-H	0.124584	-0.0522286	0.064423	0.0238921	0.00921136	0.0865684	-0.202128	-0.211131	-0.0621962	0.0586817	-0.185423	-0.0312289	-0.0115559	0.0816924	-0.0675986	-0.0813583	-0.0668592
HALLMARK_WNT_BETA_CATENIN_SIGNALING-H	-0.0187667	0.0408273	0.0427227	-0.0644309	-0.150503	0.153893	0.154514	0.0302586	-0.0793681	0.111461	-0.207513	0.2277	0.167204	0.00697012	-0.125153	0.117275	-0.0396679
HALLMARK_XENOBIOTIC_METABOLISM-H	-0.0536051	0.0376056	0.0481457	-0.190427	-0.112665	0.0414619	-0.1377	-0.0663552	-0.0115692	0.200654	-0.00635828	0.0153938	0.0266365	0.107815	0.0067406	0.0565648	-0.0453206
HATADA_METHYLATED_IN_LUNG_CANCER_DN	-0.0150157	-0.0306347	-0.0910562	-0.128311	-0.0263301	-0.0571471	0.0306792	0.0653195	-0.0318167	0.00358316	-0.0162358	-0.0959851	0.0563576	-0.136411	0.174296	0.0223625	-0.157248
HATADA_METHYLATED_IN_LUNG_CANCER_UP	-0.0787136	0.0799232	0.0251479	0.345035	-0.173889	0.292047	0.260848	0.19434	0.154827	0.183109	0.326218	0.0801399	0.0247848	0.0348198	-0.0235322	0.132345	0.290323
HAY_BONE_MARROW_CD34_POS_CLP-CP	0.0379112	0.164873	0.18445	0.5333	-0.191815	0.395025	0.33198	0.272516	0.285657	0.211939	0.232171	-0.0912087	0.197048	-0.221153	-0.0306156	0.11256	0.288505
HAY_BONE_MARROW_CD34_POS_EO_B_MAST-CP	-0.090775	0.153481	-0.0359024	0.50013	-0.129539	0.157948	0.14863	0.275953	0.211062	0.205045	0.750814	0.105632	0.0526697	0.456445	-0.116679	0.207147	0.370993
HAY_BONE_MARROW_CD34_POS_ERP-CP	-0.107521	-0.0325937	-0.00173067	-0.0380125	0.169014	-0.00851567	0.179402	0.244678	0.405939	0.167247	0.153897	0.358669	0.00730044	0.171968	0.0226678	0.162691	0.174395
HAY_BONE_MARROW_CD34_POS_ERP_EARLY-CP	-0.0562258	0.201242	0.0296281	-0.000432236	0.200765	0.196486	0.342447	0.253518	-0.046963	0.155611	0.399939	0.0342449	0.0514413	0.0964234	-0.122649	0.188278	0.0513882
HAY_BONE_MARROW_CD34_POS_GRAN-CP	0.0456538	0.0439909	0.145053	0.401534	-0.26634	0.0214656	-0.0430451	0.0706007	-0.133131	0.245477	0.274781	0.066074	-0.151987	0.318608	-0.0624865	0.110678	0.447112
HAY_BONE_MARROW_CD34_POS_HSC-CP	-0.092602	0.0753055	0.0816343	0.108297	-0.139323	0.0433675	0.158023	0.136091	0.204278	0.109718	0.279271	0.220641	0.00964436	-0.0507899	-0.000179879	0.16877	0.224903
HAY_BONE_MARROW_CD34_POS_LMPP-CP	-0.173473	0.180867	-0.0624307	-0.0435865	-0.195394	0.37097	0.187309	0.270279	-0.0824535	0.231565	0.790195	0.0766186	0.282156	-0.33811	-0.00972357	0.206714	0.130486
HAY_BONE_MARROW_CD34_POS_LYMPHOID_UNK-CP	-0.056239	-0.138472	-0.0672066	-0.149992	-0.116135	0.0453862	-0.23146	0.0705164	0.0499871	-0.10088	-0.222861	-0.264671	0.11313	0.00116247	0.0966692	0.037761	0.0628255
[truncated: 3,977 more rows]
