# Supplementary material for: Pan-cancer transcriptional atlas of minimal residual disease links DUSP1 to chemotherapy persistence
Source: Exp Hematol Oncol. 2024 Apr 16;13:42. doi: 10.1186/s40164-024-00509-3 (PMC11020193; doi:10.1186/s40164-024-00509-3)
Supplement: Supplementary file 4 — Additional file 4: Table S4. Illma differential expression analysis of immune infiltrates. [file 40164_2024_509_MOESM4_ESM.xlsx]

## Sheet: Timer_total_18datasets_MCP_logF
cell	B1_GSE122630	B2_GSE123845	O1_GSE146965	R1_GSE15781	O2_GSE162714	E1_GSE165252	B3_GSE180280	B4_GSE191127	C1_GSE207194	O3_GSE227100	R2_GSE233517	B5_GSE32072	B6_GSE32603	B7_GSE43816	G1_GSE63035	B8_GSE87455	R3_GSE94104
B cell_MCPCOUNTER	0.51	-0.23	0.01	0.86	0.09	1.78	-0.35	-0.96	-0.21	0.66	0.73	-0.56	-0.09	-0.06	-0.02	-0.06	-0.29
Cancer associated fibroblast_MCPCOUNTER	-0.4	0.5	0.35	2.89	-1.09	0.96	0.74	1	0.74	0.26	1.8	1.04	-0.01	0.18	-0.02	0.17	0.79
Endothelial cell_MCPCOUNTER	-0.21	0.09	0.02	0.97	-0.28	0.7	0.33	0.2	0.46	0.2	0.29	0.76	-0.06	0	-0.04	0.33	-0.03
Macrophage/Monocyte_MCPCOUNTER	0.14	0.32	0.07	0.93	0.17	0.95	0.21	0.02	0.35	0.12	0.91	-0.35	-0.13	0.28	-0.01	0.07	0.22
Monocyte_MCPCOUNTER	0.14	0.32	0.07	0.93	0.17	0.95	0.21	0.02	0.35	0.12	0.91	-0.35	-0.13	0.28	-0.01	0.07	0.22
Myeloid dendritic cell_MCPCOUNTER	0.23	0.38	-0.04	1.14	-0.29	0.39	0.22	0.25	0.67	0.45	0.48	-0.45	0.04	0.11	-0.08	0.04	0.15
NK cell_MCPCOUNTER	-0.04	0.14	0	0.05	0.37	0.21	0.06	-0.07	0.08	0.19	0.24	-0.42	0.12	-0.09	-0.06	0.02	0.29
Neutrophil_MCPCOUNTER	-0.01	0.1	0.01	-0.1	0.19	0.9	0.11	0.19	0.28	0.43	0.22	-0.79	0.04	0.04	0	0.04	-0.44
T cell CD8+_MCPCOUNTER	NA	0.34	0	0.08	0.83	-0.49	0.31	-0.17	0.21	0.61	0.52	-0.13	0	0.09	0.01	0.02	0.64
T cell_MCPCOUNTER	0.25	0.25	0	0.04	0.33	-0.6	0.17	-0.53	-0.24	0.37	0.38	-0.31	-0.22	-0.08	0	0.03	0.12
cytotoxicity score_MCPCOUNTER	0.1	0.32	-0.01	0.61	0.69	0.07	0.22	-0.23	-0.19	0.55	1.09	-0.65	0.08	0.06	-0.06	0.13	0.57
