# Supplementary material for: Pan-cancer transcriptional atlas of minimal residual disease links DUSP1 to chemotherapy persistence
Source: Exp Hematol Oncol. 2024 Apr 16;13:42. doi: 10.1186/s40164-024-00509-3 (PMC11020193; doi:10.1186/s40164-024-00509-3)
Supplement: Supplementary file 6 — Additional file 6: Table S5. P value and logFC of differential gene expression analysis results of single cell sequencing datasets. [file 40164_2024_509_MOESM6_ESM.xlsx]

## Sheet: p value
gene	B cell	Cycling	Endothelium	Epithelium	Fibroblast	Mast cell	Myeloid	Neutrophil	Plasma blast	T cell	total
7SK.2			4.24024e-06	0.207598	2.47115e-45	1.20985e-40	1.1791e-208	5.77274e-204	0	0
A1BG			1.40162e-11	6.8622e-07	0.0844037	1	1.9338e-22	9.46768e-18			6.89656e-16
A1BG-AS1			0.00811309	1			0.000682556	1			4.06215e-05
A2M			1.19879e-12	5.86916e-08	5.17996e-10	2.53606e-05	5.5758e-58	2.72986e-53	7.29689e-232	3.57248e-227	0.00272608
A2M-AS1			0.0872457	1			3.25114e-06	0.159173
A2ML1							0.224584	1
A4GALT			4.28661e-08	0.00209868	1.97964e-16	9.69214e-12	3.69297e-196	1.80804e-191	3.11864e-32	1.52685e-27
AAAS	0.773493	1
AACS
AADAC							0.788079	1	8.48705e-38	4.15518e-33
AADACP1			5.91489e-14	2.89587e-09			1.11871e-12	5.47708e-08
AADAT			0.00387069	1			1.13287e-12	5.5464e-08
AAED1			1.2161e-45	5.95388e-41	0.00581216	1	1.04868e-104	5.13423e-100			0.467912
AAGAB			2.15932e-11	1.05718e-06
AAK1	4.35128e-12	2.13035e-07	4.52563e-11	2.2157e-06							1.92216e-12
AAMDC	8.75251e-13	4.28514e-08	6.65751e-10	3.25945e-05							4.32643e-17
AAMP
AARD			2.24928e-07	0.0110123			0.775085	1			4.085e-08
AARS			5.49608e-31	2.69082e-26			6.01686e-79	2.94579e-74
AARS2					0.77645	1			0.544216	1
AARSD1	2.35412e-43	1.15256e-38	6.25684e-12	3.06329e-07	0.0526214	1			0.00797762	1	0.284409
AASDH							1.46805e-43	7.18741e-39	0.481703	1	0.00210513
AASDHPPT					7.16592e-14	3.50836e-09
AASS							6.73762e-73	3.29867e-68	0.0107219	1	0.0301076
AATF											5.62781e-20
AATK							8.29598e-05	1			0.000902939
AB019441.29							2.48542e-35	1.21684e-30	2.4022e-13	1.17609e-08
ABAT			9.04934e-07	0.0443046	0.106323	1			6.70331e-25	3.28187e-20	0.00698125
ABCA1	0.0628481	1	3.46818e-12	1.69799e-07			1.11642e-46	5.46587e-42	0.135892	1
ABCA10									9.51007e-88	4.65603e-83
ABCA12			4.29247e-16	2.10155e-11			2.44014e-33	1.19467e-28
ABCA13			1.93249e-28	9.46126e-24			4.12562e-280	2.01986e-275
ABCA17P							8.80843e-31	4.31252e-26
ABCA2	0.526612	1	4.63482e-05	1			0.00243354	1
ABCA3			0.000115118	1	2.08892e-07	0.0102272	0.109059	1
ABCA4							3.26932e-18	1.60062e-13
ABCA5	0.0127781	1	7.66158e-07	0.0375103			2.02332e-111	9.90599e-107	0.0123464	1
ABCA6									1.49234e-145	7.30637e-141
ABCA7	8.81576e-05	1	0.000254879	1	0.260174	1			2.28371e-16	1.11808e-11	8.63046e-12
ABCA8	3.56888e-19	1.74729e-14	1.1387e-48	5.57497e-44	0.718499	1	9.66856e-104	4.73363e-99	8.85402e-140	4.33484e-135	0.0514536
ABCA9									1.4681e-82	7.18766e-78
ABCB1					4.7718e-14	2.33622e-09	3.51565e-05	1	1.44807e-07	0.00708959	0.0145941
ABCB10	0.269641	1	0.000812084	1	0.0256725	1
ABCB4	1.88801e-18	9.24351e-14			0.0681385	1
ABCB6			0.00036927	1	0.252845	1			4.13902e-33	2.02642e-28
ABCB7											7.93348e-05
ABCB8	2.55762e-19	1.25219e-14			0.00522968	1					1.91164e-83
ABCB9							0.177636	1			5.39666e-06
ABCC1	0.73623	1	4.9563e-22	2.42656e-17			3.442e-100	1.68517e-95
ABCC10											0.102855
ABCC2							2.47926e-14	1.21382e-09
ABCC3			1.05439e-30	5.1622e-26	0.54235	1	1.14677e-24	5.61445e-20	1.02595e-35	5.02296e-31
ABCC4	0.891811	1							1.79779e-25	8.80179e-21	7.26399e-73
ABCC5	0.522297	1	1.85588e-36	9.08623e-32			0	0			5.59242e-09
ABCC6							2.17586e-28	1.06528e-23
ABCC9					0.0616689	1	6.54214e-29	3.20297e-24	5.21632e-131	2.55386e-126
ABCD1			2.60731e-05	1	0.000203558	1					0.0121375
ABCD2	0.0689385	1	1.7273e-05	0.84567
ABCD3							1.48792e-08	0.000728471
ABCD4					1.42713e-16	6.98709e-12
ABCE1
ABCF1			0.489004	1
ABCF2			0.00322681	1							1.61899e-05
ABCF2.1	5.85205e-13	2.86511e-08	1.09951e-05	0.538309	1.39718e-29	6.84043e-25			4.42234e-09	0.000216513	2.91237e-13
ABCF3							2.81145e-43	1.37646e-38
ABCG1	6.00339e-63	2.9392e-58	1.69154e-175	8.2816e-171	5.03423e-19	2.46471e-14	0	0
ABCG2			2.17078e-14	1.06279e-09			1.64663e-17	8.06176e-13
ABHD10	0.000556328	1	8.72971e-16	4.27398e-11			2.08378e-55	1.0202e-50
ABHD11	3.72023e-09	0.000182139
ABHD11-AS1			2.06902e-05	1
ABHD12			2.16122e-13	1.05811e-08			5.70395e-84	2.7926e-79			1.21369e-07
ABHD12B			7.84587e-08	0.00384126			8.67254e-129	4.24599e-124
ABHD13
ABHD14A			0.389307	1					0.00109171	1	7.67812e-14
ABHD14B					0.932726	1			3.26728e-05	1	1.60654e-07
ABHD15			1.57555e-13	7.71372e-09	0.0100369	1	4.25653e-16	2.08396e-11			0.087799
ABHD16A			1.93395e-24	9.46842e-20			1.21255e-106	5.93653e-102	8.84199e-31	4.32895e-26	9.72575e-06
ABHD17A	2.8837e-52	1.41183e-47	5.69502e-30	2.78822e-25	6.03764e-22	2.95597e-17			0.0867662	1	1.40249e-28
ABHD17AP3			2.30993e-11	1.13092e-06
ABHD17B	0.158795	1	4.40132e-22	2.15484e-17			1.19473e-87	5.84926e-83			0.00832577
ABHD17C			7.34423e-12	3.59566e-07	3.94567e-05	1	5.0803e-74	2.48727e-69
ABHD18									0.0568917	1
ABHD2	0.120391	1	3.96091e-63	1.93922e-58	1.49683e-07	0.00732831	0	0			5.59576e-13
ABHD3			2.64668e-27	1.29579e-22			1.60609e-279	7.86324e-275
ABHD4	0.0196212	1	2.40485e-31	1.17739e-26			5.32801e-112	2.60854e-107
ABHD5	0.021043	1	1.61744e-06	0.0791884			1.45772e-57	7.13687e-53	5.79055e-22	2.83499e-17	2.49299e-15
ABHD6			4.46555e-12	2.18629e-07			3.97398e-32	1.94562e-27			0.000580185
ABHD8											4.40021e-06
ABI1					3.81776e-09	0.000186914
ABI3					0.000111566	1			0.0670301	1	2.36254e-06
ABI3BP					5.18721e-13	2.53961e-08	5.11929e-31	2.50635e-26	1.54075e-91	7.54335e-87
ABITRAM					0.875545	1			2.55031e-34	1.24861e-29
ABL1	0.00213285	1	1.55402e-10	7.60832e-06					0.206145	1
ABL2					0.237653	1	1.13361e-22	5.55005e-18	2.49152e-12	1.21982e-07	0.000547126
ABLIM1					2.21116e-24	1.08256e-19	1.4408e-31	7.05401e-27	7.49442e-41	3.66919e-36
ABLIM2					0.000164155	1
ABLIM3							0.210114	1
ABO			1.14151e-40	5.58872e-36			0	0
ABR					0.0184659	1	0.00556414	1
ABRACL	4.44965e-159	2.1785e-154	1.46712e-22	7.18288e-18	0.00498206	1			3.72355e-254	1.82301e-249	8.18278e-15
ABRAXAS1			0.484116	1	2.35997e-06	0.115542	3.75793e-37	1.83984e-32	2.8952e-41	1.41746e-36	0.00876247
ABRAXAS2	0.365089	1	4.73345e-07	0.0231745	9.02064e-15	4.41642e-10			1.98138e-17	9.70065e-13
ABT1											2.62038e-10
ABTB1			3.55041e-06	0.173825					0.0172543	1	7.96445e-10
ABTB2			0.00818039	1			2.42234e-110	1.18595e-105	1.38664e-25	6.78887e-21
AC000068.1
AC002044.1	1.13177e-20	5.54105e-16	6.04317e-51	2.95868e-46			8.98823e-21	4.40055e-16
AC002070.1					0.0245837	1					0.00011568
AC002075.4							1.57311e-53	7.70179e-49	1.91223e-10	9.36208e-06
AC002091.2
AC002310.1					0.0442405	1					0.0106659
AC002310.12							4.07207e-19	1.99365e-14	4.12093e-08	0.00201756
AC002451.1					0.00610713	1
AC002456.1
AC002456.2									3.47143e-09	0.000169958
AC002467.1			0.183719	1			2.13061e-06	0.104312			0.00430372
AC002467.7			3.09267e-10	1.51414e-05	0.184034	1	2.51875e-35	1.23316e-30
AC002480.2					4.99069e-06	0.244339
AC002553.1					0.0178469	1					0.342799
AC002558.3	4.67937e-32	2.29097e-27	7.13494e-05	1	0.611428	1
AC003072.1			3.2915e-05	1			1.55972e-25	7.63624e-21
AC003075.4
AC003092.1									2.98195e-32	1.45993e-27
AC003102.1			0.00035988	1	0.0003687	1	1.41709e-24	6.93792e-20			0.0013075
AC003681.1	0.0559013	1	0.0288452	1	0.00394277	1					0.0870802
AC003973.3							3.59018e-48	1.75771e-43
AC004024.1			6.91074e-08	0.00338343			6.7157e-10	3.28794e-05
AC004057.1							1.65682e-93	8.11163e-89	2.91063e-10	1.42502e-05
AC004069.1			0.470415	1			1.00952e-19	4.94251e-15
AC004076.2					0.000900333	1
AC004130.1			1.1906e-05	0.582906			7.74653e-65	3.79262e-60			2.72725e-09
AC004130.2			0.00155627	1							1.17068e-05
AC004148.1			0.0058235	1					1.06319e-27	5.20529e-23
AC004148.2					8.61814e-15	4.21936e-10	0.000160552	1			3.42351e-06
AC004223.1							0.00141153	1
AC004233.3
AC004241.1
AC004241.3			4.912e-06	0.240487			2.19611e-10	1.0752e-05
AC004257.3									5.87256e-52	2.87515e-47
AC004381.6			0.0110537	1
AC004386.1	1.51209e-21	7.40307e-17	2.59468e-06	0.127033			3.7266e-23	1.82451e-18
AC004453.1	1.66961e-115	8.17423e-111	3.10837e-50	1.52182e-45			5.38472e-66	2.6363e-61			8.45077e-11
AC004453.8			9.00263e-08	0.0044076			1.98417e-81	9.7143e-77	1.96218e-33	9.60663e-29	1.93341e-05
AC004520.1	0.0292018	1									4.69943e-47
AC004540.1					0.252963	1
AC004540.2					6.26404e-06	0.306681
AC004540.5					0.0043155	1			2.81905e-16	1.38018e-11
AC004552.1			1.2777e-05	0.625549
AC004556.1			1.55081e-12	7.59263e-08	2.18887e-09	0.000107165	0.000145496	1	3.32962e-42	1.63015e-37	0.005887
AC004556.3			1.14253e-14	5.59373e-10					3.45347e-27	1.69078e-22
AC004656.1	8.809e-12	4.3128e-07	2.37049e-11	1.16057e-06			1.1644e-33	5.70076e-29			0.00156748
AC004687.1	1.39878e-36	6.84829e-32	6.40858e-05	1			0.000704347	1			3.55279e-06
AC004791.2											4.38999e-14
AC004812.2					0.00304318	1	1.88575e-45	9.23246e-41	2.59306e-13	1.26953e-08
AC004816.1			0.000235576	1			1.22423e-21	5.9937e-17
AC004832.6
AC004836.1							4.72688e-45	2.31423e-40
AC004839.1					0.0242272	1
AC004846.2
AC004847.1	1.8911e-09	9.25864e-05	5.54595e-21	2.71524e-16
AC004854.2											4.06674e-09
AC004865.2	0.000521585	1	0.223365	1							2.96071e-15
AC004870.4							3.16914e-32	1.55158e-27
AC004889.1	0.00615935	1	5.20418e-15	2.54791e-10	0.0349108	1	3.65074e-113	1.78737e-108	9.60424e-32	4.70214e-27
AC004890.1			1.23472e-07	0.00604507			4.26065e-08	0.00208597
AC004893.11							2.20112e-16	1.07765e-11
AC004917.1											6.35533e-07
AC004918.1	0.00342259	1			4.20395e-06	0.205821					5.67929e-22
AC004921.1			0.180203	1
AC004922.1	4.52914e-06	0.221742	1.16595e-07	0.00570837
AC004943.2							8.48407e-28	4.15372e-23
AC004951.1			1.08717e-05	0.532266	0.000665154	1			2.75413e-05	1
AC004951.4							2.06855e-46	1.01274e-41
AC004951.6	0.000159416	1	5.28163e-22	2.58583e-17	0.0127415	1	2.15946e-135	1.05725e-130
AC004967.7							8.00909e-17	3.92117e-12
AC004988.1			2.56621e-10	1.25639e-05
AC005034.3			3.1392e-08	0.00153692			2.00753e-12	9.82864e-08
AC005037.1	5.90811e-06	0.289255	0.0072511	1
AC005062.2							4.64633e-14	2.2748e-09
AC005070.3			0.292098	1							4.18925e-05
AC005076.1			0.0739116	1	2.93547e-07	0.0143717					0.0472245
AC005082.12			5.16768e-16	2.53005e-11			9.84541e-112	4.82021e-107
AC005083.1							0.544802	1
AC005154.6									0.000216775	1
AC005224.3			0.0492612	1
AC005229.4			3.77678e-10	1.84907e-05	0.000219498	1	1.635e-28	8.0048e-24	3.08797e-18	1.51184e-13
AC005253.1					0.00068719	1					0.00718832
AC005255.1
AC005261.1	0.0231019	1	1.51675e-07	0.00742585	8.15192e-10	3.9911e-05	1.48964e-50	7.29311e-46	1.94975e-34	9.54578e-30	0.000147619
AC005261.2			3.80595e-06	0.186335			2.90015e-17	1.41988e-12	2.66702e-18	1.30574e-13
AC005261.3	0.000191459	1	1.31998e-05	0.646248	0.000121323	1	1.33008e-13	6.51194e-09
AC005261.4
AC005262.1	9.0186e-14	4.41541e-09	3.60571e-17	1.76532e-12			1.06591e-33	5.21858e-29
AC005280.2
AC005301.9							2.06607e-18	1.01153e-13	1.39071e-18	6.80879e-14
AC005332.1											0.00995682
AC005332.3			0.000355796	1			1.4939e-14	7.31399e-10
AC005332.4	0.826572	1	1.35879e-13	6.6525e-09	0.0595289	1	4.69865e-23	2.30041e-18			0.040926
AC005332.5	1.39195e-05	0.681486			0.00179972	1
AC005332.6	1.7836e-10	8.73235e-06	1.91294e-34	9.36554e-30			4.67247e-143	2.2876e-138	8.82958e-12	4.32287e-07	1.9414e-05
AC005332.7			5.08749e-07	0.0249078	4.58526e-13	2.2449e-08	0.0473637	1	9.65151e-08	0.00472528	7.7396e-07
AC005332.9			0.000502441	1	0.764258	1	0.68199	1
AC005523.2	0.00740171	1	0.0498443	1			5.09671e-29	2.4953e-24	0.0549334	1
AC005537.1							0.00951777	1
AC005537.2							1.16604e-06	0.0570881
AC005562.1	2.04802e-41	1.00269e-36			0.603259	1			1.21079e-41	5.92792e-37	0.000489608
AC005632.3					0.00232021	1
AC005670.3	5.72532e-67	2.80306e-62			0.0963316	1			2.4366e-44	1.19294e-39	0.0586102
AC005674.2	3.56677e-07	0.0174626	0.000226415	1
AC005726.1	0.000631238	1	0.00111791	1			6.50521e-27	3.18489e-22			0.0165909
AC005726.3			4.36899e-05	1
AC005726.5											0.00870491
AC005776.1							1.20141e-45	5.88198e-41
AC005785.5							5.30553e-20	2.59754e-15
AC005789.11									4.50038e-19	2.20334e-14
AC005831.1	2.00946e-06	0.098381	8.43014e-12	4.12731e-07
AC005837.1			0.000357619	1	0.00563438	1
AC005838.2					0.249967	1	0.00067826	1			0.00949323
AC005840.1	1.44693e-33	7.084e-29	1.27861e-15	6.25994e-11			3.52994e-38	1.72822e-33
AC005840.2							5.92958e-19	2.90307e-14
AC005912.1	2.73628e-129	1.33966e-124	4.47582e-80	2.19132e-75			2.54274e-95	1.2449e-90			1.06032e-07
AC005921.2	0.000616737	1	0.0778128	1	3.93495e-07	0.0192651			1.21483e-28	5.94771e-24	0.000552588
AC006001.3	1.84859e-15	9.05049e-11	7.5144e-31	3.67897e-26			1.34951e-57	6.60705e-53
AC006033.2			0.000674302	1
AC006064.4							1.94113e-22	9.50359e-18
AC006077.3			3.99438e-10	1.95561e-05			3.93565e-20	1.92686e-15	0.00319462	1
AC006129.2	5.22574e-08	0.00255847
AC006141.1	4.10026e-19	2.00745e-14	0.0088348	1
AC006206.1							0.00918037	1
AC006213.2	1.10209e-05	0.53957
AC006230.1	5.05996e-42	2.4773e-37									0.000293529
AC006273.5							4.85434e-31	2.37664e-26
AC006333.2			6.69231e-07	0.0327649	0.0767736	1	6.65823e-38	3.2598e-33	8.31982e-17	4.0733e-12	0.004756
AC006449.6	2.5247e-10	1.23607e-05	0.00163017	1			0.0745392	1			4.79169e-06
AC006452.1							5.11191e-69	2.50274e-64
AC006453.2			1.70261e-07	0.0083358			0.0427566	1	1.41091e-25	6.90766e-21
AC006460.2			0.899773	1
AC006480.2			0.0432051	1	0.244911	1	3.91862e-06	0.191852
AC006483.1
AC006504.5			3.81973e-09	0.00018701	0.00689486	1	5.37004e-50	2.62912e-45	1.53292e-08	0.0007505
AC006511.3	1.65388e-22	8.09721e-18	8.80845e-10	4.31253e-05			3.32394e-12	1.62737e-07			0.000495837
AC006942.1											0.0223455
AC006942.4									0.00485722	1
AC006970.1
AC006978.1			1.36802e-08	0.000669769			1.7441e-28	8.53896e-24
AC006978.6			0.000146687	1			1.37244e-47	6.71934e-43	8.73167e-14	4.27494e-09
AC006994.2									3.33964e-05	1
AC007014.1											0.130049
AC007032.1					0.000580609	1	1.85127e-06	0.0906365	4.50406e-17	2.20514e-12	0.00242734
AC007066.2			4.71455e-06	0.23082			2.741e-25	1.34197e-20
AC007098.1	1.40192e-81	6.86367e-77	1.35458e-144	6.6319e-140	0.740889	1	1.50344e-264	7.36068e-260	2.80604e-11	1.37381e-06	3.12086e-05
AC007114.1							2.63488e-26	1.29001e-21
AC007114.2			0.000657144	1	0.000350718	1					1.00769e-12
AC007160.1							2.28152e-11	1.11701e-06
AC007182.2			4.44593e-05	1
AC007191.1			2.04002e-09	9.98774e-05
AC007191.4							4.41043e-24	2.1593e-19
AC007216.4	0.000145964	1	0.00984713	1
AC007228.1			2.72349e-10	1.33339e-05			4.51049e-16	2.20829e-11
AC007228.9							0.000184968	1
AC007238.1			3.31077e-05	1			2.13161e-16	1.04362e-11
AC007246.3					0.0152224	1
AC007262.2
AC007278.1											7.05642e-05
AC007292.3							1.50651e-19	7.37571e-15
AC007318.1			1.04332e-06	0.05108
AC007325.4					0.000211978	1	4.51383e-24	2.20993e-19
AC007336.1					0.177318	1					0.0588001
AC007342.3
AC007342.5							1.11627e-11	5.46513e-07
AC007342.9
AC007365.1											0.000162115
AC007382.1			3.26335e-05	1
AC007383.2			0.155619	1	0.167406	1
AC007384.1	5.09895e-29	2.4964e-24
AC007388.1					3.15178e-17	1.54308e-12			0.23852	1	0.0194748
AC007389.3							0.000108796	1
AC007390.2			0.00339526	1
AC007405.6							1.60073e-71	7.83703e-67
AC007406.5	0.0215287	1	0.00404102	1			3.14358e-08	0.00153907			0.000402474
AC007485.2			4.23435e-10	2.0731e-05			6.85643e-15	3.35684e-10
AC007541.1					0.00730434	1			3.28421e-19	1.60792e-14	0.00819672
AC007566.1
AC007569.1	8.94718e-07	0.0438045
AC007608.3											3.28035e-05
AC007613.1			4.89912e-05	1							0.000559074
AC007671.1											3.18917e-06
AC007681.1					0.00160313	1
AC007686.3			0.000299985	1
AC007688.1	6.08268e-29	2.97802e-24	5.73295e-09	0.00028068			5.28952e-41	2.5897e-36
AC007743.1					0.189481	1
AC007773.2							1.51474e-20	7.416e-16
AC007906.2			1.15288e-10	5.64436e-06			1.93591e-99	9.47804e-95
AC007950.2											0.00535737
AC007952.4	4.62465e-28	2.26418e-23	1.23482e-06	0.0604555	4.43129e-08	0.00216951			1.46361e-20	7.16567e-16	5.97705e-10
AC007969.1	4.05505e-304	1.98531e-299	9.7399e-264	4.76856e-259			0	0	1.03816e-27	5.08274e-23	2.88095e-18
AC007969.5			6.4e-05	1			1.54857e-114	7.58163e-110	8.74031e-21	4.27917e-16	4.05761e-05
AC007996.1			0.00169129	1			2.43158e-17	1.19048e-12
AC008014.1	4.02036e-09	0.000196833									0.00486026
AC008026.1	6.03418e-86	2.95427e-81	3.033e-70	1.48493e-65			2.83642e-112	1.38869e-107			4.51749e-07
AC008026.2	2.12255e-23	1.03918e-18	5.22278e-07	0.0255702			0.000175439	1
AC008033.3
AC008035.1							1.15271e-18	5.64355e-14			2.26169e-08
AC008038.1	7.23818e-135	3.54374e-130	5.01668e-106	2.45612e-101	0.110954	1	3.09327e-161	1.51443e-156	6.19566e-13	3.03333e-08	3.97719e-10
AC008040.5
AC008074.2	0.00577969	1	2.4394e-07	0.0119431			1.98036e-09	9.69562e-05
AC008074.3			0.00659463	1							0.00190038
AC008083.2			0.00298025	1
AC008105.2							7.61137e-22	3.72645e-17
AC008105.3			0.450442	1	0.199519	1	2.45474e-20	1.20182e-15	9.97198e-35	4.88218e-30	0.840967
AC008115.3			0.0125474	1
AC008124.1	0.0023496	1	1.29914e-10	6.36047e-06	1.66329e-10	8.1433e-06	8.30181e-44	4.06448e-39	1.47152e-12	7.2044e-08
AC008149.2					0.756216	1
AC008155.1	9.85131e-44	4.8231e-39	2.5328e-72	1.24003e-67	0.876201	1	1.90834e-117	9.34305e-113			0.00141622
AC008264.2					0.000302614	1
AC008267.5			0.0717547	1	0.00992696	1			2.01104e-20	9.84583e-16	0.0398357
AC008393.1					0.00269532	1			1.51381e-11	7.41146e-07	1.4061e-22
AC008397.2											9.00782e-05
AC008443.1
AC008467.1	0.00348813	1			0.118202	1					0.0320171
AC008543.1					0.0033157	1
AC008549.2			2.24678e-09	0.00011
AC008555.4
AC008555.8											0.0238177
AC008556.1					0.0250363	1
AC008560.1			0.0110285	1			0.00027778	1
AC008567.3							0.769611	1
AC008592.3			3.2738e-14	1.60282e-09			2.41585e-47	1.18278e-42
AC008608.2					0.019889	1			7.33002e-11	3.5887e-06	9.69332e-09
AC008637.1											3.18582e-09
AC008669.1
AC008677.2	6.59806e-41	3.23035e-36	2.3288e-14	1.14016e-09			5.72538e-11	2.80309e-06
AC008735.2					0.00921934	1
AC008736.1			0.0335791	1	0.00989134	1	5.09799e-11	2.49593e-06			0.0475896
AC008741.2			8.16521e-05	1	1.87061e-07	0.00915832	0.00467235	1			1.30398e-08
AC008758.4					0.00986034	1
AC008759.3			3.20892e-06	0.157105
AC008760.2							1.05191e-76	5.15005e-72
AC008764.7	2.229e-20	1.09129e-15
AC008764.8			0.032166	1							0.0234266
AC008771.1			7.32347e-11	3.5855e-06	0.0191736	1	1.0004e-48	4.89786e-44	7.24764e-43	3.54837e-38	0.0741448
AC008875.3	4.77166e-72	2.33616e-67			0.094754	1			2.22197e-37	1.08785e-32	1.35224e-17
AC008915.2			0.19387	1	0.00169154	1			0.011108	1	0.000521146
AC008946.1							0.000420077	1
AC008957.1											0.568632
AC008966.1			0.00123421	1			1.65643e-13	8.10971e-09
AC008969.1	0.00764499	1	0.0144272	1	0.104877	1
AC008972.2
AC008982.2	1.43692e-08	0.000703501	5.68065e-07	0.0278119			1.60013e-20	7.83408e-16			3.48902e-06
AC009005.1							5.38705e-19	2.63744e-14
AC009005.2							3.21022e-16	1.57169e-11
AC009041.2					3.17401e-10	1.55396e-05			1.28792e-09	6.30551e-05
AC009053.2											1.28089e-06
AC009054.2
AC009060.1
AC009061.2	5.25916e-10	2.57483e-05									0.0218732
AC009088.1											1.6629e-05
AC009093.1									4.92262e-23	2.41006e-18
AC009093.2			0.0330331	1							7.82458e-06
AC009093.3			1.55019e-20	7.58957e-16			1.79621e-60	8.79407e-56
AC009107.2	6.99774e-38	3.42602e-33	5.79303e-06	0.283621	0.612515	1			1.19681e-30	5.85946e-26
AC009113.1			0.00226238	1	0.0147236	1					1.62133e-09
AC009118.2			0.00201608	1			3.9703e-42	1.94382e-37
AC009118.3					0.128837	1
AC009119.1
AC009120.2			0.000289461	1	0.541247	1	1.61649e-25	7.91415e-21
AC009120.6							1.15572e-15	5.65831e-11
AC009123.1							3.30312e-26	1.61718e-21
AC009126.1
AC009133.1			8.80936e-07	0.0431297			6.57468e-64	3.2189e-59
AC009133.12							1.04441e-37	5.11335e-33
AC009163.7					0.00284228	1					8.86284e-07
AC009237.14			0.00467033	1			7.66222e-26	3.75134e-21
AC009245.1			5.51806e-05	1			0.000227594	1
AC009275.1			1.36447e-07	0.00668031			2.69033e-25	1.31716e-20
AC009283.1	0.000124301	1	4.87287e-06	0.238571	0.000292368	1	2.72841e-09	0.00013358
AC009302.1			1.12624e-15	5.51397e-11			2.06649e-12	1.01174e-07
AC009303.2									1.60213e-18	7.84386e-14
AC009303.4			5.08267e-06	0.248842
AC009318.1											0.0223281
AC009336.24			7.33176e-20	3.58956e-15	0.686024	1	5.62814e-193	2.75548e-188
AC009362.1	5.02358e-17	2.45949e-12	2.57159e-08	0.00125902			3.67788e-06	0.180065
AC009403.1			0.903582	1	0.43512	1	1.96364e-09	9.61378e-05			0.00650179
AC009403.2			2.04817e-10	1.00277e-05			3.19637e-63	1.56491e-58
AC009404.1					0.227358	1	0.406631	1
AC009404.2							9.19898e-88	4.50373e-83	3.67399e-15	1.79875e-10
AC009410.1							2.04014e-08	0.000998833
AC009414.2					5.35048e-11	2.61954e-06			4.14617e-07	0.0202992
AC009506.1					0.971352	1
AC009522.1
AC009560.1							2.70458e-20	1.32414e-15
AC009779.2			9.32394e-08	0.00456491	0.0064456	1	1.50695e-14	7.37788e-10	1.99455e-34	9.76514e-30	0.0121094
AC009812.1					0.433139	1					0.116005
AC009831.1											9.29186e-08
AC009892.1
AC009948.1			5.94931e-20	2.91272e-15			1.41674e-33	6.9362e-29			0.00524847
AC009948.4			1.04569e-05	0.511961
AC009948.5			1.62412e-09	7.95152e-05	0.00712451	1	1.98672e-25	9.72679e-21	3.67639e-56	1.79992e-51
AC009950.1	3.71491e-114	1.81878e-109	4.59231e-06	0.224835
AC009961.1					0.547466	1	2.05031e-12	1.00381e-07
AC009974.1
AC010168.2			5.24017e-09	0.000256554			1.26562e-12	6.19635e-08
AC010175.1											0.655116
AC010186.3	2.6539e-05	1	6.12463e-10	2.99856e-05
AC010226.1					0.15198	1			3.06703e-47	1.50158e-42
AC010247.2	0.0015435	1
AC010326.4
AC010336.8
AC010343.1	4.20388e-92	2.05818e-87	1.16216e-44	5.68982e-40	0.437482	1	1.49654e-64	7.32689e-60			1.53493e-05
AC010359.3	1.54948e-38	7.58612e-34
AC010422.3	4.59451e-32	2.24942e-27	3.85405e-24	1.88691e-19
AC010491.1			0.00422917	1							0.00950831
AC010503.4							2.64463e-17	1.29478e-12
AC010522.1
AC010531.6
AC010538.1			0.000706335	1			1.45476e-22	7.12238e-18
AC010616.1			0.00715021	1
AC010618.3	9.69841e-08	0.00474824							0.000278906	1	0.412954
AC010642.1			3.92515e-21	1.92171e-16	5.98744e-08	0.00293139	3.1996e-16	1.56649e-11	4.5492e-108	2.22724e-103
AC010642.2	4.87743e-07	0.0238794	0.0380158	1			2.00088e-64	9.7961e-60	2.62061e-114	1.28302e-109	5.22547e-10
AC010654.1
AC010677.1							1.42351e-48	6.96937e-44
AC010719.1
AC010809.2					0.0280788	1
AC010864.1
AC010883.3
AC010894.2			0.147799	1			3.19844e-06	0.156593
AC010969.2					0.0360568	1	1.98211e-20	9.70419e-16
AC010976.2					0.00167692	1
AC010980.1			3.74654e-10	1.83427e-05			2.16504e-36	1.05998e-31
AC010980.2							3.93709e-27	1.92756e-22
AC010982.1							5.38772e-61	2.63777e-56
AC010987.6							1.52358e-11	7.45927e-07
AC010997.5							5.35739e-07	0.0262292
AC011043.1			1.71619e-10	8.4023e-06	0.406132	1	5.33016e-24	2.60959e-19
AC011290.2			8.07008e-06	0.395103
AC011298.1							7.08123e-15	3.4669e-10
AC011330.2			2.68268e-05	1
AC011374.1			2.23141e-18	1.09247e-13			8.83204e-150	4.32408e-145
AC011374.2
AC011379.1											2.94259e-05
AC011416.3							4.33466e-12	2.12221e-07
AC011444.2											2.07892e-05
AC011445.2			0.00256415	1
AC011446.2											1.00415e-07
AC011447.3					0.0429045	1
AC011462.1					4.38663e-05	1
AC011462.5					0.0755958	1
AC011471.2											2.40061e-06
AC011472.2							1.83472e-24	8.98261e-20			0.00329094
AC011481.3
AC011497.2
AC011498.1					0.548003	1
AC011498.7			1.30603e-08	0.000639418
AC011503.2			1.14042e-06	0.0558339
AC011511.1					0.0248231	1
AC011526.1					5.22704e-45	2.55911e-40	5.0092e-44	2.45245e-39
AC011603.2							2.543e-07	0.0124503
AC011611.4			0.000549401	1			3.65918e-34	1.7915e-29			5.80033e-06
AC011611.5			0.000129607	1
AC011815.2					0.00600607	1
AC011899.2											1.29711e-09
AC011899.3			1.75003e-05	0.856795
AC011939.2	1.41685e-47	6.93675e-43	0.0342954	1							1.54442e-07
AC011979.1	1.4036e-11	6.87187e-07	9.87716e-09	0.000483576
AC012020.1	7.97378e-26	3.90388e-21
AC012073.1			0.000345514	1
AC012146.1			1.13743e-08	0.000556872
AC012146.7	3.81898e-10	1.86973e-05	5.24127e-08	0.00256607			1.33827e-24	6.55205e-20	1.76287e-11	8.63084e-07
AC012181.1
AC012236.1	2.72988e-11	1.33652e-06
AC012306.2			0.191845	1	2.55015e-06	0.124853			3.43384e-07	0.0168117	5.55103e-24
AC012313.1			0.183966	1			1.60387e-16	7.85239e-12			4.78299e-14
AC012354.2			2.298e-11	1.12508e-06			6.162e-07	0.0301686
AC012354.8							1.43409e-25	7.02117e-21
AC012360.3			0.0754189	1	0.0322501	1			0.00282391	1	4.19906e-08
AC012368.1	0.535391	1	1.93702e-26	9.48343e-22			1.94049e-207	9.50046e-203
AC012414.3											2.52374e-17
AC012464.2			5.75e-05	1
AC012498.2							3.94858e-51	1.93318e-46
AC012615.1					0.000354719	1	1.07507e-11	5.26342e-07			0.292719
AC012618.1	4.40019e-19	2.15429e-14	6.4484e-12	3.15707e-07			3.49938e-15	1.71326e-10
AC012640.2			4.59578e-05	1	0.0525332	1	1.46907e-19	7.1924e-15
AC012645.1
AC012645.3	9.73466e-07	0.0476599	0.173909	1
AC013264.1							5.78558e-84	2.83256e-79
AC013394.1	0.00117179	1	2.36104e-07	0.0115594			0.00468946	1	2.4986e-09	0.000122329	9.5933e-15
AC013461.1			4.5314e-05	1			1.11072e-41	5.43796e-37
AC013470.2							3.69392e-42	1.8085e-37
AC013470.3
AC015802.6			0.000103253	1	0.000357466	1	1.42983e-36	7.00032e-32	1.71807e-07	0.00841148
AC015813.1			0.0229093	1							0.000417328
AC015813.6			2.58214e-08	0.00126419			1.53766e-13	7.52824e-09
AC015819.1			9.11454e-07	0.0446239
AC015819.2					0.669194	1
AC015871.1	3.57609e-31	1.75082e-26							5.97584e-38	2.92571e-33	0.0237542
AC015871.3			1.36001e-05	0.665845
AC015871.7	1.95638e-29	9.57825e-25
AC015908.2											0.00592351
AC015911.3			0.00342079	1
AC015912.3					0.860665	1	0.44436	1	0.0236198	1	4.17623e-08
AC015922.3							3.6235e-08	0.00177403	1.98335e-14	9.71028e-10
AC015922.4					0.0551101	1	0.00161282	1
AC015982.1			0.871029	1							0.00109839
AC016065.1					0.0394892	1	6.30485e-38	3.08679e-33	1.34055e-21	6.56319e-17
AC016074.2
AC016205.1			0.000113887	1
AC016405.1
AC016549.1			9.75156e-06	0.477427			3.23967e-79	1.58611e-74	5.91469e-28	2.89577e-23
AC016586.1					0.000378714	1			0.0621268	1
AC016588.2			0.000139038	1			5.8893e-22	2.88334e-17
AC016596.1
AC016629.8									3.71441e-36	1.81854e-31
AC016700.2							1.04715e-09	5.12674e-05
AC016708.2							3.21559e-57	1.57432e-52
AC016712.1			5.61928e-06	0.275114			4.42793e-08	0.00216787
AC016727.1											0.00039342
AC016734.2							8.9017e-36	4.35818e-31
AC016739.1	2.37388e-167	1.16223e-162	1.51835e-111	7.43369e-107	0.1901	1	4.55637e-121	2.23076e-116	2.01901e-23	9.88488e-19	6.93236e-10
AC016739.2	0.0269657	1	1.12943e-19	5.5296e-15			3.23274e-164	1.58272e-159	1.1064e-15	5.41682e-11	5.74895e-11
AC016745.2
AC016747.1	0.00724575	1	2.70878e-14	1.32619e-09	0.207061	1			1.50902e-30	7.38799e-26	4.91253e-05
AC016747.3			0.148561	1					3.09853e-22	1.51701e-17
AC016773.1	6.79682e-05	1			0.0276364	1
AC016831.1	3.99471e-07	0.0195577	3.0378e-10	1.48727e-05	0.0149075	1			1.14368e-08	0.000559933	5.67671e-06
AC016831.5	1.66232e-10	8.13855e-06	6.25438e-37	3.06208e-32	0.00277191	1	0.00681952	1	1.03046e-21	5.04505e-17	2.36741e-10
AC016831.6
AC016831.7	4.55446e-54	2.22982e-49	8.36167e-47	4.09379e-42	0.0841733	1	1.07397e-06	0.0525803	0.0343961	1
AC016876.1					0.000358016	1	3.28668e-16	1.60913e-11	7.15623e-36	3.50362e-31	0.0259837
AC016957.2	7.92044e-05	1			1.667e-05	0.816147
AC017002.1			6.58356e-13	3.22325e-08	0.531718	1			4.16946e-122	2.04133e-117
AC017002.3			0.00688833	1	0.0130523	1
AC017083.1			0.378989	1	0.026012	1					0.000120664
AC017104.1	0.221319	1
AC018362.1			6.582e-05	1	0.0694763	1					0.100888
AC018413.1							1.93468e-19	9.47199e-15
AC018521.5			9.25166e-24	4.52952e-19	0.165452	1	5.49945e-42	2.69248e-37	2.4812e-18	1.21477e-13
AC018529.2			0.00842387	1
AC018629.1							0.218278	1
AC018638.7					0.224146	1
AC018645.2			0.00678041	1
AC018647.2			3.63069e-11	1.77755e-06			6.33353e-56	3.10083e-51	3.68215e-11	1.80274e-06	0.0184421
AC018653.3											2.18028e-08
AC018738.1	1.10886e-12	5.42888e-08
AC018755.16							1.41354e-24	6.92055e-20
AC018797.2			0.0357014	1	0.000201705	1					9.45523e-06
AC018816.1					0.00066454	1	3.6075e-14	1.7662e-09			0.0470537
AC018926.2			3.62575e-07	0.0177513	0.00572514	1			2.94727e-26	1.44295e-21
AC019069.1			0.0101417	1
AC019080.1			2.13419e-08	0.00104488			2.39533e-107	1.17273e-102
AC019118.2							1.87019e-105	9.15626e-101
AC019129.1			6.29532e-08	0.00308213			6.26293e-31	3.06627e-26
AC019163.1
AC019197.1			6.32345e-12	3.0959e-07			1.42218e-88	6.96286e-84
AC019205.1									8.97194e-18	4.39257e-13	0.000320963
AC020571.1											2.27559e-64
AC020571.3									5.94059e-74	2.90845e-69
AC020656.1			2.81235e-16	1.3769e-11			4.91834e-58	2.40797e-53	5.55517e-64	2.71976e-59
AC020658.5
AC020659.1	1.36036e-07	0.00666018	0.10846	1
AC020765.2			0.454621	1	0.596706	1					0.00126476
AC020898.1	1.8036e-11	8.83023e-07	1.19408e-07	0.00584608			3.16122e-19	1.5477e-14
AC020909.2			0.821465	1
AC020910.4			0.184474	1			0.00015212	1
AC020911.2					0.0896876	1
AC020915.2					0.63392	1			1.0962e-33	5.36689e-29
AC020915.3					0.000363582	1			0.0073823	1	4.70774e-06
AC020916.1	0.989937	1	0.562545	1			2.70473e-97	1.32421e-92			6.0127e-06
AC020922.2			1.07908e-21	5.28305e-17
AC020928.1	0.0247911	1			0.0988966	1					0.00548694
AC020978.5			1.60944e-12	7.87968e-08			8.4547e-62	4.13933e-57
AC021016.1			2.46435e-08	0.00120652			7.59831e-26	3.72006e-21
AC021016.2			0.000267595	1
AC021054.1	0.000126441	1	6.50038e-20	3.18252e-15			1.41055e-74	6.90589e-70
AC021074.1			0.000263578	1			5.80479e-13	2.84197e-08
AC021078.1	1.22867e-18	6.01545e-14	2.06185e-32	1.00946e-27			3.35948e-68	1.64477e-63
AC021678.2
AC021739.1			8.8672e-08	0.00434129			3.41492e-13	1.67191e-08
AC021752.1											0.000570867
AC022007.1							1.92072e-18	9.40365e-14
AC022075.1			1.53128e-34	7.49698e-30			1.15777e-251	5.66832e-247
AC022098.1					0.148753	1					0.000470951
AC022107.1			2.16751e-08	0.00106119			7.94116e-37	3.88791e-32
AC022126.1			0.022365	1
AC022137.4											0.00022114
AC022144.1											0.000102279
AC022150.4			0.00888634	1	0.0120983	1
AC022167.3			0.0233819	1
AC022182.1	6.29728e-07	0.0308308
AC022182.2	0.0875332	1	0.000265846	1	0.250744	1
AC022182.3							1.4846e-54	7.26846e-50
AC022211.2											0.00107698
AC022306.1
AC022306.2					0.099277	1
AC022364.1							3.48306e-30	1.70527e-25
AC022400.7	1.74743e-34	8.55526e-30	5.18556e-28	2.5388e-23			8.06856e-13	3.95029e-08			0.0423251
AC022613.2					0.000333488	1
AC022706.1	0.359679	1	0.00116436	1	0.0293371	1
AC022916.1			0.127292	1			1.60848e-31	7.87497e-27
AC023043.1			4.88111e-14	2.38974e-09					3.83037e-29	1.87531e-24
AC023157.1							0.000710371	1
AC023157.3	0.436312	1	3.16065e-40	1.54742e-35			0	0	5.61744e-12	2.75024e-07	9.0943e-05
AC023490.1			2.62777e-15	1.28653e-10			1.36069e-57	6.66178e-53
AC023509.3
AC023509.4											3.00287e-08
AC023512.1
AC023590.1	2.89062e-36	1.41522e-31	5.2128e-11	2.55213e-06			4.78644e-17	2.34339e-12
AC023632.6			7.29613e-23	3.57211e-18			7.53375e-14	3.68845e-09
AC023794.3			5.94513e-08	0.00291068
AC023886.2			0.000270355	1
AC023906.1	2.43038e-89	1.18989e-84	3.83178e-36	1.876e-31			4.62514e-47	2.26442e-42			3.54133e-05
AC023908.3											0.142874
AC024075.2			4.39352e-05	1
AC024293.1	1.88344e-239	9.22114e-235	1.3247e-179	6.48561e-175			2.58741e-282	1.26677e-277	1.32768e-16	6.50021e-12	9.17649e-14
AC024560.1			4.08539e-10	2.00016e-05			6.78031e-23	3.31957e-18
AC024560.2							2.0403e-52	9.98912e-48
AC024560.3							1.67357e-29	8.19361e-25	1.1013e-14	5.39187e-10
AC024560.5	1.28094e-32	6.27135e-28
AC024619.4			6.8746e-27	3.36573e-22			8.04116e-23	3.93687e-18
AC024909.2											4.90902e-06
AC024940.1							1.32868e-23	6.50509e-19
AC024995.1	2.86762e-21	1.40396e-16	3.16086e-19	1.54753e-14			1.2721e-28	6.22808e-24			0.00486973
AC025031.4
AC025048.2					0.918883	1
AC025048.4
AC025159.1	6.18959e-12	3.03036e-07	3.14158e-08	0.00153809	0.526907	1			1.92858e-37	9.44214e-33	0.000125172
AC025164.1			0.138355	1	0.561619	1			3.07071e-12	1.50339e-07	3.26703e-07
AC025165.5							2.63474e-05	1
AC025171.1	0.00858199	1	5.28967e-08	0.00258977	0.0232248	1	3.16923e-16	1.55162e-11			0.0029039
AC025171.2			0.00452773	1	0.000415659	1	1.98369e-22	9.71194e-18	1.80065e-11	8.81579e-07
AC025171.3			0.449733	1	0.832703	1
AC025171.4											0.0353781
AC025181.2					1.07553e-05	0.526569	1.56213e-21	7.64805e-17	8.89524e-15	4.35502e-10
AC025259.3	5.08073e-10	2.48747e-05							2.48189e-12	1.21511e-07	0.18319
AC025263.1
AC025335.1							5.17098e-07	0.0253166
AC025423.4			0.00149859	1
AC025569.1	0.010808	1
AC025580.2
AC025750.2	2.26867e-17	1.11072e-12	3.28557e-07	0.0160858			6.62972e-05	1
AC025857.2
AC026124.2			0.0488394	1
AC026202.2
AC026202.3
AC026250.1			5.32916e-08	0.0026091			1.09408e-35	5.35652e-31			7.5305e-05
AC026271.1			6.88799e-05	1			8.4782e-06	0.415084
AC026356.1			4.82045e-08	0.00236004
AC026356.2
AC026369.3
AC026401.3	2.80212e-05	1	1.90165e-13	9.31031e-09	0.0189489	1
AC026403.1	2.43823e-33	1.19374e-28	4.21459e-44	2.06342e-39			3.08293e-48	1.50937e-43			0.00170467
AC026412.1	5.50167e-13	2.69356e-08	1.87816e-18	9.19528e-14			2.26359e-23	1.10823e-18
AC026462.1			3.50973e-08	0.00171833
AC026471.1											2.41498e-10
AC026471.2
AC026471.4					0.12778	1	3.40096e-08	0.00166507
AC026806.2									2.71751e-19	1.33047e-14
AC026979.2					0.00139498	1	4.32738e-11	2.11864e-06	2.54381e-20	1.24543e-15	2.03977e-23
AC026979.3			0.00490545	1	0.0291649	1	0.0398227	1
AC026979.4			0.00107243	1
AC027020.2	0.0291315	1	0.000426618	1	0.309511	1	4.44871e-05	1
AC027031.2			0.00101745	1					2.58503e-14	1.2656e-09
AC027097.1					1.03855e-09	5.08461e-05
AC027097.2			0.00161232	1	0.443298	1
AC027117.1							3.19938e-28	1.56638e-23
AC027277.1					0.00233948	1
AC027279.1
AC027288.3							1.1029e-07	0.00539967
AC027290.1	2.11249e-15	1.03425e-10
AC027290.2	4.02554e-11	1.97086e-06	1.21055e-08	0.000592673			3.19664e-29	1.56504e-24			0.358039
AC027307.2			2.31527e-06	0.113354			4.12367e-08	0.00201891
AC027307.3			0.00714024	1	0.0628125	1			0.0855547	1	1.58347e-06
AC027309.2			2.26977e-07	0.0111126			3.96039e-12	1.93897e-07
AC027559.1			4.95443e-08	0.00242564
AC027612.6							1.83454e-36	8.98173e-32	1.59191e-05	0.779381
AC027644.3	0.368696	1	2.29169e-08	0.00112199	7.79421e-06	0.381597	2.49885e-86	1.22341e-81	8.59717e-63	4.20909e-58	1.01654e-06
AC034102.1			1.92049e-05	0.940253			9.51786e-32	4.65985e-27
AC034111.1											0.000261286
AC034199.1
AC034236.1	2.16251e-30	1.05874e-25	5.01288e-16	2.45426e-11			4.5446e-07	0.0222499
AC036108.3					0.000163685	1
AC036176.1			0.458633	1	0.0271606	1	5.75834e-13	2.81922e-08	3.05357e-24	1.495e-19	0.0288978
AC036214.2							3.72178e-29	1.82215e-24
AC037198.1									2.16103e-50	1.05802e-45
AC037459.3					0.00186406	1
AC040162.1			0.0153566	1	2.90797e-07	0.0142371
AC040169.1					0.000909802	1					8.98491e-07
AC040970.1
AC040977.1	0.00270958	1	0.405228	1	0.225925	1
AC044849.1	7.5985e-10	3.72015e-05	0.00708025	1	0.178866	1	3.95494e-12	1.9363e-07	2.73396e-25	1.33852e-20	2.26641e-31
AC046134.2
AC046143.1			1.56567e-10	7.66538e-06	0.0568912	1	2.09127e-88	1.02386e-83
AC046143.3									7.72217e-11	3.7807e-06
AC046185.3	8.30621e-13	4.06664e-08	1.54165e-07	0.00754776
AC048341.1			0.930836	1	2.97874e-07	0.0145836			4.40808e-12	2.15815e-07	9.3789e-09
AC048341.2			0.0559069	1	0.547941	1					0.00147326
AC055822.1	0.000589541	1
AC058791.1	0.0244245	1	1.7041e-26	8.34309e-22			5.34832e-08	0.00261848	3.26512e-32	1.59857e-27	5.57222e-15
AC060766.4			0.00110876	1
AC060766.7
AC060780.1	0.481136	1			2.21427e-05	1	1.1928e-42	5.83984e-38	1.58907e-05	0.777992	0.000136397
AC060814.5											3.49486e-38
AC061992.1					1.12796e-06	0.055224
AC061992.2					0.0122115	1			0.00206447	1
AC062017.1			0.311236	1	0.00597644	1	1.54912e-07	0.00758436	0.272361	1	0.141322
AC062029.1	0.00476333	1			0.00718891	1	3.27775e-06	0.160475			1.20679e-09
AC062037.2
AC064799.1	9.49136e-15	4.64688e-10	2.49515e-05	1			8.09082e-07	0.0396118
AC064805.1
AC064807.1					0.0256796	1	9.08782e-30	4.44931e-25
AC064836.3			0.00102823	1	0.0770494	1					2.97632e-05
AC064836.4	2.81289e-28	1.37716e-23							4.75631e-24	2.32864e-19	3.75039e-05
AC067852.2	0.353868	1			0.243259	1	2.25183e-12	1.10247e-07	4.17151e-09	0.000204233	0.00863353
AC067942.1	1.37269e-18	6.72054e-14	2.69786e-07	0.0132084			9.57299e-28	4.68684e-23
AC068152.1
AC068282.1			0.0785228	1			4.8345e-11	2.36692e-06
AC068313.1
AC068338.2					0.366391	1	7.20623e-18	3.5281e-13
AC068446.2											1.01838e-14
AC068473.5					0.309102	1					4.27615e-05
AC068491.3			9.50075e-12	4.65147e-07	0.00131166	1					0.00022511
AC068580.4											4.39633e-10
AC068587.4			1.54381e-18	7.55836e-14			6.99767e-30	3.42599e-25			2.05974e-10
AC068888.1			1.47819e-05	0.723705	5.9157e-10	2.89627e-05	2.09769e-49	1.02701e-44	1.55033e-23	7.59027e-19
AC069185.1			0.956971	1			0.00105341	1
AC069213.3	9.58932e-73	4.69483e-68	1.40994e-111	6.90293e-107			1.23806e-232	6.0614e-228	3.76866e-11	1.8451e-06	1.08877e-05
AC069218.1			1.60194e-05	0.784294			1.20079e-19	5.87897e-15
AC069513.4							5.3205e-24	2.60486e-19	4.85496e-11	2.37694e-06
AC069528.2
AC069544.1					0.00809421	1	1.38636e-12	6.78746e-08
AC072022.2
AC072061.1			0.00801855	1							0.00352883
AC073063.1			8.79571e-08	0.00430629
AC073111.4	2.07802e-37	1.01738e-32	0.000678486	1
AC073111.5	0.000671624	1	1.70796e-07	0.008362	0.00156894	1					6.16593e-05
AC073195.1							4.06032e-05	1
AC073218.2			5.18226e-13	2.53718e-08			4.79292e-198	2.34656e-193
AC073263.2											0.000364619
AC073283.4							2.16998e-09	0.00010624
AC073320.1											2.3131e-07
AC073332.1			0.411699	1	0.000441552	1			1.49318e-17	7.31044e-13
AC073335.2			0.000995545	1			0.000179392	1
AC073352.2			0.0360596	1
AC073389.1	0.0111647	1
AC073508.3			1.02047e-06	0.0499612			5.71201e-29	2.79654e-24
AC073611.1											9.21566e-05
AC073861.1	1.64605e-110	8.0589e-106	4.84657e-78	2.37283e-73	0.0558733	1	1.90692e-125	9.33608e-121	5.02042e-07	0.0245795	1.75986e-10
AC073869.1			1.02694e-11	5.0278e-07			2.54182e-07	0.0124445
AC073896.2					1.47172e-05	0.720539	1.3051e-19	6.38964e-15	8.82125e-18	4.3188e-13
AC073896.4	1.13932e-35	5.57802e-31	9.53803e-91	4.66972e-86	0.281331	1	9.70982e-50	4.75383e-45			1.07779e-05
AC073916.1
AC073934.1
AC074032.1	0.000637158	1	0.0926136	1	0.0107618	1			1.8457e-17	9.03634e-13	1.82604e-07
AC074117.1			2.14432e-12	1.04984e-07	0.00132401	1	6.51779e-57	3.19104e-52			4.87821e-06
AC074117.10			3.14154e-08	0.00153807			2.50835e-51	1.22806e-46	1.07555e-75	5.26581e-71
AC074132.1
AC074183.3							1.66919e-16	8.17217e-12	8.40999e-30	4.11744e-25
AC074212.1
AC074212.5							8.50131e-41	4.16215e-36	3.12437e-16	1.52966e-11
AC078802.1							7.30777e-41	3.57781e-36
AC078817.1	1.75492e-20	8.59191e-16	7.90826e-08	0.00387181			2.00057e-32	9.79457e-28
AC078846.1					0.0952669	1	5.51073e-25	2.698e-20	0.000546023	1	0.00134975
AC078864.2									1.03345e-22	5.05966e-18
AC078883.1	1.87929e-06	0.0920082
AC078883.3							2.92825e-24	1.43364e-19	9.1344e-102	4.47211e-97
AC078941.1							1.33037e-27	6.51334e-23
AC079062.1							5.85408e-105	2.8661e-100
AC079140.2	4.15217e-44	2.03286e-39	2.08332e-47	1.01997e-42							9.22201e-05
AC079150.2			9.65183e-14	4.72544e-09			4.04787e-06	0.19818
AC079209.1
AC079210.1							4.62906e-31	2.26634e-26
AC079228.1			0.00481487	1
AC079250.1	2.11055e-10	1.03331e-05	0.0840733	1
AC079305.1							1.69476e-15	8.29737e-11			4.15708e-06
AC079305.10									4.45341e-11	2.18034e-06
AC079305.3
AC079313.2					0.0734776	1
AC079630.1							6.85218e-35	3.35476e-30
AC079767.4	4.32041e-58	2.11523e-53
AC079781.5
AC079807.1					0.0411415	1
AC079921.1
AC079922.1	2.54864e-39	1.24779e-34	7.04331e-43	3.44834e-38			2.2838e-110	1.11813e-105			0.0512847
AC079922.2			0.00148173	1	0.0322073	1	9.87495e-19	4.83468e-14	7.83208e-08	0.00383451	0.0761294
AC079922.3			0.0424905	1					5.57367e-34	2.72881e-29
AC079949.2					0.0412821	1	1.01106e-10	4.95003e-06
AC080013.1							1.47874e-33	7.23975e-29
AC080038.1									1.07086e-24	5.24284e-20
AC083798.2	0.418571	1					2.93242e-25	1.43569e-20
AC083799.1			2.02748e-32	9.92633e-28	0.538765	1	2.63053e-98	1.28788e-93
AC083837.1
AC083837.2							4.47091e-29	2.18891e-24
AC083843.2			0.0536546	1
AC083843.3					0.347073	1					0.15628
AC083855.2			5.74699e-05	1
AC083862.2			0.000374335	1	0.000299938	1
AC083862.3	4.78719e-38	2.34376e-33	3.15172e-05	1
AC083880.1											0.00115372
AC083949.1	3.86863e-06	0.189404
AC083964.1					0.000388894	1
AC083973.1			8.3429e-11	4.0846e-06			4.72934e-57	2.31544e-52
AC084018.1					0.000451971	1	0.0001118	1
AC084018.2											0.0291955
AC084033.3	0.0191361	1	1.17476e-05	0.575153	9.35431e-09	0.000457978	0.000630222	1	0.223767	1	7.19887e-38
AC084756.1
AC084809.3							5.36535e-72	2.62682e-67
AC084824.1	4.38555e-32	2.14712e-27	8.52849e-35	4.17546e-30			4.36031e-39	2.13477e-34			0.0010749
AC084871.1
AC084880.1			2.47793e-08	0.00121317			7.46014e-18	3.65241e-13
AC087164.1
AC087190.1	2.4555e-13	1.20219e-08			0.407019	1			3.30451e-19	1.61786e-14
AC087239.1					0.00401406	1	0.00265892	1	0.0345349	1	6.89166e-07
AC087280.2
AC087343.1	1.40761e-22	6.89152e-18	5.75753e-10	2.81883e-05			6.747e-09	0.000330326
AC087392.2					0.027095	1
AC087477.2									1.32309e-11	6.47771e-07
AC087500.1	0.000123221	1
AC087623.2			9.26702e-05	1			3.5432e-40	1.73472e-35
AC087623.3			0.0337508	1							5.36905e-12
AC087633.2	8.79816e-17	4.30749e-12
AC087672.2
AC087741.1			2.31972e-08	0.00113571	0.298696	1	1.05558e-09	5.16801e-05
AC087752.3
AC090114.1	5.29295e-55	2.59137e-50	2.19723e-53	1.07574e-48			8.56863e-76	4.19512e-71			3.53668e-07
AC090114.2	0.0540176	1	4.33878e-07	0.0212422	0.11125	1	1.13193e-76	5.54179e-72	5.68086e-13	2.78129e-08	0.00556206
AC090152.1							7.99243e-20	3.91301e-15	4.67804e-05	1
AC090186.1			4.08851e-08	0.00200169	0.0236755	1			2.47085e-78	1.2097e-73
AC090204.1					0.0023427	1					0.000413578
AC090498.1	6.26316e-10	3.06638e-05					3.3006e-145	1.61594e-140	4.03203e-85	1.97404e-80	1.90585e-14
AC090515.2							0.00590526	1
AC090517.4					0.0023524	1
AC090517.5			5.39691e-14	2.64227e-09			2.73898e-19	1.34098e-14
AC090527.3
AC090559.1
AC090587.1
AC090589.1	1.51345e-30	7.40969e-26	1.90416e-31	9.32259e-27			7.3297e-84	3.58855e-79			0.000346394
AC090602.1	2.93011e-19	1.43455e-14	4.96875e-07	0.0243265			9.4023e-22	4.60327e-17
AC090602.2							1.59534e-54	7.81064e-50
AC090616.6			5.03943e-11	2.46726e-06
AC090617.5											3.44844e-07
AC090686.1	2.22097e-11	1.08737e-06	7.29237e-07	0.0357027			4.76147e-31	2.33117e-26
AC090825.1			0.0293315	1
AC090970.2							3.08811e-39	1.51191e-34
AC091057.1			2.45486e-45	1.20187e-40			6.32661e-09	0.000309744
AC091057.6			2.8048e-09	0.00013732
AC091132.5			0.000970462	1	0.0218754	1	0.170289	1
AC091182.1
AC091271.1					1.54812e-19	7.57944e-15	3.29109e-14	1.61129e-09	6.35859e-65	3.1131e-60	1.00886e-24
AC091429.1	1.5808e-12	7.73945e-08	8.04876e-06	0.394059			9.24561e-17	4.52656e-12
AC091607.2									8.57482e-43	4.19814e-38
AC091685.2			5.43457e-06	0.266071
AC091729.3			5.07551e-05	1			4.59544e-26	2.24988e-21
AC091729.9							9.62396e-34	4.7118e-29
AC091814.1
AC091891.2											2.67147e-08
AC091959.3	1.04564e-11	5.11933e-07	1.49911e-07	0.0073395	0.000124727	1
AC091982.3
AC092040.1									7.89691e-31	3.86625e-26
AC092053.2
AC092053.3											1.96337e-12
AC092066.1							2.07442e-61	1.01561e-56	7.47892e-16	3.66161e-11
AC092068.2
AC092069.1			7.61471e-09	0.000372809	0.045263	1	5.61437e-59	2.74874e-54	5.1974e-76	2.5446e-71	0.942637
AC092118.1							0.757831	1
AC092140.1	0.00240038	1
AC092142.1							8.06661e-39	3.94933e-34
AC092155.1							1.70787e-67	8.36158e-63
AC092155.2	4.24415e-11	2.07789e-06	6.20863e-08	0.00303969			2.95438e-06	0.144643
AC092164.1											0.0633003
AC092171.3											1.69267e-05
AC092279.1	2.87302e-07	0.014066			0.00493215	1			2.33499e-05	1	0.173119
AC092295.7							1.2056e-18	5.90251e-14	3.32767e-30	1.6292e-25
AC092306.1							6.54288e-13	3.20333e-08
AC092329.4
AC092338.3	1.40476e-24	6.87754e-20			0.000208862	1			2.1368e-26	1.04616e-21	2.09362e-09
AC092368.3			6.12584e-23	2.99915e-18	0.00263537	1	3.03178e-56	1.48433e-51
AC092384.1					0.0258287	1
AC092428.1					0.0118291	1
AC092484.1			5.86528e-10	2.87158e-05
AC092580.4			2.23055e-08	0.00109206
AC092620.1	7.07097e-17	3.46188e-12
AC092620.2							5.88094e-41	2.87925e-36
AC092669.3							3.99618e-13	1.95649e-08
AC092683.1			7.10693e-07	0.0347948	0.0639743	1			7.34852e-31	3.59776e-26
AC092718.4			2.0625e-71	1.00978e-66
AC092746.1
AC092747.4	0.00673425	1	2.13076e-07	0.010432			8.72645e-55	4.27238e-50	0.000498489	1
AC092803.1
AC092803.2			0.170081	1			3.67305e-14	1.79829e-09
AC092807.3									2.00593e-11	9.82081e-07
AC092809.2
AC092821.1			0.000580623	1
AC092821.3	1.83306e-56	8.97449e-52	9.32911e-06	0.456744	0.732593	1	2.82288e-31	1.38206e-26	9.32543e-38	4.56564e-33
AC092868.1							5.3227e-59	2.60594e-54
AC092910.3			6.93035e-06	0.339303			2.77307e-15	1.35767e-10
AC092944.1			5.44827e-08	0.00266742
AC093010.2			0.0020213	1							0.0243493
AC093157.1			1.08835e-06	0.0532844	2.08209e-05	1	1.92613e-29	9.43015e-25	4.17404e-19	2.04357e-14
AC093227.1			0.0507616	1
AC093278.2
AC093297.2			0.0131863	1
AC093323.1					2.52561e-06	0.123651			1.82745e-19	8.94702e-15	0.033616
AC093323.3			5.71475e-10	2.79788e-05	0.0284123	1
AC093458.1											0.000944329
AC093462.1			0.411894	1							0.0122359
AC093484.2											0.00645624
AC093495.1			0.27555	1							0.00211092
AC093512.2	2.27165e-08	0.00111218	0.000107573	1
AC093523.1											0.000767312
AC093525.4	0.474096	1			0.230611	1	1.08326e-09	5.30354e-05			4.33663e-06
AC093525.6	0.000697122	1	0.001363	1	0.000923326	1	1.72829e-07	0.00846152			0.00625439
AC093525.7											0.0190154
AC093583.1
AC093627.10							4.63556e-23	2.26952e-18
AC093627.6									1.83848e-11	9.00102e-07
AC093627.7
AC093635.1											0.020856
AC093642.5							6.32977e-09	0.000309899
AC093673.1			5.80447e-13	2.84181e-08	0.000410437	1			2.99909e-36	1.46832e-31
AC093673.5	6.63684e-08	0.00324933	7.2081e-23	3.52901e-18	0.0411897	1	1.46349e-94	7.16512e-90	2.6649e-143	1.30471e-138
AC093752.1	2.26931e-10	1.11103e-05	2.98786e-19	1.46283e-14			3.19862e-44	1.56601e-39
AC093797.1
AC093809.1	8.94022e-19	4.37704e-14	1.44537e-09	7.07636e-05
AC093818.1							1.43087e-27	7.00539e-23	7.66684e-40	3.75361e-35
AC093827.4					0.0013714	1	7.31342e-10	3.58058e-05
AC093838.4							4.52787e-37	2.2168e-32
AC096564.1			5.39954e-06	0.264356
AC096637.2							5.67394e-39	2.7779e-34
AC096667.1			3.01319e-05	1
AC096677.1			0.00528672	1
AC096733.2							5.41412e-07	0.026507
AC096887.2			9.85185e-10	4.82337e-05			7.12265e-24	3.48718e-19
AC096921.2					0.00990686	1
AC096992.2			4.98992e-05	1
AC097103.2
AC097263.1			6.28315e-26	3.07617e-21			2.87025e-60	1.40525e-55
AC097358.1			1.91601e-10	9.38058e-06			2.28325e-14	1.11786e-09
AC097359.2
AC097376.2							2.05993e-69	1.00852e-64	7.67962e-15	3.75987e-10	6.42595e-10
AC097376.3	2.15817e-33	1.05662e-28			0.100106	1			2.08946e-28	1.02298e-23	0.000614843
AC097448.1	6.84663e-26	3.35204e-21			0.428048	1			1.55257e-32	7.60121e-28
AC097523.1							4.1215e-19	2.01785e-14
AC097534.2			7.4649e-22	3.65474e-17			2.75756e-66	1.35008e-61	3.63961e-38	1.78191e-33	0.0201818
AC097634.1					7.7808e-05	1					0.000438327
AC097639.1							1.98279e-31	9.70753e-27
AC097658.1			3.62095e-05	1			3.46876e-10	1.69827e-05
AC097724.3							1.22527e-42	5.9988e-38	2.73995e-45	1.34145e-40
AC098487.1							1.46855e-09	7.18985e-05	9.47624e-08	0.00463947
AC098583.1							6.54874e-18	3.2062e-13
AC098613.1
AC098614.1	1.01951e-09	4.9914e-05	5.25503e-81	2.57281e-76	0.434083	1	1.76555e-79	8.64394e-75	2.43413e-19	1.19173e-14
AC098650.1					0.000382742	1
AC098818.2			0.0541529	1	5.66273e-05	1			3.65563e-25	1.78976e-20	7.33109e-15
AC098850.3					0.0678114	1					1.89163e-07
AC098934.1			4.33556e-10	2.12264e-05			1.28408e-40	6.28674e-36
AC098973.2							1.42604e-54	6.98173e-50
AC099063.4
AC099336.2	3.73357e-18	1.82792e-13	5.27838e-11	2.58424e-06			3.69585e-19	1.80945e-14
AC099343.3			2.64003e-07	0.0129253	0.0736772	1	2.18181e-52	1.06819e-47	6.17367e-12	3.02257e-07	2.03933e-06
AC099489.1
AC099518.5					0.000557024	1			1.73826e-30	8.51036e-26
AC099524.1	0.00129088	1	0.241182	1
AC099568.2			0.0869529	1
AC099654.2
AC099778.1					0.0323041	1			1.60571e-24	7.8614e-20	2.12849e-06
AC099789.1			2.8151e-32	1.37824e-27			4.62998e-18	2.26679e-13
AC099791.2							4.82447e-09	0.000236201
AC100786.1											0.00446683
AC100793.2									2.91298e-11	1.42617e-06
AC100793.4					0.000509444	1
AC100803.3					2.50652e-08	0.00122717			7.71448e-53	3.77693e-48
AC100810.1	2.46771e-19	1.20817e-14	0.0501957	1	5.51574e-05	1	8.86152e-10	4.33851e-05	4.26379e-130	2.08751e-125	1.30882e-43
AC100830.3							8.97113e-10	4.39218e-05
AC100861.1	0.000658936	1	1.52247e-10	7.45386e-06			7.41806e-28	3.63181e-23
AC102953.2							4.03119e-11	1.97363e-06
AC103591.1			1.06239e-10	5.20136e-06			1.7447e-18	8.54186e-14
AC103591.3	0.00557794	1	0.00689538	1	0.000250284	1			0.000346402	1	6.12494e-07
AC103691.1	0.743612	1			0.431094	1
AC103702.2			0.0200577	1			3.65062e-17	1.78731e-12
AC103706.1			0.00174859	1	0.0761396	1	1.16263e-06	0.0569211
AC104024.1	0.400206	1
AC104031.1					0.000482806	1
AC104041.1							9.21906e-05	1
AC104083.1							2.42566e-40	1.18758e-35	1.69177e-26	8.28273e-22
AC104162.2	1.67034e-14	8.17783e-10	0.0562087	1
AC104248.1
AC104390.1			3.3472e-08	0.00163875
AC104506.1											6.26992e-06
AC104532.2					0.0034398	1					0.000839181
AC104596.1			0.0374035	1
AC104653.1											4.7936e-08
AC104654.2									2.71859e-61	1.33099e-56
AC104655.3									2.33063e-32	1.14105e-27
AC104695.2
AC104695.3					0.0226738	1
AC104695.4					0.012859	1					9.12807e-05
AC104699.1	1.9266e-07	0.00943244
AC104763.1
AC104794.2			1.25296e-05	0.613435	0.00658177	1	2.5103e-22	1.22902e-17	2.87159e-05	1	0.00127448
AC104794.3					0.100129	1
AC104843.1	6.06287e-13	2.96832e-08	6.12008e-08	0.00299633			0.00283325	1
AC104971.3	0.00152025	1
AC104984.3					0.0180216	1					0.0126693
AC104986.2
AC105277.1			0.000799068	1							1.55328e-05
AC105339.6
AC105399.1	6.38468e-26	3.12588e-21	8.47882e-15	4.15114e-10			4.97272e-08	0.0024346			0.064898
AC105446.1							1.10937e-25	5.43138e-21	1.21545e-15	5.95074e-11
AC105760.2					0.0118423	1
AC105942.1					0.00062868	1			2.62533e-22	1.28534e-17
AC106028.4			0.169057	1
AC106047.1							1.54418e-28	7.56013e-24
AC106707.1			0.00904459	1	0.00998316	1			3.74341e-22	1.83274e-17	0.000244811
AC106739.1			0.208931	1							2.12994e-118
AC106739.2					0.00116726	1					8.68045e-18
AC106782.2			0.189975	1							0.000570843
AC106791.1	2.40583e-15	1.17787e-10									0.120658
AC106820.1	2.86132e-16	1.40088e-11	3.6239e-11	1.77422e-06			4.17005e-14	2.04162e-09
AC106865.1			1.06975e-09	5.2374e-05
AC106872.7	4.20766e-13	2.06003e-08	3.24205e-12	1.58728e-07			2.52476e-21	1.2361e-16
AC106881.1									2.35728e-14	1.1541e-09
AC106882.1
AC106886.5			0.000569198	1
AC107057.1							8.11804e-25	3.97451e-20
AC107068.1					0.00289834	1
AC107075.1	2.02364e-12	9.90752e-08	5.58604e-18	2.73487e-13			4.90767e-82	2.40275e-77			0.0295956
AC107214.1
AC107375.1							6.06314e-28	2.96845e-23			0.0556934
AC107884.1
AC107956.1	8.34983e-16	4.08799e-11	3.17581e-13	1.55484e-08			7.01369e-16	3.43383e-11
AC107959.1			0.00466592	1
AC108134.2			0.0512493	1	0.641889	1	5.63367e-05	1	1.5244e-41	7.46333e-37	0.0242557
AC108134.3					0.000440021	1					0.00157008
AC108134.4							1.29503e-42	6.34033e-38
AC108142.1									1.09344e-25	5.35338e-21
AC108463.3			0.00959623	1	1.79194e-11	8.77314e-07
AC108488.1									2.78332e-16	1.36269e-11	0.0216325
AC108673.3							5.01199e-08	0.00245382			0.00047464
AC108676.1							1.55156e-17	7.59627e-13
AC108734.3
AC108860.2			3.39402e-17	1.66168e-12			1.2154e-90	5.95046e-86
AC108863.1			0.523111	1							5.25542e-09
AC108863.2	1.03276e-75	5.0563e-71	0.0165812	1							8.51166e-06
AC109326.1			0.000367467	1							0.00359158
AC109446.3	2.67982e-08	0.00131201	4.39108e-05	1							1.25599e-05
AC109449.1											1.99302e-11
AC109454.2					0.00168846	1
AC109597.2											0.00590768
AC109826.1							0.0164154	1
AC110611.2					0.0444329	1
AC110749.1	6.74449e-19	3.30203e-14	3.69838e-25	1.81069e-20			1.84543e-49	9.03505e-45
AC110769.2	5.98461e-05	1	0.0280928	1	0.0847182	1					2.2443e-11
AC110995.1
AC111188.1											2.14299e-16
AC112191.2			4.72377e-08	0.00231271			9.75856e-25	4.77769e-20
AC112220.2			4.88162e-05	1			1.35584e-28	6.63806e-24
AC112220.4					0.0545804	1
AC112253.1											1.21281e-06
AC112255.1
AC112496.1
AC112721.1									3.96309e-13	1.94029e-08
AC112907.3											0.0139222
AC113189.5			5.65811e-07	0.0277015	0.182024	1
AC113367.1	2.49395e-24	1.22101e-19	1.18952e-09	5.82379e-05			1.52587e-16	7.47049e-12
AC113383.1					0.00528366	1
AC113404.3
AC113935.1	8.89992e-33	4.35731e-28	4.04101e-25	1.97844e-20			8.15957e-21	3.99484e-16			1.11668e-06
AC114490.2			0.00377393	1
AC114728.1	1.36226e-43	6.66948e-39	3.83601e-12	1.87807e-07			8.27452e-09	0.000405112			0.401338
AC114760.2	1.10575e-11	5.41365e-07	0.000373535	1							2.72207e-11
AC115223.1	4.96037e-31	2.42855e-26	9.27395e-24	4.54043e-19			1.33147e-17	6.51873e-13			0.000102592
AC115618.3	6.23722e-08	0.00305368	1.33553e-16	6.53861e-12			2.78058e-24	1.36134e-19			0.00677202
AC115837.1	7.33216e-12	3.58975e-07	1.26958e-14	6.21574e-10			2.15079e-18	1.053e-13
AC116347.1			6.07765e-14	2.97556e-09
AC116366.1					0.00025949	1			1.82174e-19	8.91908e-15	1.66997e-14
AC116366.2
AC116366.3	1.84053e-14	9.01104e-10	4.71042e-14	2.30617e-09	0.0146948	1	0.255476	1
AC116366.6			8.95157e-12	4.3826e-07	0.22393	1	3.09686e-82	1.51619e-77	2.54132e-89	1.24421e-84
AC116407.1							4.25582e-20	2.08361e-15
AC116407.2	4.57903e-05	1	0.00574241	1
AC116533.1	1.13781e-222	5.5706e-218	5.63052e-208	2.75665e-203	0.243467	1	0	0	2.6782e-10	1.31122e-05	2.24908e-13
AC116614.1					0.000220962	1
AC116667.1			0.0157938	1
AC116913.1			0.00968932	1	9.01502e-05	1
AC117498.2							0.0604731	1
AC118549.1	0.0238591	1							3.16313e-36	1.54864e-31	5.15277e-09
AC118553.1							3.43953e-25	1.68396e-20
AC119396.1	6.23256e-45	3.0514e-40	1.47598e-09	7.22624e-05
AC119428.2
AC119674.1					0.000464517	1
AC119674.2					0.00253742	1
AC120053.1					0.00307421	1
AC120193.1	1.61656e-10	7.91454e-06
AC121761.1			4.65335e-06	0.227823			5.17511e-14	2.53368e-09
AC124014.1
AC124016.1	0.774277	1			0.417052	1					0.00285782
AC124045.1					0.130965	1
AC124066.1							4.00611e-33	1.96135e-28
AC124248.1
AC124283.1					1.14755e-07	0.00561828					3.63217e-09
AC124312.1					5.84328e-06	0.286081	0.108415	1			0.0809997
AC124789.1							1.11745e-27	5.47094e-23	4.29177e-22	2.10121e-17
AC124944.3							7.42184e-17	3.63366e-12
AC125257.1	1.58078e-11	7.73932e-07	3.8343e-29	1.87723e-24			3.33891e-79	1.6347e-74
AC125437.1
AC125611.3			0.0196714	1
AC125807.1	4.67408e-23	2.28838e-18	1.0955e-12	5.36345e-08			2.50914e-39	1.22845e-34
AC125807.2					0.00699746	1
AC126474.2			8.04172e-14	3.93715e-09			6.60197e-09	0.000323226
AC127024.5							3.44122e-05	1
AC127035.1							1.69366e-39	8.29197e-35
AC127070.2							5.50531e-37	2.69535e-32
AC127502.1			5.27055e-10	2.58041e-05
AC127502.2	2.06566e-11	1.01133e-06	1.32699e-22	6.49679e-18	0.285252	1	1.47113e-34	7.20248e-30	2.37235e-11	1.16148e-06	0.000116983
AC127521.1			0.323663	1
AC127904.2			2.9805e-11	1.45922e-06			5.06886e-114	2.48166e-109	2.6807e-21	1.31244e-16
AC130324.3			1.0205e-06	0.0499626
AC130650.2			0.410605	1	0.129085	1
AC131025.8									0.182542	1
AC131235.1	1.21235e-20	5.93556e-16	5.4947e-08	0.00269015			5.68279e-08	0.00278224
AC132008.2			1.62379e-37	7.94993e-33			3.14511e-147	1.53981e-142
AC132192.1					0.433467	1					0.1781
AC132192.2					0.528267	1			4.30588e-12	2.10812e-07	0.0543715
AC132217.4							3.27353e-126	1.60269e-121
AC132825.1			1.48388e-06	0.0726494
AC132872.1	0.000739419	1	1.16427e-06	0.0570016			1.06611e-14	5.21958e-10			0.885032
AC132872.2			5.69916e-18	2.79025e-13	0.00020804	1	6.73911e-113	3.2994e-108	3.07791e-20	1.50691e-15
AC132872.3											3.00556e-08
AC132938.3
AC133134.1	2.08001e-10	1.01835e-05	8.09118e-08	0.00396136			9.58099e-32	4.69076e-27
AC133435.1			0.000111192	1			2.14493e-10	1.05014e-05
AC133552.5							5.04757e-08	0.00247124
AC133644.2			1.20362e-15	5.89281e-11			3.66725e-35	1.79545e-30	2.04996e-47	1.00364e-42
AC133919.1											6.39359e-05
AC134312.5									3.88269e-15	1.90092e-10
AC135050.1											8.30322e-05
AC135050.3											0.00539376
AC135050.6	8.28414e-13	4.05583e-08	5.50824e-34	2.69678e-29			4.51398e-47	2.21e-42			0.000154172
AC135068.2
AC135782.1											0.0144403
AC135983.2	5.83589e-13	2.85719e-08	1.32094e-05	0.646721
AC136475.1											0.106713
AC136475.3	0.000743773	1	0.016277	1
AC136475.5	5.96277e-07	0.0291931			0.0115516	1
AC136475.9
AC136616.2
AC136632.1	3.21215e-52	1.57264e-47	1.5505e-18	7.59109e-14			1.10521e-34	5.41098e-30			0.000202479
AC137767.1			0.0296749	1	0.294567	1	9.65862e-05	1			5.50474e-13
AC137932.3			0.0148511	1	0.000182663	1					0.0294806
AC137934.1							1.69598e-18	8.30334e-14
AC138150.2			5.64972e-06	0.276605			1.09416e-27	5.35691e-23
AC138207.4
AC138207.8			8.82629e-09	0.000432126
AC138409.2			3.13282e-07	0.015338
AC138969.1											3.95385e-08
AC139100.2			0.00308241	1			3.78086e-30	1.85107e-25	4.49649e-08	0.00220144
AC139494.1	8.73499e-12	4.27656e-07	2.21576e-11	1.08481e-06
AC139494.2	3.18064e-15	1.55721e-10	6.56215e-19	3.21276e-14
AC139530.1			0.782598	1	0.0725479	1	3.15161e-22	1.543e-17	1.18981e-12	5.82518e-08	4.45202e-05
AC139887.2									2.69313e-18	1.31853e-13	1.42315e-05
AC141586.1	3.33549e-15	1.63302e-10	2.72192e-14	1.33262e-09			1.34466e-59	6.58334e-55
AC141586.5			4.07052e-05	1			1.63441e-93	8.0019e-89	6.06412e-40	2.96893e-35	0.00139774
AC141928.1							5.53256e-10	2.70869e-05
AC142472.1					0.000701532	1					6.16666e-11
AC144450.1					0.100535	1
AC144450.2							1.03063e-12	5.04585e-08
AC144521.1			6.75217e-05	1
AC144530.1	4.19204e-89	2.05238e-84	5.9492e-90	2.91267e-85					9.58156e-23	4.69104e-18	3.42632e-11
AC144652.1	0.000192831	1					5.84858e-32	2.86341e-27	0.195726	1	0.00638343
AC144831.1			9.35658e-05	1	0.00863697	1			0.254862	1	0.0187408
AC145124.1									7.61079e-28	3.72617e-23	7.513e-05
AC145207.5					0.00581329	1					0.00281356
AC145212.1			1.7577e-13	8.60553e-09	0.00224859	1			1.06366e-186	5.20759e-182
AC145285.6			0.00406199	1							0.0169995
AC146944.4			0.0155523	1
AC147067.1	0.00100289	1	0.0267327	1			0.188317	1	6.60341e-06	0.323296	0.0401178
AC147067.2					2.26625e-06	0.110953
AC147651.3			1.7869e-18	8.7485e-14
AC147651.4	7.17826e-08	0.00351441	3.7169e-08	0.00181976							8.3712e-11
AC156455.1							6.68254e-33	3.27171e-28	1.41479e-09	6.92669e-05
AC159540.1			1.0337e-28	5.06088e-24	0.00462647	1	2.93435e-106	1.43663e-101	3.57202e-45	1.74883e-40
AC159540.2
AC211486.1			1.25665e-10	6.15242e-06			5.63225e-85	2.75749e-80
AC231533.2			3.7309e-32	1.82661e-27
AC231981.1											0.0035699
AC233723.1
AC233755.1
AC233755.2
AC234582.1							1.02241e-35	5.0056e-31
AC234772.3					0.494259	1
AC239799.2			0.334925	1
AC239800.3			0.0262059	1			0.741507	1			1.44718e-10
AC239868.1			8.56162e-10	4.19168e-05			4.3054e-51	2.10788e-46
AC239868.4			0.000642579	1
AC240274.1			0.0676666	1	0.0140481	1	9.04828e-05	1	7.10487e-08	0.00347847	0.519949
AC242376.2			1.13944e-06	0.055786			2.7261e-06	0.133467
AC242426.2			0.0745606	1	0.024353	1			1.61282e-17	7.89619e-13	3.93046e-08
AC243829.1			4.80391e-05	1
AC243829.4			1.88206e-07	0.00921438
AC243922.3
AC243960.1	5.32085e-37	2.60503e-32	1.16442e-12	5.7009e-08	2.43687e-06	0.119307
AC243960.3
AC243964.2					0.0163336	1
AC243964.3			5.2805e-07	0.0258528	0.0967784	1	9.8915e-08	0.00484278
AC243965.1			0.35995	1
AC244033.2			3.03957e-06	0.148814			2.80402e-28	1.37282e-23
AC244090.1			0.308612	1	5.46111e-09	0.000267371			1.80165e-28	8.82069e-24	1.24538e-07
AC244502.1			2.07855e-07	0.0101764							3.67382e-17
AC244669.1	2.25614e-09	0.000110458	1.79127e-08	0.000876989			0.376504	1			1.69498e-05
AC245014.3			0.00039683	1	0.000833079	1	0.670393	1			0.000921603
AC245041.2			8.5136e-07	0.0416817
AC245060.4	1.17929e-13	5.77368e-09	1.65606e-28	8.10793e-24			7.85164e-72	3.84409e-67
AC245060.5			0.196591	1			0.402667	1	4.07583e-07	0.0199549
AC245100.1	3.01893e-13	1.47804e-08	4.52425e-11	2.21503e-06			7.45647e-65	3.65061e-60	1.0068e-31	4.92919e-27	2.41862e-07
AC245100.8							3.20059e-13	1.56698e-08
AC245128.3
AC245140.2					0.433839	1					4.78201e-06
AC245297.1
AC245297.2											0.369263
AC245297.3	1.66383e-05	0.814596	2.04223e-15	9.99854e-11	0.0042105	1			7.26389e-78	3.55633e-73	2.31853e-23
AC245407.2									1.70151e-26	8.33041e-22	0.003523
AC245452.1			0.0424493	1	0.00617066	1			4.14324e-15	2.02849e-10	0.00689387
AC245595.1			4.60837e-05	1	2.35856e-13	1.15473e-08	7.81297e-05	1	1.85069e-47	9.06077e-43	1.16832e-06
AC246785.3			1.51766e-05	0.743032
AC246787.2
AC253572.2			0.0201212	1
AC270285.8
ACAA1			1.34778e-09	6.59861e-05	0.000116228	1					3.81306e-18
ACAA2	1.69513e-28	8.2992e-24	7.19201e-06	0.352114			2.07013e-89	1.01351e-84			9.66323e-07
ACACA					3.4261e-05	1
ACACB			0.192096	1			0.423542	1	1.9432e-09	9.51372e-05	0.00405379
ACAD10	0.49038	1	0.0487748	1	0.718016	1	0.605534	1
ACAD11	2.62034e-12	1.28289e-07	0.0041125	1					3.63242e-11	1.7784e-06
ACAD8					0.000101718	1					0.00106578
ACAD9					2.72824e-06	0.133572					2.73577e-05
ACADL							3.52691e-50	1.72674e-45
ACADM	4.81355e-37	2.35667e-32					0.0711114	1			6.49341e-12
ACADS	2.50122e-07	0.0122457									1.59812e-16
ACADSB	7.74802e-05	1	2.41383e-09	0.000118179	0.0287997	1	1.07748e-28	5.27524e-24	0.169803	1
ACADVL			0.02762	1							2.56604e-29
ACAN									8.77821e-14	4.29772e-09
ACAP1			0.000172801	1	0.0244718	1			0.0331845	1	4.48947e-18
ACAP2					6.21452e-16	3.04257e-11	2.47958e-74	1.21398e-69	0.756778	1	3.07344e-23
ACAP3											1.58702e-05
ACAT1					0.152954	1	9.9153e-39	4.85443e-34	0.00600921	1
ACAT2	3.41853e-14	1.67368e-09							0.0104722	1
ACBD3									4.88042e-50	2.38941e-45	3.67776e-11
ACBD3-AS1							2.81188e-79	1.37667e-74
ACBD4									1.84918e-06	0.0905339	2.14713e-05
ACBD5											4.1301e-06
ACBD6											1.77872e-11
ACCS	0.00080115	1	4.26088e-05	1					0.0171196	1
ACD	3.74408e-20	1.83306e-15
ACE			9.52316e-19	4.66244e-14	6.07209e-55	2.97283e-50					0.000377797
ACER2					0.250391	1
ACER3			7.72358e-10	3.78139e-05							0.0302293
ACHE							1.88446e-07	0.00922614
ACIN1											2.4521e-08
ACKR1					1.37022e-13	6.70846e-09			2.03663e-06	0.0997112
ACKR2					0.00309368	1	3.97211e-15	1.9447e-10
ACKR3			6.96017e-27	3.40763e-22	2.72308e-16	1.33319e-11	7.84878e-204	3.84268e-199	1.18383e-07	0.00579592
ACKR4					0.994551	1	2.1386e-08	0.00104704	2.42303e-17	1.18629e-12
ACLY			5.44238e-15	2.66453e-10	5.78778e-06	0.283364
ACN9			3.36097e-47	1.6455e-42	0.00637469	1	1.6677e-215	8.16488e-211
ACO1			4.78305e-18	2.34174e-13	1.61693e-06	0.0791632
ACO2
ACOD1
ACOT11			0.000288411	1							2.21967e-07
ACOT13					2.31711e-05	1					4.44204e-08
ACOT2					0.00248618	1					0.000183388
ACOT4									9.5037e-25	4.65292e-20	0.0168403
ACOT7			2.87635e-11	1.40823e-06	0.000318894	1					1.07205e-07
ACOT8							4.9304e-34	2.41387e-29			4.33623e-05
ACOT9	2.54775e-22	1.24735e-17							4.67737e-16	2.28999e-11	1.75336e-09
ACOX1							6.55341e-17	3.20849e-12
ACOX2									0.342221	1
ACOX3					0.00986759	1					0.66632
ACOXL
ACP1	2.02021e-50	9.89076e-46	4.49879e-09	0.000220256
ACP2									5.90909e-120	2.89303e-115
ACP5	3.76723e-06	0.18444	6.51729e-36	3.1908e-31			2.22215e-70	1.08794e-65	2.06806e-27	1.0125e-22	2.13563e-96
ACP6	0.295936	1	0.000884133	1	0.293601	1			0.583643	1	0.731283
ACP7							2.37988e-53	1.16516e-48
ACPL2			1.09244e-11	5.34849e-07					8.52189e-16	4.17223e-11
ACPP			0.0371733	1			2.5939e-08	0.00126995
ACRBP							0.157694	1			0.232283
ACRC					0.00217388	1	1.36358e-16	6.67596e-12	8.41175e-26	4.11831e-21
ACSBG1							3.86847e-31	1.89396e-26
ACSF3											8.03262e-07
ACSL1			5.41505e-08	0.00265115	0.234036	1	9.17567e-56	4.49231e-51			0.00287735
ACSL3			3.31756e-13	1.62425e-08			3.19726e-43	1.56535e-38	1.19401e-05	0.584578
ACSL4	0.0322748	1			2.20933e-19	1.08166e-14	7.86934e-08	0.00385275	0.0153942	1	3.60525e-69
ACSL5	0.0793726	1	0.00246083	1	1.09297e-06	0.0535107	0.167681	1
ACSL6
ACSM3	1.31077e-45	6.41742e-41							0.0324716	1	1.66053e-05
ACSM5			0.0014589	1
ACSS1					3.73968e-08	0.00183091	3.95492e-68	1.93629e-63			0.00711909
ACSS2					3.32939e-06	0.163004			0.0134185	1
ACSS3							1.31071e-15	6.41709e-11	0.00678757	1
ACTA2					9.32499e-18	4.56542e-13	2.63592e-269	1.29052e-264	9.38275e-07	0.045937
ACTB	2.20339e-09	0.000107876	9.95592e-05	1	4.95815e-15	2.42746e-10	4.96163e-299	2.42916e-294	1.15255e-11	5.64279e-07	9.43514e-55
ACTBL2							1.21164e-08	0.000593206
ACTBP2			2.43687e-09	0.000119307
ACTC1							0.0172811	1	4.56643e-13	2.23568e-08
ACTG1	7.19013e-22	3.52021e-17	0.350774	1	0.0552429	1	5.09961e-14	2.49672e-09	3.97244e-09	0.000194487	1.94929e-59
ACTG2			0.122963	1	0.00391371	1	2.70449e-49	1.32409e-44	1.8462e-05	0.90388
ACTL10					0.0158292	1
ACTL6A			1.16204e-14	5.68924e-10			9.7058e-59	4.75187e-54
ACTN1			2.58709e-15	1.26661e-10	0.000176647	1					0.0019502
ACTN2									0.000463817	1
ACTN4	0.0516031	1			0.000149032	1	5.78357e-249	2.83158e-244			4.02884e-05
ACTR10											4.28414e-08
ACTR1A
ACTR1B	0.291759	1	5.28683e-14	2.58838e-09			7.61377e-29	3.72762e-24			0.00133071
ACTR2			1.12222e-122	5.49425e-118	2.32645e-20	1.139e-15					2.33955e-11
ACTR3	0.884674	1	2.05666e-69	1.00692e-64	0.000382806	1					2.38091e-46
ACTR3B					0.829686	1
ACTR3C	5.35945e-10	2.62393e-05	0.237952	1
ACTR5											0.0259221
ACTR6									0.27515	1
ACTR8					0.000175168	1	0.000590462	1			1.25898e-17
ACTRT3			3.01641e-13	1.47681e-08			3.10495e-53	1.52015e-48
ACVR1	0.853579	1	1.44841e-10	7.09126e-06			7.87868e-54	3.85732e-49
ACVR1B			6.56074e-14	3.21207e-09							0.00178678
ACVR1C			6.85878e-08	0.00335799			9.03449e-44	4.4232e-39	1.06517e-22	5.21496e-18
ACVR2A			0.132568	1			5.46713e-42	2.67665e-37
ACVR2B					5.08778e-07	0.0249093			2.52181e-31	1.23466e-26
ACVRL1			4.61915e-06	0.226149	4.23244e-16	2.07216e-11	0.039942	1	7.27131e-23	3.55996e-18
ACY1	7.32026e-14	3.58393e-09	0.0775198	1					2.59667e-08	0.0012713	0.0948592
ACY3	8.0511e-05	1					8.0804e-23	3.95608e-18
ACYP1									1.20264e-07	0.00588802
ACYP2	6.74823e-25	3.30386e-20
AD000090.1			6.21975e-05	1
AD000671.2	5.16994e-15	2.53115e-10	4.03564e-12	1.97581e-07
ADA
ADA2	8.17155e-10	4.00071e-05	2.24601e-43	1.09962e-38	0.77419	1	1.54114e-52	7.54527e-48	0.000220079	1
ADAL					0.0330574	1			0.0110158	1	5.17108e-08
ADAM10					3.33493e-15	1.63275e-10					0.0494658
ADAM12					0.000942611	1	2.52755e-11	1.23746e-06			3.23681e-10
ADAM15	1.82138e-09	8.91729e-05			0.0136009	1					0.4451
ADAM17			1.1317e-22	5.5407e-18			2.76539e-20	1.3539e-15			1.82674e-06
ADAM19									3.00116e-120	1.46934e-115
ADAM22			0.286162	1	0.140911	1
ADAM23			3.56858e-50	1.74714e-45	0.0223988	1	0	0	0.0026363	1
ADAM28	0.000103481	1			0.0245102	1	1.31456e-05	0.643596	6.5002e-05	1	0.00170564
ADAM32					0.314199	1
ADAM33									3.49994e-38	1.71353e-33
ADAM8	0.00273232	1					3.61352e-146	1.76915e-141	0.00147626	1	5.49936e-23
ADAM9							7.55696e-31	3.69981e-26
ADAMDEC1	0.0445274	1							1.83679e-07	0.00899273
ADAMTS1			1.60509e-05	0.785834	0.622922	1	2.56533e-39	1.25596e-34	2.26918e-113	1.11097e-108
ADAMTS10			0.480038	1	0.844134	1	0.420825	1			0.0475117
ADAMTS12			1.31095e-05	0.641828	0.0202947	1			9.52734e-210	4.66449e-205
ADAMTS14			0.146645	1	0.0689918	1	1.04206e-05	0.510184			1.93269e-05
ADAMTS15									0.00173199	1
ADAMTS16									0.541112	1
ADAMTS18					0.00148334	1
ADAMTS2					0.0187307	1	0.0609836	1
ADAMTS3					0.30948	1			7.23661e-11	3.54297e-06	0.00327975
ADAMTS4			0.0941437	1	5.16878e-05	1	1.48918e-70	7.29085e-66	0.222037	1
ADAMTS5					0.542687	1	1.19256e-05	0.583864	4.25916e-08	0.00208524
ADAMTS6					0.376075	1			0.770664	1	0.14755
ADAMTS7					1.92643e-06	0.0943162	6.971e-07	0.0341293	3.50043e-54	1.71377e-49	7.4589e-12
ADAMTS7P4	1.99952e-06	0.0978943	0.00143685	1
ADAMTS8							4.50916e-13	2.20764e-08	1.38353e-10	6.77364e-06
ADAMTS9			1.77942e-08	0.000871184	4.97039e-09	0.000243345			8.45185e-62	4.13794e-57
ADAMTS9-AS1					0.000470344	1
ADAMTS9-AS2							0.0490026	1	0.0280145	1
ADAMTSL1					0.161543	1
ADAMTSL2					2.51122e-20	1.22947e-15
ADAMTSL3					0.00213911	1			2.72961e-22	1.33639e-17
ADAMTSL4			5.39859e-19	2.64309e-14			5.46652e-37	2.67635e-32	1.45046e-92	7.10132e-88
ADAMTSL4-AS1							0.0227123	1
ADAMTSL5			2.83027e-06	0.138567			8.91167e-19	4.36306e-14
ADAP1			1.97731e-08	0.00096807							1.48908e-05
ADAP2	0.224704	1					0.163293	1
ADAR			0.0052475	1	1.47977e-21	7.24481e-17
ADARB1	3.14534e-17	1.53992e-12			6.71618e-10	3.28817e-05			1.50101e-83	7.34881e-79	3.30778e-07
ADAT1	0.40039	1	1.16427e-06	0.0570015							0.000650927
ADAT2	0.181601	1	0.000137686	1							3.32888e-09
ADAT3	6.35824e-13	3.11293e-08	1.60921e-05	0.787853			0.00449227	1
ADC									1.42842e-70	6.9934e-66
ADCK1			0.0681217	1
ADCK2											6.13593e-15
ADCK3	2.36076e-25	1.15581e-20	1.21915e-29	5.96884e-25	2.85816e-05	1	1.39874e-182	6.84809e-178
ADCK4			6.31559e-15	3.09205e-10	1.32823e-05	0.650286
ADCK5	6.70887e-09	0.000328459	0.000151315	1							2.48441e-06
ADCY1					4.95281e-06	0.242485			0.0270737	1
ADCY10			1.61203e-08	0.000789234			9.67724e-51	4.73788e-46
ADCY2							6.64016e-11	3.25095e-06	0.000105874	1
ADCY3	0.678978	1	2.22982e-30	1.0917e-25	0.28901	1					2.93425e-15
ADCY4
ADCY5			2.69459e-11	1.31924e-06					8.71601e-06	0.426727
ADCY7	0.000114211	1	3.60629e-13	1.76561e-08	0.543216	1
ADCY9			0.0168941	1			3.7133e-16	1.81799e-11	0.0219846	1
ADCYAP1											4.41536e-59
ADD1	0.0174111	1	1.1722e-31	5.73898e-27	2.66291e-21	1.30373e-16			0.357639	1	1.36358e-07
ADD2			6.30283e-06	0.30858	0.0306944	1	8.46785e-67	4.14577e-62	8.88652e-69	4.35075e-64
ADD3	3.78333e-06	0.185228	7.70376e-43	3.77168e-38			3.87849e-195	1.89887e-190	2.1824e-53	1.06848e-48
ADGB							3.62507e-55	1.7748e-50
ADGRA2					1.48498e-07	0.00727029	3.66838e-13	1.796e-08	5.06197e-48	2.47829e-43
ADGRA3					0.0551145	1
ADGRB2							0.00061717	1
ADGRD1							1.04032e-09	5.0933e-05	3.61276e-49	1.76877e-44
ADGRE1			0.00254409	1
ADGRE2									0.113902	1
ADGRE4P
ADGRE5	0.766791	1	0.609493	1					1.92937e-06	0.0944602
ADGRF1							0.353414	1
ADGRF3			0.122247	1
ADGRF4							3.66431e-11	1.79401e-06
ADGRF5					5.8315e-25	2.85504e-20	2.45603e-166	1.20245e-161	0.102364	1
ADGRG1			5.20449e-11	2.54807e-06	2.69592e-17	1.3199e-12	3.58766e-113	1.75648e-108	4.22907e-10	2.07051e-05
ADGRG3			0.013619	1
ADGRG5	0.00613924	1	2.20061e-06	0.10774
ADGRG6					5.77641e-07	0.0282807	0.000517129	1
ADGRL1			1.13529e-06	0.0555825	0.00083144	1
ADGRL2					7.62165e-16	3.73148e-11
ADGRL3							1.84742e-38	9.04478e-34	1.40833e-20	6.89503e-16
ADGRL4					9.85368e-25	4.82426e-20			0.00016694	1
ADGRV1			7.1594e-13	3.50517e-08			4.88319e-116	2.39076e-111
ADH1B					0.00012842	1	6.94307e-46	3.39926e-41	1.08806e-303	5.32705e-299
ADH5
ADHFE1			0.000502656	1			1.76809e-08	0.000865641	1.08652e-06	0.0531948	0.0352206
ADI1	2.28852e-28	1.12043e-23	0.0021036	1					0.0677799	1	3.66009e-28
ADIPOR1							0.00012563	1
ADIPOR2			2.33121e-12	1.14134e-07			0.000465004	1
ADIRF			0.0649216	1	3.27925e-05	1	2.22069e-192	1.08723e-187	0	0
ADIRF-AS1			8.95013e-11	4.38189e-06			3.27292e-42	1.60239e-37
ADK					0.0029654	1	0.000108552	1
ADM			7.12902e-23	3.4903e-18	4.91208e-09	0.000240491	2.01144e-183	9.84782e-179	8.17743e-41	4.00359e-36	0.484786
ADM2			7.4152e-17	3.63041e-12			8.15097e-53	3.99063e-48	1.88317e-18	9.21981e-14
ADM5			0.0370807	1	4.98395e-06	0.244009
ADNP	0.000388787	1			3.38552e-05	1	9.29425e-63	4.55037e-58			1.65512e-11
ADNP-AS1							0.575747	1
ADNP2	0.228713	1							1.53017e-08	0.000749157
ADO	0.0130456	1	2.50546e-22	1.22665e-17							0.765533
ADORA1							1.2682e-11	6.20897e-07			8.07398e-17
ADORA2A	1.36595e-69	6.68757e-65	2.13448e-14	1.04502e-09	0.0219358	1
ADORA2A-AS1									0.0756808	1
ADORA2B											0.000180101
ADORA3			0.150364	1			1.29932e-07	0.00636134
ADPGK
ADPGK-AS1
ADPRH	7.28973e-08	0.00356898	1.47042e-14	7.19903e-10	0.00180617	1			1.19677e-14	5.85926e-10
ADPRHL1									2.06197e-06	0.100952
ADPRHL2	2.22486e-19	1.08927e-14	3.7692e-10	1.84536e-05	0.000145321	1
ADPRM					0.0645029	1					0.199652
ADRA2A					0.00748564	1	1.28634e-09	6.2978e-05			6.47491e-30
ADRA2B			0.0305231	1			9.37915e-08	0.00459194
ADRA2C					5.05072e-05	1	3.38579e-32	1.65765e-27	0.211793	1
ADRB1			8.64727e-07	0.0423362			1.04141e-64	5.09863e-60
ADRB2							5.80236e-28	2.84078e-23	1.43357e-08	0.000701859	2.5927e-08
ADRBK1			5.24753e-22	2.56914e-17	0.00517138	1	3.24244e-108	1.58747e-103
ADRBK2							3.15779e-25	1.54602e-20	1.21977e-31	5.97185e-27
ADRM1	2.26256e-80	1.10773e-75	2.41593e-65	1.18282e-60	0.000178971	1	2.04899e-166	1.00316e-161
ADSL	5.80769e-85	2.84339e-80	4.34206e-51	2.12583e-46	0.673531	1					1.29497e-12
ADSS											2.3401e-08
ADSSL1					0.268328	1
ADTRP			0.000192036	1					1.36139e-16	6.66523e-12
AEBP1	0.000237415	1	4.20536e-05	1					0	0
AEBP2									0.465868	1
AEN									8.93743e-82	4.37567e-77	0.513961
AES	3.03174e-29	1.48431e-24	3.02014e-39	1.47863e-34	3.40565e-27	1.66737e-22					1.37531e-49
AF111167.2
AF117829.1	1.38346e-12	6.7733e-08			4.13114e-06	0.202256			4.5283e-51	2.21701e-46	0.0644915
AF127577.4							8.36373e-13	4.0948e-08
AF127577.8							7.22266e-16	3.53614e-11
AF127936.2
AF127936.7									7.92135e-24	3.87821e-19
AF129075.2
AF131215.6	5.85133e-20	2.86475e-15
AF165147.1			1.25271e-12	6.13314e-08			1.65651e-224	8.1101e-220
AF186192.1							2.07324e-05	1
AF213884.3	0.0238512	1
AF274858.1							5.20074e-27	2.54623e-22
AF279873.1			3.3977e-30	1.66348e-25			3.63133e-132	1.77786e-127			9.96738e-05
AFAP1			4.93113e-13	2.41423e-08			6.24044e-30	3.05525e-25
AFAP1-AS1							3.46787e-59	1.69784e-54
AFAP1L1			0.00869172	1	7.27203e-11	3.56031e-06	2.22018e-48	1.08698e-43
AFAP1L2	0.0666713	1	0.011709	1	0.00921152	1	4.00243e-17	1.95955e-12
AFDN	8.75686e-06	0.428727			1.34771e-29	6.59825e-25	1.54213e-40	7.55013e-36	1.56571e-24	7.66555e-20	0.000156696
AFDN-DT					0.245756	1
AFF1									0.343802	1
AFF2							1.54751e-24	7.57646e-20			5.04236e-08
AFF3			0.000139009	1	0.0413886	1	8.05933e-08	0.00394577
AFF4			8.30673e-08	0.00406689	0.658281	1			1.6375e-53	8.01706e-49	0.000147918
AFG1L	3.45993e-08	0.00169395			0.0140874	1	0.000112449	1			0.438097
AFG3L1P	8.94311e-06	0.437846	7.51569e-26	3.67961e-21			7.5389e-06	0.369097			0.0262322
AFG3L2					2.79982e-06	0.137076					9.76924e-07
AFMID	0.238446	1	1.07559e-05	0.526596			2.07533e-34	1.01606e-29			0.00439896
AFTPH	0.00355827	1
AGA	0.445869	1	8.60932e-28	4.21504e-23	0.000175537	1	9.73622e-60	4.76676e-55			1.14632e-07
AGAP1					0.000462711	1			0.812776	1
AGAP2											9.91207e-05
AGAP2-AS1					6.63904e-05	1	4.84588e-13	2.3725e-08	6.19424e-184	3.03264e-179
AGAP3			7.38184e-14	3.61408e-09					0.448093	1	3.69202e-38
AGAP4	0.0497508	1							0.0729994	1
AGAP5			0.00541655	1	0.00326361	1	8.71241e-08	0.00426551			0.000184514
AGAP6	0.00059466	1			0.0130268	1	1.09507e-39	5.36135e-35			4.06406e-05
AGAP8							1.8181e-87	8.90125e-83
AGAP9			0.00962289	1	0.123057	1	1.93236e-05	0.946063	0.00235988	1	0.0646993
AGBL2			0.102094	1			2.8828e-45	1.41139e-40
AGBL3							0.000842706	1
AGBL5					0.931739	1	3.87237e-29	1.89587e-24
AGER	0.00642836	1	0.00747357	1	0.059851	1	0.00107044	1
AGFG1	0.673396	1	9.50467e-08	0.00465339							0.000999526
AGFG2	0.323276	1	2.66644e-23	1.30546e-18					0.316437	1	0.0301738
AGGF1	1.4611e-28	7.15341e-24					1.20642e-49	5.9065e-45			0.250537
AGK			6.9e-06	0.337817					0.898012	1
AGL							8.04689e-40	3.93968e-35	0.877375	1
AGMAT	4.09854e-06	0.20066	0.000631007	1			7.16477e-17	3.5078e-12
AGO1	0.11468	1	2.759e-10	1.35078e-05							1.50781e-06
AGO2			0.000438111	1	8.9357e-15	4.37483e-10			0.371949	1
AGO3									0.592828	1	9.30015e-14
AGO4	0.831979	1	0.000706873	1							0.00950105
AGPAT1					1.65888e-08	0.000812171					1.17707e-06
AGPAT2	6.35532e-53	3.1115e-48	4.91063e-37	2.4042e-32	0.167396	1	5.04051e-128	2.46778e-123			8.68716e-22
AGPAT3	0.219845	1	4.03864e-21	1.97728e-16	1.17061e-11	5.73121e-07			0.254954	1
AGPAT4	3.83086e-07	0.0187555					0.0531675	1
AGPAT4-IT1									3.59656e-11	1.76084e-06
AGPAT5	1.15424e-21	5.65102e-17			8.5957e-17	4.20837e-12
AGPAT6			6.09998e-13	2.98649e-08	0.0560765	1			1.22406e-95	5.99289e-91
AGPS			8.72638e-24	4.27235e-19					3.98986e-05	1
AGR2			5.68921e-32	2.78538e-27			9.59337e-194	4.69682e-189
AGR3							2.76671e-87	1.35455e-82
AGRN			4.59359e-08	0.00224898	7.26682e-11	3.55776e-06	9.80173e-109	4.79883e-104	1.6242e-110	7.95194e-106	1.13189e-23
AGRP			8.69983e-08	0.00425935
AGT							0.0115726	1	0.337754	1
AGTPBP1											0.000119081
AGTRAP	1.47673e-20	7.22992e-16									8.15781e-59
AHCTF1							4.21314e-64	2.06271e-59	0.0300949	1
AHCY	2.00302e-26	9.8066e-22					0.720127	1
AHCYL1									1.91903e-05	0.93954	1.00593e-17
AHCYL2					0.0538076	1	4.59943e-38	2.25184e-33	0.0349955	1
AHDC1	0.0512309	1	2.15946e-05	1			2.89214e-56	1.41596e-51			0.00321511
AHI1			7.59583e-14	3.71884e-09			4.93116e-11	2.41425e-06	7.29236e-10	3.57027e-05	0.391973
AHNAK	1.90866e-21	9.34459e-17	6.24062e-18	3.05534e-13	0.000207276	1	0.00503052	1	3.12739e-28	1.53114e-23	2.89533e-26
AHNAK2									0.000808843	1	0.00884368
AHR	4.53465e-05	1	6.46813e-15	3.16673e-10	0.387156	1	2.16435e-110	1.05965e-105	2.20947e-06	0.108173	0.955007
AHRR					0.00841999	1					8.85019e-10
AHSA1	2.28165e-89	1.11707e-84	5.35232e-14	2.62044e-09	0.521802	1	7.06708e-19	3.45997e-14	2.59341e-22	1.26971e-17	8.58991e-09
AHSA2	2.19759e-20	1.07592e-15	4.89083e-13	2.3945e-08	0.486424	1			2.25611e-61	1.10457e-56
AHSA2P	3.84531e-70	1.88263e-65	2.81472e-88	1.37806e-83			3.8592e-123	1.88943e-118			3.18802e-05
AHSG			3.74922e-10	1.83558e-05			5.3024e-56	2.596e-51
AICDA			0.00190057	1
AIDA	0.00299008	1			4.19635e-12	2.05449e-07
AIF1			0.000649398	1	0.644137	1	6.03191e-26	2.95316e-21	5.6642e-39	2.77314e-34
AIF1L			0.010814	1	0.479525	1	1.4326e-132	7.01385e-128	2.47613e-05	1
AIFM1					1.00563e-05	0.492348					1.77444e-09
AIFM2	0.675754	1	4.97027e-06	0.24334	0.099742	1
AIFM3			0.178886	1							0.00235888
AIG1
AIM1			7.36782e-08	0.00360721			3.13627e-31	1.53549e-26	2.01182e-42	9.84968e-38
AIM2			0.000360069	1
AIMP1					1.66702e-09	8.16155e-05					2.60747e-06
AIMP2
AIP			2.33594e-08	0.00114365					0.00159801	1	7.88166e-32
AJAP1					5.00022e-18	2.44806e-13
AJM1			0.43573	1
AJUBA									2.21512e-86	1.0845e-81
AK1			6.9145e-25	3.38527e-20	0.00456051	1					9.07177e-05
AK2									1.41718e-43	6.93839e-39	0.00011782
AK3			5.09519e-15	2.49455e-10	1.38029e-09	6.75776e-05			0.0149631	1
AK4					8.0944e-11	3.96294e-06			7.46031e-135	3.65249e-130
AK5							0.506251	1	1.8988e-204	9.29632e-200
AK6	2.99614e-29	1.46688e-24			3.16046e-14	1.54733e-09	2.55015e-15	1.24853e-10	0.0864056	1
AK7					0.0253349	1	4.31542e-65	2.11279e-60
AK8							3.46021e-20	1.69408e-15
AK9			0.00348914	1	0.00133035	1	4.47478e-26	2.19081e-21			1.50652e-05
AKAP1					5.09812e-05	1	2.7199e-49	1.33164e-44	8.82573e-12	4.32099e-07	1.97689e-08
AKAP10											0.000496332
AKAP11	1.47992e-11	7.24555e-07
AKAP12			0.070092	1	5.94327e-10	2.90977e-05	3.04285e-28	1.48975e-23	1.391e-116	6.81021e-112	1.24553e-45
AKAP13	0.0899504	1	0.432609	1	1.51287e-13	7.40685e-09	6.16952e-81	3.02054e-76	0.848305	1	2.95671e-08
AKAP14							1.45455e-49	7.12134e-45
AKAP17A					0.00361316	1					3.22082e-05
AKAP2	1.25315e-56	6.13532e-52	2.39752e-10	1.1738e-05	5.15217e-13	2.52245e-08			1.43974e-25	7.04883e-21	0.0130521
AKAP5	0.126142	1	3.52595e-17	1.72627e-12							0.00893694
AKAP6							1.53502e-29	7.5153e-25
AKAP7					0.00014594	1					1.97835e-06
AKAP8
AKAP8L	2.46873e-45	1.20866e-40	3.45557e-44	1.69181e-39			1.17199e-78	5.73793e-74			5.97493e-10
AKAP9			0.00010606	1	5.65433e-09	0.00027683	1.11661e-29	5.4668e-25	0.25308	1
AKIP1	1.71335e-11	8.38839e-07			4.83158e-09	0.000236549	1.56849e-45	7.67917e-41
AKIRIN1			2.93891e-27	1.43886e-22			4.24091e-146	2.07631e-141
AKIRIN2			9.15829e-05	1
AKNA	2.05331e-25	1.00528e-20	9.03894e-09	0.000442538	0.0221938	1	1.47691e-09	7.23083e-05
AKNAD1					0.975801	1			0.673531	1
AKR1A1			0.0276695	1							3.6295e-07
AKR1B1							2.60326e-56	1.27453e-51	2.67129e-15	1.30784e-10
AKR1B10			3.35815e-71	1.64412e-66	0.00566337	1	0	0			6.77483e-07
AKR1C1			1.35631e-74	6.64037e-70	6.49133e-75	3.17809e-70	0	0	3.00927e-171	1.47331e-166	4.67099e-05
AKR1C2			6.01258e-72	2.9437e-67	2.67185e-35	1.30811e-30	0	0	1.66587e-13	8.15593e-09	1.50421e-10
AKR1C3			1.54964e-84	7.5869e-80	3.80937e-18	1.86503e-13	0	0	1.19498e-58	5.85049e-54	0.00323608
AKR7A2	2.3412e-37	1.14623e-32	7.60878e-06	0.372518
AKR7A3							2.04333e-20	1.00039e-15
AKT1	0.0452728	1	1.09267e-53	5.34959e-49	1.84668e-06	0.0904114
AKT1S1											1.33693e-11
AKT2	0.0728771	1	2.73198e-21	1.33755e-16
AKT3	0.00441057	1					1.32293e-83	6.47695e-79	4.32868e-09	0.000211928
AKTIP	2.00256e-12	9.80433e-08							0.033699	1	0.633066
AL009174.1	8.60789e-20	4.21434e-15	4.21095e-10	2.06164e-05			0.000253892	1
AL009178.2					0.000114613	1
AL009179.1	1.74352e-08	0.000853612	0.0669572	1
AL021155.5	2.19238e-18	1.07337e-13	0.799839	1					1.38818e-27	6.79637e-23	0.0188841
AL021368.2	0.600522	1			3.2519e-05	1	2.82121e-08	0.00138123	1.27691e-07	0.00625161
AL021392.1							1.09573e-28	5.36458e-24
AL021453.1					0.00813835	1					4.98429e-06
AL021578.1
AL021707.1											0.00265721
AL021707.2							1.19027e-37	5.82744e-33
AL021707.6			0.293517	1	0.0429758	1	4.71658e-22	2.30919e-17			1.59803e-05
AL021707.7			0.00578416	1							0.00463673
AL021707.8			1.89009e-09	9.2537e-05
AL021807.1			8.89237e-50	4.35361e-45			1.76168e-45	8.62503e-41
AL021978.1
AL022067.1
AL022068.1							9.958e-42	4.87534e-37
AL022069.1											1.47243e-05
AL022157.1
AL022238.2											8.80432e-06
AL022311.1
AL022322.2											0.0229384
AL022323.4					7.80786e-06	0.382265
AL022326.1											6.64259e-05
AL022328.4	0.00440099	1
AL022341.1
AL022341.2											0.00136967
AL022718.1	3.35099e-293	1.64061e-288	1.54821e-261	7.57986e-257					3.00458e-34	1.47101e-29	6.07302e-16
AL023284.3			0.00346586	1
AL023284.4							1.26849e-06	0.0621042
AL024507.2			1.24038e-05	0.607276							5.88007e-06
AL024508.2			0.000229485	1							0.00235275
AL031058.1					1.9765e-05	0.967675
AL031123.1
AL031280.1			0.000363733	1							8.90843e-11
AL031283.1											1.73617e-06
AL031316.1
AL031590.1
AL031595.2											1.59927e-08
AL031666.1							1.20696e-17	5.90915e-13
AL031666.3
AL031727.1	5.31731e-217	2.6033e-212	9.78797e-155	4.79209e-150					1.15176e-24	5.63889e-20	4.33997e-13
AL031728.1
AL031775.1					0.0184562	1					4.76263e-05
AL031777.1			7.3714e-23	3.60896e-18
AL031777.3	0.999043	1	2.38835e-05	1			0.00136047	1			2.58291e-34
AL031846.1			9.05257e-23	4.43205e-18
AL031846.2					0.000937287	1					0.0285275
AL031963.3											0.000512598
AL031985.3
AL033384.1					0.0596384	1
AL033519.2	1.57615e-14	7.71667e-10	7.30923e-09	0.000357853
AL034370.1			1.88621e-05	0.92347
AL034379.1	1.86599e-66	9.13571e-62	1.55096e-23	7.59334e-19			1.24232e-34	6.08227e-30			0.00220362
AL034397.3	0.995439	1	4.95984e-05	1
AL034417.3					0.0556918	1			1.91621e-13	9.38158e-09	0.00109056
AL034549.1			0.00196588	1
AL035071.1	0.000149521	1	5.54327e-07	0.0271393	0.000342844	1	3.01284e-20	1.47506e-15	7.86776e-12	3.85198e-07
AL035078.1	1.76545e-41	8.64348e-37	1.02403e-57	5.01355e-53	0.655145	1	1.52267e-82	7.45483e-78			0.0590355
AL035252.3							0.000103562	1
AL035398.1	1.36675e-13	6.69146e-09	9.37046e-05	1			7.94303e-27	3.88883e-22
AL035413.1
AL035420.3											2.8054e-07
AL035446.1			0.00751825	1
AL035456.1			3.04247e-06	0.148956
AL035458.1			1.10764e-18	5.42288e-14			3.57393e-11	1.74976e-06
AL035461.2			2.58797e-06	0.126704
AL035530.2
AL035563.1							0.0570429	1
AL035587.1	0.000396187	1	0.000317346	1
AL035587.2
AL035610.1							2.01962e-55	9.88783e-51
AL035661.1			3.71056e-50	1.81665e-45			0	0
AL035665.1
AL035681.1			0.000279413	1			1.15548e-40	5.65711e-36
AL049555.1			7.92007e-25	3.87758e-20			5.27105e-155	2.58065e-150
AL049597.2			0.000221785	1	0.00848026	1
AL049629.2					6.08002e-10	2.97672e-05
AL049714.1	8.40139e-30	4.11324e-25	1.18506e-10	5.80192e-06			3.47639e-36	1.70201e-31
AL049840.1			0.00245901	1	0.00174805	1					0.0240033
AL049840.2	4.44951e-22	2.17843e-17			0.538818	1			4.50138e-28	2.20383e-23
AL049840.3			0.0017965	1
AL049840.4	4.93116e-05	1	1.69845e-16	8.31544e-12	0.10355	1	7.96017e-25	3.89722e-20
AL049872.1	1.9985e-13	9.78448e-09	8.85105e-21	4.33339e-16			1.93812e-25	9.48883e-21			0.000713913
AL049873.1	4.46853e-62	2.18775e-57	2.98989e-30	1.46382e-25			1.90222e-59	9.3131e-55			1.05227e-05
AL050309.1	5.67771e-38	2.77975e-33									9.72444e-06
AL050331.1	6.26089e-15	3.06527e-10	4.37069e-09	0.000213985			1.58958e-21	7.78244e-17
AL050341.2			8.47879e-05	1	0.0107163	1	1.93178e-43	9.4578e-39	2.32582e-13	1.1387e-08	0.00294943
AL078459.1					0.429055	1
AL078590.2			9.04352e-09	0.000442762			2.75718e-170	1.34989e-165			2.07935e-09
AL078590.3					0.0046686	1					6.63765e-15
AL078595.1	3.10191e-13	1.51867e-08	7.46057e-09	0.000365262			3.04865e-27	1.49259e-22
AL078604.1
AL078604.2					0.342925	1
AL078621.3			8.53767e-14	4.17996e-09			5.84494e-88	2.86162e-83
AL078639.1									4.55334e-73	2.22927e-68
AL078644.1
AL079342.1			2.58713e-28	1.26663e-23			1.79627e-13	8.79438e-09
AL080243.2	1.09171e-11	5.3449e-07	1.79022e-08	0.000876475			8.7652e-21	4.29136e-16
AL080276.2
AL080317.1											0.000614459
AL080317.2											0.00751097
AL080317.3											0.000145001
AL096865.1			0.0009242	1
AL096870.8									9.06169e-40	4.43651e-35	2.28163e-05
AL109615.3							4.25186e-19	2.08167e-14
AL109618.1			1.0901e-06	0.05337
AL109741.2	3.86675e-63	1.89312e-58	2.1693e-36	1.06207e-31			2.88976e-115	1.4148e-110			3.56294e-05
AL109761.1
AL109766.1
AL109811.2			0.00888275	1
AL109918.1			1.22165e-31	5.9811e-27			1.37013e-201	6.70803e-197
AL109955.1	0.000516655	1	0.000214709	1
AL109976.1			4.10322e-08	0.00200889			2.15804e-118	1.05656e-113
AL117332.1			0.00113437	1	0.0188185	1	3.20332e-19	1.56832e-14
AL117335.1
AL117339.5	0.0164142	1	0.0792264	1	0.000722023	1					0.164557
AL118506.1			5.10124e-12	2.49752e-07			1.1126e-10	5.44716e-06
AL118508.1
AL118516.1							6.56436e-41	3.21385e-36	7.71359e-60	3.7765e-55	9.34174e-25
AL118558.3					0.115029	1			8.30178e-21	4.06447e-16	4.68125e-07
AL121603.2			9.01587e-07	0.0441408	0.00138991	1	6.16333e-30	3.0175e-25	4.1164e-21	2.01535e-16	3.98338e-05
AL121658.1			0.137918	1	0.16184	1
AL121832.2			0.00610536	1
AL121899.1			0.0095639	1			9.51284e-77	4.65739e-72
AL121933.2	7.70324e-31	3.77143e-26							5.20879e-24	2.55017e-19
AL121944.1	0.000257687	1	0.548828	1					1.14603e-18	5.61082e-14	7.63751e-19
AL121985.1
AL122020.1	4.45332e-68	2.1803e-63	6.10999e-51	2.99139e-46			6.19998e-67	3.03545e-62	1.14674e-12	5.61434e-08	4.06982e-10
AL132640.2			5.46745e-06	0.267681
AL132656.2			0.814136	1	0.0744573	1
AL132709.5			9.02776e-06	0.44199			0.00197483	1	1.35639e-107	6.64077e-103
AL132709.8									8.55664e-59	4.18924e-54
AL133163.2											1.7162e-07
AL133215.2			0.00929144	1
AL133216.2	6.67027e-13	3.2657e-08	5.71778e-11	2.79937e-06			4.03125e-12	1.97366e-07
AL133243.2									1.41543e-09	6.92978e-05
AL133243.3	1.01859e-16	4.98692e-12	0.674383	1
AL133245.1			0.000238021	1
AL133245.2									1.06523e-08	0.000521527
AL133260.1	3.01534e-54	1.47628e-49	4.18131e-51	2.04713e-46			8.2212e-93	4.02502e-88			4.75495e-06
AL133320.1							4.75721e-42	2.32908e-37
AL133330.1			0.258818	1							0.0134115
AL133338.1			0.000674629	1
AL133342.1	0.183222	1
AL133371.2
AL133453.1			0.00568081	1	0.00341812	1	2.35864e-10	1.15476e-05	1.91109e-46	9.35651e-42	4.40162e-12
AL133467.1	0.281751	1	0.224932	1
AL133477.1			1.60663e-06	0.0786592
AL135818.1			8.34441e-07	0.0408534
AL135905.1							3.18674e-21	1.5602e-16
AL135925.1	4.68024e-06	0.22914	0.309965	1	2.81596e-07	0.0137866	0.183572	1	3.40612e-35	1.6676e-30	2.85433e-22
AL135960.1											0.000182531
AL135999.1	0.00962321	1	1.57484e-06	0.0771026			8.85885e-47	4.33721e-42
AL136038.3
AL136038.5			0.000329655	1			6.29155e-16	3.08028e-11
AL136040.1											0.0149245
AL136084.3					3.58731e-07	0.0175631
AL136090.2											0.0023855
AL136115.2
AL136126.1	8.98521e-13	4.39907e-08	2.59819e-10	1.27205e-05
AL136131.3											1.63195e-06
AL136162.1							1.01624e-20	4.97541e-16
AL136295.5	0.116754	1	0.00138596	1	3.66801e-05	1					5.653e-12
AL136380.1	1.08362e-65	5.30527e-61	8.15927e-93	3.9947e-88			3.24838e-86	1.59037e-81			1.67242e-05
AL136419.6	1.55793e-09	7.62748e-05	0.0855416	1			1.015e-21	4.96935e-17	0.000652028	1	8.03049e-06
AL136454.1	9.73593e-17	4.76661e-12	1.07503e-07	0.00526324	0.107954	1					0.0116409
AL136968.2	2.94871e-13	1.44366e-08
AL136987.1			1.4712e-06	0.0720285							3.38404e-79
AL137003.1
AL137003.2			0.000268671	1			9.82386e-42	4.80966e-37			4.98397e-06
AL137077.2					0.00418388	1	0.186733	1			4.70018e-14
AL137186.2					1.68357e-07	0.00824257			6.97665e-19	3.4157e-14
AL137779.1			3.44993e-05	1
AL137802.2							0.0110518	1
AL138689.2					0.0174996	1
AL138720.1			5.48971e-05	1
AL138724.1					0.000253127	1			1.41186e-16	6.91234e-12	0.0181813
AL138756.1			3.13916e-10	1.5369e-05			1.232e-08	0.000603177			0.0540107
AL138785.1	8.71391e-16	4.26624e-11	4.99099e-17	2.44354e-12			1.7618e-40	8.62558e-36
AL138799.3	2.23444e-12	1.09396e-07	5.55653e-10	2.72042e-05			2.17745e-15	1.06606e-10
AL138895.1	4.21668e-22	2.06445e-17
AL138899.1
AL138963.3
AL138976.2							7.76354e-36	3.80095e-31
AL138995.1					8.13135e-07	0.0398103
AL139011.1
AL139020.1	0.685825	1
AL139099.1
AL139100.1							2.11757e-18	1.03674e-13
AL139220.2							4.22506e-23	2.06855e-18	2.56647e-07	0.0125652
AL139246.5			7.96543e-05	1	0.0465272	1					3.7098e-12
AL139260.1			1.25916e-05	0.616473
AL139274.2									2.80859e-16	1.37506e-11	0.000429432
AL139317.5											0.000228572
AL139353.1							5.29804e-07	0.0259387
AL139384.1
AL139385.1							7.51789e-21	3.68069e-16
AL139393.2			2.89033e-07	0.0141508			3.87293e-50	1.89615e-45	2.85856e-08	0.00139952
AL139393.3									1.36448e-61	6.68036e-57
AL139412.1											8.0202e-09
AL157392.3			0.00122824	1	0.012463	1
AL157394.3
AL157402.2			0.0109936	1
AL157895.1											6.47458e-60
AL157938.3			0.0246217	1							0.098597
AL158071.3			0.0234347	1
AL158071.4											0.000445765
AL158152.1	1.12466e-16	5.5062e-12	0.00500464	1	0.131064	1			8.6874e-31	4.25327e-26
AL158206.1			1.25817e-10	6.15989e-06	3.06825e-05	1	1.35662e-79	6.64189e-75			0.0175444
AL158827.2			5.09697e-06	0.249543
AL158850.1	0.0244994	1
AL159163.1
AL160006.1			0.000613217	1	0.0183702	1	0.00242213	1
AL161421.1			0.0249262	1							0.260525
AL161431.1							1.13486e-22	5.55618e-18
AL161457.2	0.0021631	1	4.07774e-07	0.0199642	0.00199706	1	5.68288e-20	2.78228e-15
AL161669.3									8.83403e-19	4.32505e-14
AL161669.4							0.000398218	1
AL161772.1									1.25823e-27	6.16018e-23
AL161781.2	3.65644e-07	0.0179016
AL161785.1			0.0953915	1
AL161787.1	3.56971e-60	1.74769e-55	2.02964e-63	9.93689e-59			1.34887e-107	6.60395e-103			7.7261e-06
AL161891.1			0.0374692	1
AL161909.1	1.57867e-57	7.72903e-53	1.58941e-25	7.78161e-21			1.89014e-84	9.25395e-80
AL162231.1			0.00110228	1					2.35245e-19	1.15174e-14	0.0128619
AL162231.2									1.15811e-29	5.67e-25
AL162253.2
AL162258.2			0.0896984	1
AL162274.2					0.0248103	1
AL162293.1			1.83573e-05	0.898756			3.00891e-07	0.0147313
AL162377.1					0.0086274	1	3.12305e-36	1.52901e-31
AL162411.1							1.47992e-11	7.24556e-07
AL162414.1
AL162424.1											0.000337306
AL163051.1			0.0273573	1			2.62884e-48	1.28705e-43			0.000507686
AL353138.1					5.48508e-06	0.268544
AL353194.1					0.288379	1	2.43711e-15	1.19319e-10	2.61669e-15	1.28111e-10	1.70387e-08
AL353622.1	2.02449e-06	0.0991173
AL353625.1
AL353708.3			0.250068	1
AL353743.1	5.19406e-10	2.54296e-05	5.06076e-10	2.4777e-05			5.22682e-12	2.559e-07
AL353763.2	1.62367e-23	7.94933e-19	2.13674e-19	1.04613e-14			2.94866e-15	1.44363e-10
AL354707.1	0.0492066	1	0.469707	1			1.96981e-35	9.64398e-31
AL354714.2			9.82002e-12	4.80778e-07			1.43634e-07	0.00703215
AL354719.2			7.77813e-14	3.80809e-09			7.59735e-75	3.71959e-70
AL354733.3					9.20675e-06	0.450753			7.07892e-06	0.346577	1.55521e-06
AL354740.1			0.00186754	1	0.0653102	1
AL354822.1					0.399447	1
AL354836.1					0.0486482	1
AL354920.1			0.0109435	1	0.000914317	1
AL355001.2					0.00824972	1			1.06607e-14	5.21937e-10	0.0128615
AL355032.1	3.10076e-44	1.5181e-39	1.13523e-20	5.55799e-16			2.26689e-27	1.10985e-22			0.0562792
AL355073.2					0.00382801	1
AL355075.4			0.414098	1	0.000762356	1			3.11946e-65	1.52726e-60	2.42967e-10
AL355076.2	5.86439e-05	1
AL355309.1	7.8625e-216	3.8494e-211	9.34675e-174	4.57607e-169			1.30591e-267	6.39361e-263	1.77867e-09	8.70821e-05	4.23053e-16
AL355338.1			1.46195e-06	0.0715755	0.000871865	1	1.33876e-58	6.55446e-54	0.419894	1	0.000568706
AL355353.1					0.00312207	1	0.558561	1
AL355472.1	0.100702	1	1.06344e-10	5.20649e-06	0.0248934	1	3.71048e-102	1.81661e-97			5.68121e-09
AL355488.1			0.000129734	1
AL355816.2	0.0409693	1	1.86615e-05	0.91365
AL355881.1											5.01456e-26
AL356273.3
AL356275.1					0.00467143	1
AL356356.1
AL356417.3			1.09927e-05	0.538191
AL356488.3					0.000424763	1	2.23155e-07	0.0109254	2.12816e-19	1.04193e-14	2.60193e-05
AL356489.3											1.35875e-05
AL356512.1					0.00981953	1					0.000703648
AL356599.1			1.21976e-06	0.0597183			2.54145e-41	1.24427e-36	2.36771e-15	1.15921e-10
AL356653.1			1.07545e-10	5.26528e-06			3.57555e-14	1.75055e-09
AL357033.4	0.00436146	1
AL357054.4			0.000101636	1	7.48873e-07	0.0366641			1.27283e-07	0.00623163
AL357060.1	0.639113	1	0.356753	1	1.91941e-09	9.39723e-05					1.69098e-18
AL357093.2							9.19287e-85	4.50074e-80
AL357507.1							7.96776e-06	0.390093
AL358113.1					0.0181105	1
AL358472.1	4.14848e-66	2.03105e-61	1.7935e-19	8.78079e-15			6.19591e-56	3.03345e-51			0.000266541
AL358472.4			0.000299876	1					6.38797e-12	3.12749e-07	6.23212e-05
AL358472.5											2.47316e-05
AL359182.2
AL359183.1
AL359220.1			0.563305	1			2.17853e-24	1.06658e-19
AL359504.2					0.00464053	1
AL359513.1			1.4843e-11	7.26701e-07			3.187e-29	1.56032e-24
AL359532.1
AL359541.1
AL359636.1											0.109505
AL359644.1											0.00466959
AL359711.2											6.28533e-05
AL359762.1			5.34445e-07	0.0261659
AL359834.1			7.35225e-06	0.359959
AL359915.2			0.0854973	1	0.00177067	1					4.91955e-05
AL359918.1			4.79705e-06	0.234859			4.35731e-19	2.1333e-14
AL359976.1			4.30201e-12	2.10622e-07			5.74716e-22	2.81375e-17
AL360012.1	0.0187766	1	0.222109	1	2.83327e-09	0.000138714					0.00531245
AL360181.3
AL365181.2			4.26731e-16	2.08923e-11			1.08726e-32	5.32311e-28
AL365181.3			8.42999e-12	4.12724e-07			1.03256e-19	5.05532e-15
AL365203.2					0.000113835	1
AL365205.1	4.79253e-14	2.34638e-09	5.30009e-18	2.59487e-13	0.0421516	1	0.0130044	1			5.39361e-05
AL365226.2							8.70621e-44	4.26247e-39
AL365258.2	2.6488e-32	1.29683e-27	1.45586e-46	7.12775e-42			1.77465e-104	8.68853e-100			0.00618494
AL365272.1	1.39162e-29	6.81322e-25
AL365357.1	5.52125e-119	2.70315e-114	1.84254e-43	9.02091e-39			5.83039e-149	2.8545e-144			0.00304133
AL365361.1	4.55633e-16	2.23073e-11	2.0044e-14	9.81332e-10	0.123349	1
AL365440.1			0.00365076	1
AL390036.1
AL390119.1							1.32862e-26	6.50481e-22
AL390719.1							9.03372e-58	4.42282e-53			0.000427741
AL390719.2							1.20306e-07	0.00589005
AL390728.4	1.75456e-53	8.59013e-49	1.68487e-37	8.24897e-33			2.30309e-14	1.12757e-09			1.70763e-05
AL390728.5	5.04561e-41	2.47028e-36	1.70035e-07	0.00832475	0.0150292	1					0.0103521
AL390728.6	0.00656678	1	0.00454468	1	7.79752e-09	0.000381759			0.00647174	1
AL390729.1							3.30137e-35	1.61632e-30
AL390755.1							4.90603e-55	2.40194e-50
AL390879.1							2.19658e-31	1.07542e-26
AL390957.1											1.76954e-16
AL391056.1
AL391069.2	2.01748e-12	9.8774e-08	0.317284	1
AL391069.3			0.0239227	1	0.00991195	1					1.95519e-05
AL391121.1			0.0364235	1	0.130886	1			2.05646e-41	1.00682e-36	2.2216e-05
AL391244.1	1.96153e-13	9.60345e-09	6.93395e-25	3.39479e-20			7.07765e-71	3.46515e-66			0.000441876
AL391244.3							3.6625e-14	1.79312e-09
AL391261.3
AL391416.1			5.08805e-06	0.249106			7.65535e-11	3.74798e-06
AL391422.3					6.17452e-09	0.000302298
AL391422.4			5.81815e-07	0.0284851			5.9771e-51	2.92633e-46	3.06157e-13	1.49892e-08
AL391832.2			0.101419	1			0.0180262	1			2.19182e-05
AL391832.3											0.000386265
AL391834.2			1.80798e-05	0.885169	0.0031086	1
AL391840.3					0.10553	1
AL392172.1							1.44613e-30	7.08013e-26	2.29369e-06	0.112297
AL441883.1			2.55726e-05	1			5.94306e-41	2.90966e-36
AL441992.1					0.03888	1
AL442128.2											0.00937621
AL445189.2			1.03126e-07	0.00504892			1.60093e-10	7.83799e-06
AL445426.1									2.52763e-29	1.2375e-24
AL445472.1					0.0145755	1	9.77613e-16	4.78629e-11			5.72965e-13
AL445483.1							8.82056e-13	4.31846e-08
AL445524.1	1.92096e-05	0.940485			0.330648	1	2.37999e-58	1.16522e-53	1.42712e-09	6.98704e-05
AL445686.2
AL449106.1
AL449266.1
AL450063.1			1.89299e-24	9.26787e-20			3.2949e-66	1.61315e-61
AL450326.1			0.760706	1	0.192858	1			1.94016e-10	9.49882e-06	0.000569107
AL450384.2									0.000838866	1	0.00317265
AL450405.1	5.40004e-49	2.6438e-44	1.57727e-60	7.72213e-56	0.010571	1	5.22257e-27	2.55692e-22			2.05352e-11
AL450468.2											5.77174e-09
AL450998.1	3.66253e-49	1.79314e-44	4.44416e-23	2.17582e-18			5.65903e-25	2.7706e-20			0.0135785
AL450998.2	4.04283e-05	1			0.000177002	1			1.98397e-57	9.71332e-53	1.10672e-28
AL451007.1			0.000170397	1
AL451050.2											1.45629e-06
AL451085.1											0.00159587
AL451085.2					0.00202143	1	2.41258e-20	1.18118e-15	5.09815e-17	2.496e-12	0.27213
AL451123.1
AL451165.2	0.250678	1	2.94042e-09	0.00014396	0.530145	1	1.82047e-90	8.91285e-86	8.64144e-20	4.23076e-15	0.000116326
AL499604.1	1.00934e-52	4.94164e-48	0.0169744	1	6.87304e-05	1			1.39756e-39	6.84233e-35	1.2658e-12
AL512274.1							8.73388e-23	4.27602e-18
AL512353.1
AL512625.1							1.38008e-06	0.0675672
AL512625.3	1.03072e-07	0.00504629			8.87403e-05	1
AL512631.1	0.147166	1
AL512662.2											2.85305e-05
AL512791.2											5.19283e-06
AL513175.2			4.08699e-05	1			4.46396e-11	2.18551e-06
AL513302.1			6.20871e-09	0.000303972			1.35409e-19	6.62948e-15
AL513548.1			0.00263555	1			1.72869e-06	0.0846351
AL513550.1					0.164433	1
AL583785.1					0.810165	1
AL589743.1			1.26203e-30	6.1788e-26			9.84705e-234	4.82102e-229	1.14033e-120	5.58292e-116
AL590094.1							3.86456e-08	0.00189205
AL590139.1			4.17019e-07	0.0204169			1.07806e-06	0.0527809
AL590226.1					5.83694e-06	0.285771
AL590399.1					0.0371011	1
AL590452.1							1.99992e-26	9.7914e-22	2.72909e-22	1.33613e-17
AL590617.2									3.67459e-28	1.79904e-23
AL590682.1	6.01512e-14	2.94494e-09	1.38678e-11	6.78955e-07
AL590763.16							5.7012e-18	2.79125e-13	1.75082e-22	8.57183e-18
AL590764.1			0.420049	1							0.0314324
AL590822.1					0.000561784	1
AL590867.2	3.98164e-244	1.94937e-239	1.02883e-141	5.03704e-137			6.83856e-174	3.34809e-169	6.71267e-12	3.28646e-07	1.17732e-17
AL591468.1
AL591479.1					0.00263669	1	0.183443	1	0.0512195	1
AL591518.1
AL591845.1							3.24945e-16	1.5909e-11
AL591846.1	4.66751e-15	2.28516e-10	0.00066463	1			2.09125e-53	1.02386e-48
AL591846.2									2.4746e-14	1.21154e-09	1.12553e-07
AL591895.1	0.00764615	1	0.000386727	1	0.0420675	1	5.87732e-06	0.287748
AL592183.1			2.24863e-14	1.10091e-09	0.000500155	1					0.00159202
AL592284.1			1.42294e-13	6.96658e-09
AL592293.2			1.87391e-11	9.17447e-07
AL592295.4	0.00195537	1									1.3761e-06
AL592295.5	1.46639e-27	7.17932e-23	0.0361603	1	0.110156	1
AL592429.1
AL592494.3			0.116015	1
[truncated: 18,101 more rows]

## Sheet: logFC
gene	B cell	Cycling	Endothelium	Epithelium	Fibroblast	Mast cell	Myeloid	Neutrophil	Plasma blast	T cell	total
7SK.2		4.93577	6.50965	5.28825	5.82062						5.75784
A1BG		-0.686926	0.623265	0.693753		-0.900152	-1.27274		0.693083	-0.42501
A1BG-AS1		-0.679621		0.85968		-0.964546
A2M		0.822007	-10.2856	1.85495	21.8689	1.16537	-3.27687		1.66973	0.911032	22.266
A2M-AS1		0.662539		1.1227			0.582011
A2ML1				85.7847
A4GALT		0.921242	-0.53576	1.33259	1.1222		-1.34267				1.0777
AAAS	0.535837						0.787114		-0.447743	0.56581
AACS									-0.443997
AADAC				0.514724	-1.32542
AADACP1		2.56518		0.455207
AADAT		1.01121		0.842667
AAED1		-1.23803	-0.508518	-0.464186		0.673192	-1.27456		-1.64473		-0.408492
AAGAB		0.549807					0.635231	0.591541	-0.452101
AAK1	-2.26096	-3.52972				-0.639294	-0.896376		-2.20292	-2.34046	-2.35001
AAMDC	-0.485411	-0.442405				-1.15394			-0.478661
AAMP							0.677056
AARD		-1.98001		0.436177		-1.42263
AARS		0.766573		0.429549			0.879605			0.435997
AARS2			-0.786183		0.597231
AARSD1	-1.21424	-1.07218	-0.446438		0.625115	0.460804	-0.48712		-0.64605	-0.426801	-0.408461
AASDH				0.749364	0.501524	-0.536388	0.457053
AASDHPPT			-0.506509				0.554426	0.468538	-0.556189
AASS				1.96845	0.732346	1.0002					1.01994
AATF						-1.15182		0.61345	-0.522195
AATK				0.76493		1.73634					0.570947
AB019441.29				-1.17261	-0.559062
ABAT		0.526135	-0.677301		-0.488778	-0.63808	0.464903
ABCA1	0.544828	0.584873		-3.21635	5.17381		8.77575	0.641136		0.563181	8.85965
ABCA10					4.55617
ABCA12		3.90971		0.604429
ABCA13		5.20497		2.55285							2.57916
ABCA17P				-1.09972
ABCA2	0.622592	0.860134		0.466221				-0.707653		0.736331	0.529016
ABCA3		-0.887815	-1.1569	1.18924
ABCA4				1.89658
ABCA5	0.805189	0.458664		1.24355	0.789721				-0.596751		0.441259
ABCA6					16.0012				-1.97436		16.0177
ABCA7	1.03578	0.709783	-0.599978		-0.766545	-1.1385				0.565022	0.44051
ABCA8	2.99861	1.58779	0.833997	1.874	7.56704	0.63299		0.659067		2.68837	7.91958
ABCA9					5.70628
ABCB1			-0.692366	0.768726	-0.415648	-0.889764	-1.0351		-1.38911
ABCB10	0.825519	0.409194	-0.96819							0.426307
ABCB4	-0.428254		-0.523751
ABCB6		-1.89509	1.73855		3.63518				0.898638
ABCB7						-0.482378			-0.412283
ABCB8	-1.02833		-0.585583			-2.92515			-0.614859		-0.591303
ABCB9				0.406537		-1.67091			-9.24527		-7.2361
ABCC1	0.447338	0.644417		0.925184			0.666309	0.703716
ABCC10						-0.57654	0.452405			0.421937
ABCC2				-0.833729
ABCC3		1.61354	0.832421	-0.94516	-0.766821
ABCC4	0.600955				-2.1948	-2.05301			-1.36695		-0.865636
ABCC5	0.545816	2.20969		1.76792		-0.725132	0.498869				0.856943
ABCC6				1.39732
ABCC9			1.346	3.66276	11.7175						11.9861
ABCD1		0.550967	-0.544161			-0.522511		0.767784	-0.550339
ABCD2	1.13532	1.01633								0.781148	0.613534
ABCD3				0.45394			0.460138
ABCD4			-0.646416						-1.84044
ABCE1							0.428713		-0.430422
ABCF1		-0.520721					-0.574434	0.776248	-1.82299	-0.448128	-0.434893
ABCF2		0.42625				1.61343	0.649208		0.675692
ABCF2.1	-1.39558	-0.886491	-2.411		-0.607378	-2.31498	-2.48637		-1.08981	-0.944783	-1.15381
ABCF3				0.469753				0.773173	-0.40905
ABCG1	1.37931	1.63802	-0.843978	1.03674			0.949552	0.563128		0.864603	0.851831
ABCG2		1.30743		2.18471			2.24629				1.08422
ABHD10	0.959386	0.633522		0.674588			1.12202			0.561311	0.619201
ABHD11	-0.436762
ABHD11-AS1		-1.44991
ABHD12		0.420828		0.648718		-0.413373	0.51228
ABHD12B		-1.79315		-3.20674
ABHD13								0.530583
ABHD14A		-0.545979			0.608402	-0.749405	0.489529		-0.752782
ABHD14B			0.527577		0.518455	-0.6379			-0.49995
ABHD15		0.699564	-0.74779	0.663984		-0.490536	0.63681		-0.558892	0.485369	0.441302
ABHD16A		0.814633		0.713866	1.37308	1.16142	1.2966	0.581485			0.580088
ABHD17A	-0.804228	-2.0895	-1.05626		0.633108	-1.41718	-0.803291	-0.547362	-0.680897	-0.471758	-0.659589
ABHD17AP3		3.24005					1.9178
ABHD17B	0.56671	0.909237		0.941004		0.44173				0.493907
ABHD17C		0.969311	-0.552883	0.507705			-3.92327	-2.12998			-0.959707
ABHD18					0.448245			0.672771
ABHD2	0.766583	1.34502	-0.436109	2.06024		-0.732169	0.869249			0.600011	0.841768
ABHD3		0.52304		-11.337			0.50534				-8.57323
ABHD4	0.96277	1.45982		0.884118			0.678802	0.519633		0.597228	0.65552
ABHD5	0.84346	-0.749206		6.13083	3.14238	-0.533126			-23.1785	-2.11431	-6.50603
ABHD6		0.693264		0.83316		-0.61098
ABHD8						-0.777681			-0.767703
ABI1			-0.509097						-0.422064
ABI3			-0.654674		0.777381	-2.24366		1.05408
ABI3BP			-0.664067	2.57332	16.3477						16.7218
ABITRAM			1.47183		7.32596				4.86445
ABL1	1.02491	0.738472			0.919243		0.627333			0.779177	0.77536
ABL2			-1.8355	11.4619	23.3105	2.05757	-3.82869	15.82			14.9723
ABLIM1			1.51259	17.6129	6.16821				-1.60152		14.5977
ABLIM2			-0.541966
ABLIM3				1.36884							0.420317
ABO		3.71022		1.57269							1.43272
ABR			-0.425061	0.512164
ABRACL	-0.720226	2.23748	-0.476566		-0.58406	-3.71174	-0.672315	-0.434927	-1.18463	-1.27076	-0.570961
ABRAXAS1		0.414554	-0.812768	0.613838	1.74362	-0.547273
ABRAXAS2	0.467161	0.474762	-1.02571		0.8631		0.719154	1.1262
ABT1						1.22257		0.424456
ABTB1		-0.509867			0.429031	-0.76466
ABTB2		-0.974361		-0.450998	-0.505784		-2.30744		-0.975682		-0.786568
AC000068.1									-1.17538
AC002044.1	3.20754	2.48995		0.98456			2.12619			2.25133	1.65522
AC002070.1			-0.578275			-0.678053
AC002075.4				-1.69424	-0.893678
AC002091.2							-1.02905
AC002310.1			-0.786072			-0.660038
AC002310.12				-0.616658	-0.505988
AC002451.1			-1.91233
AC002456.1							-1.15772
AC002456.2					-0.520294		-1.79708
AC002467.1		-0.513377		0.63418		-1.03622	-0.516661
AC002467.7		-1.82902	0.858766	-0.660509
AC002480.2			-1.93543
AC002553.1			-1.1135			-0.882539
AC002558.3	-2.30724	-0.415437	0.905191						3.41148
AC003072.1		1.5106		2.98404			2.10559
AC003075.4							-1.37572
AC003092.1					-2.5835
AC003102.1		0.909664	-1.41902	1.49933		-0.918326
AC003681.1	-0.435915	-0.895878	-0.920822			-0.551105	-1.0873			-0.642461	-0.557465
AC003973.3				-1.04265
AC004024.1		2.70331		0.712038			2.37687
AC004057.1				-1.96214	0.871512
AC004069.1		1.01886		1.39593			-0.545787
AC004076.2			-1.24504
AC004130.1		0.617948		1.09221		-1.59185			-2.4845
AC004130.2		-1.67024				3.58214			1.87412
AC004148.1		1.13771			3.98693
AC004148.2			-3.15642	-0.489778		-1.9549	0.758153
AC004223.1				0.61344
AC004233.3								0.768007
AC004241.1									-0.673739
AC004241.3		1.69085		1.31615			2.229
AC004257.3					-1.06262
AC004381.6		-0.580709
AC004386.1	5.19699	2.49678		1.86673			2.39331
AC004453.1	3.53181	2.55723		1.13072		2.14658	2.55447		0.585268	2.45631	2.35404
AC004453.8		-1.58209		-0.754447	-0.815123	2.25658	-1.04698			0.480158
AC004520.1	-1.31864					-3.69364	-3.06337		-2.63162	-1.35996	-1.50874
AC004540.1			-0.446651				0.74901		-0.450156
AC004540.2			-0.737491
AC004540.5			2.55038		-0.520096
AC004552.1		2.89464
AC004556.1		-0.780544	-4.11389	-1.40557	-2.42646	-2.13995	-1.62414			-1.14141	-1.39682
AC004556.3		5.93722			7.35977
AC004656.1	3.40031	2.84813		2.53709		1.67493	2.22352	0.45323			2.27595
AC004687.1	-2.54914	1.56872		-0.521949		-0.796456	-7.13437		-4.03443		-3.94844
AC004791.2						3.45619
AC004812.2			-1.35835	1.27281	2.00297		1.14266		-0.992262
AC004816.1		0.883532		19.8428
AC004832.6										0.814751
AC004836.1				8.10459
AC004839.1			-1.32103
AC004846.2							-1.16829
AC004847.1	1.66554	2.11552					1.82782			1.69114	1.6606
AC004854.2						-2.69089	-0.659845		-0.899645
AC004865.2	-0.476196	-0.5242				-2.26453			-1.89853		-0.519034
AC004870.4				-1.50568
AC004889.1	0.463086	1.27048	-1.08483	2.46946	2.39798		1.25232			0.759589	1.02785
AC004890.1		2.77998		0.727776
AC004893.11				-0.804805
AC004917.1						2.82243
AC004918.1	-0.98028		-1.60594			-2.3512
AC004921.1		0.446123					0.547063
AC004922.1	-1.40091	-1.59096					-1.94528		-0.896357	-0.730423	-1.02305
AC004943.2				1.7007
AC004951.1		-0.528368	-1.22395		1.36983		-0.639253		-0.41375	-0.54593
AC004951.4				3.45436
AC004951.6	-0.494197	-2.08794	1.5928	-0.653648			-0.940113
AC004967.7				-1.01901
AC004988.1		2.15561					1.53502				1.67899
AC005034.3		2.80489		1.07175			1.64504
AC005037.1	-1.08054	-1.86262							-0.510575
AC005062.2				-0.758123
AC005070.3		-1.12998				-1.39526				-0.503654
AC005076.1		-0.411851	-2.70378			-0.764046			-0.593153
AC005082.12		-4.02061		-2.3332
AC005083.1				0.426885			-1.08727
AC005154.6					-0.47305		-1.16115
AC005224.3		-1.00068					-2.3545			-2.8546	-2.739
AC005229.4		1.30064	-1.34919	0.785409	2.55503						0.652498
AC005253.1			-1.36607			-2.08315
AC005255.1							2.19637
AC005261.1	0.649338	0.472532	-0.708625	0.889835	1.6287	-0.594938	-3.08412	1.4566	-5.03019	0.56339	-1.16026
AC005261.2		-0.636694		0.65282	-0.5682					-1.03851
AC005261.3	1.67755	1.2458	-1.15907	1.53747			1.19185		-0.492859
AC005261.4							-0.723682
AC005262.1	3.56477	2.63351		1.29446			2.2013				1.91247
AC005280.2							-2.21001	-0.568631
AC005301.9				1.06285	-0.883026
AC005332.1						-0.471997
AC005332.3		0.814073		1.97157			2.0912
AC005332.4	0.889334	1.81893	-0.57184	2.03612		0.95341	1.871		0.582356	1.99095	1.71064
AC005332.5	-0.469207		-1.38587				-0.409382		-0.488721
AC005332.6	1.96492	1.44776		1.79057	0.551644	1.58494	2.08836	1.14546		1.45271	1.5072
AC005332.7		-1.23078	-1.09411	-0.802225	1.53701	-1.75638	-1.27586			-0.848375	-0.807269
AC005332.9		-0.792964	0.458628	-0.859807			-0.483111
AC005523.2	-0.822866	-0.480841		-0.955067	0.567824		-1.04123
AC005537.1				0.527492
AC005537.2				1.04525
AC005562.1	-3.07171		0.795355		3.38563	1.58024	0.448963		3.03212
AC005632.3			-2.52643					-2.40048
AC005670.3	-3.55999		-0.757569		4.36037	0.932349	0.732919		2.51305
AC005674.2	2.28861	2.11212					1.56457
AC005726.1	1.54546	0.96621		1.04948		-0.705817	0.765673				0.932979
AC005726.3		2.11218					2.28555
AC005726.5						-0.979663
AC005776.1				-1.75713
AC005785.5				-1.23041
AC005789.11					-1.03168
AC005831.1	2.00402	2.2806					1.75247			1.85226
AC005837.1		1.09628	-1.84092
AC005838.2			-0.724439	0.442884		-0.475902	-0.648397		-0.49321	-0.44494	-0.40663
AC005840.1	3.89917	2.19554		1.12149			2.55672			2.64674	2.33812
AC005840.2				1.51369
AC005912.1	3.36795	3.17699		1.23928		1.29577	2.57581	1.45311	0.719399	2.76699	2.46378
AC005921.2	-0.827117	-0.470795	-0.490216		1.91155	-1.02568	-0.848021			-0.451074
AC006001.3	2.94538	3.10814		1.07938			2.38591				2.07862
AC006033.2		1.12447					1.08627			1.83949	1.50694
AC006064.4				0.709997
AC006077.3		-1.98554		-0.696483	-0.459038		-1.01496
AC006129.2	-0.992609
AC006141.1	-1.27273	0.80887							3.86984
AC006206.1				0.608707
AC006213.2	-1.1569
AC006230.1	-6.81311					2.65111
AC006273.5				-1.91583
AC006333.2		1.30202	-1.34257	15.2657	1.47768	-1.0332	0.417006		-0.831381		12.9176
AC006449.6	-1.44311	-0.901044		-0.47689		-1.33738	-1.67891	-2.14484	-0.888709	-0.76579	-0.96032
AC006452.1				-6.1912
AC006453.2		-1.66534		-0.622163	-1.40104		-0.906719				-0.830161
AC006460.2		0.70245
AC006480.2		-0.542876	0.459679	-59.6545							-56.6054
AC006483.1							2.50832
AC006504.5		1.08282	-0.618376	1.09365	1.66395
AC006511.3	3.57117	2.22301		0.901179		2.14661	1.98819				1.73958
AC006942.1						-0.799441
AC006942.4					0.638885
AC006970.1								2.37328
AC006978.1		2.24935		2.20719			2.69484
AC006978.6		-1.02888		-1.10995	-1.2243		-1.7166				-0.762711
AC006994.2					1.26949				4.58916
AC007014.1						-0.51312
AC007032.1			-1.02582	0.983343	2.48554	-1.87329			-0.747363		0.44141
AC007066.2		1.4782		1.95676
AC007098.1	2.94792	2.45797	0.595537	2.37944	-1.17172	0.857489	2.09485			2.18044	1.96454
AC007114.1				1.37338
AC007114.2		-1.92819	-1.20346			-3.61188				-0.833087
AC007160.1				0.904578
AC007182.2		2.36426					2.0957
AC007191.1		4.65443
AC007191.4				-1.70979
AC007216.4	-1.09171	-1.06324							-0.473346
AC007228.1		2.79959		1.58103			1.93023
AC007228.9				0.439518
AC007238.1		1.07402		1.69396			2.34351
AC007246.3			1.63233
AC007262.2									-1.05966
AC007278.1						3.36772
AC007292.3				-0.676474
AC007318.1		2.58482					1.99676
AC007325.4			-2.64159	1.00286					-1.06539
AC007336.1			-0.821786			-0.802539
AC007342.3								-0.516337
AC007342.5				0.534498				0.696717
AC007342.9								1.2986
AC007365.1						-2.38461
AC007382.1		2.20856
AC007383.2		-0.804422	-0.408168
AC007384.1	-0.863437
AC007388.1			-1.99123		0.455586	-1.53452	0.799403		-0.958224
AC007389.3				-0.903691
AC007390.2		1.11657
AC007405.6				-1.03905
AC007406.5	1.46817	1.14893		1.46451		2.53502	1.92514			1.88162	1.7264
AC007485.2		3.70903		1.8535			2.66783
AC007541.1			-1.21665		1.35198	-1.42922
AC007566.1							1.57123
AC007569.1	-1.13424								-2.14561
AC007608.3						-1.61344
AC007613.1		1.57926				-2.31613			-6.72968
AC007671.1						1.53964
AC007681.1			-0.480635
AC007686.3		1.0015					0.717705			0.80353
AC007688.1	3.93762	1.84031		1.79025			2.32125				2.46605
AC007743.1			-0.504168
AC007773.2				-1.0261
AC007906.2		2.72395		1.99234			1.4426				1.94153
AC007950.2						-1.95363	-0.467443
AC007952.4	-1.01816	-2.19691	-0.42433		-4.30663	-1.84358	-7.70586	3.39057	-15.2247	-8.7247	-5.34325
AC007969.1	2.88686	2.42306		0.826548	-1.3245	1.4393	2.10643	0.826549		2.42917	1.95203
AC007969.5		-1.30907		-1.38349	-0.637223	2.33323	-0.607095
AC007996.1		1.64529		1.67405
AC008014.1	-1.32996					1.10483
AC008026.1	3.44862	2.84378		1.09468		1.73337	2.54995		0.941363	2.6729	2.2538
AC008026.2	3.62178	1.95529		0.86497			3.14515
AC008033.3									-0.897967
AC008035.1				1.83056		-0.948515			-0.787547
AC008038.1	2.98526	2.54633	1.52365	0.920375	-1.37616	1.33499	2.35518		0.408731	2.18349	1.93089
AC008040.5									-1.46974
AC008074.2	1.40984	1.36165		0.933645			1.21881				0.968459
AC008074.3		-1.79929				-1.97854	-1.88259		-3.24078
AC008083.2		0.961997
AC008105.2				2.01228
AC008105.3		-0.7434	0.916424	-0.552798	2.02606	0.741498	-0.836981		-0.999898
AC008115.3		1.12081					2.21624		2.82476
AC008124.1	0.92652	1.11164	-0.770291	0.488031	0.995275		0.598016			0.730291	0.622858
AC008149.2			1.12544						3.84303
AC008155.1	3.08954	2.12403	0.509112	1.34058		0.924653	1.97781		-0.409062	1.85643	1.75818
AC008264.2			-1.64667
AC008267.5		-0.803911	-1.04911		2.38604	-0.426418			-0.456147
AC008393.1			-1.14559		0.77314	-5.05798
AC008397.2						-1.21372
AC008443.1									3.57319
AC008467.1	-0.463569		-0.908677			-0.84288	-0.720734
AC008543.1			-0.789823
AC008549.2		-1.56022								-1.07703	-1.16845
AC008555.4									5.08002
AC008555.8						1.43205
AC008556.1			-1.03638
AC008560.1		-0.902947		-1.46252			-1.37137
AC008567.3				-0.443825
AC008592.3		3.28509		2.32019
AC008608.2			-0.588415		1.8432	-2.19701
AC008637.1						-3.1759
AC008669.1							3.12974
AC008677.2	3.79358	2.65076		0.629063			2.77279			2.77476	2.53073
AC008735.2			-1.43787
AC008736.1		0.531872	-0.889639	0.785299		-1.13077	0.795799
AC008741.2		-1.5463	-1.72516	-0.675825		-1.91639	-1.75129			-1.222	-1.14912
AC008758.4			-1.80478
AC008759.3		2.40292					2.21311
AC008760.2				-2.93305
AC008764.7	-2.01381								1.55268
AC008764.8		-0.888355				-0.817987			-0.73897
AC008771.1		1.58297	-0.616628	1.3878	3.34786	1.43896	0.433697				0.969878
AC008875.3	-3.59997		0.858318		4.97805	2.63089	0.601659	-2.1551	3.62895	0.465814
AC008915.2		-0.748215	-1.0889		0.678547	-1.12536			-0.638238
AC008946.1				1.20915
AC008957.1						0.41383	1.23026		-0.516
AC008966.1		1.10172		0.891802
AC008969.1	0.708759	1.04785	0.763818						2.1324
AC008972.2							0.744012
AC008982.2	-0.549783	-1.00987		-0.464325		3.24717
AC009005.1				1.11337
AC009005.2				-0.410226
AC009041.2			-1.84245		1.71975
AC009053.2						-1.99792
AC009054.2							2.07439
AC009060.1									3.59954
AC009061.2	-0.650581					-0.515815
AC009088.1						-2.26017
AC009093.1					2.89882
AC009093.2		-0.931529				-2.18966	-2.2263
AC009093.3		7.60506		5.78711			5.63739				5.88301
AC009107.2	-3.49482	-1.11728	0.823197		5.81464				2.85039
AC009113.1		0.763384	-1.46205			-3.21318	1.1815		-0.994167
AC009118.2		0.751562		1.13893
AC009118.3			-0.484185
AC009119.1							0.458812
AC009120.2		0.609357	0.69158	1.62787			1.60916		0.906936
AC009120.6				-0.565455
AC009123.1				1.60238
AC009126.1							1.04766
AC009133.1		0.567837		1.82073			0.545965		-0.452819	0.479784	0.61659
AC009133.12				-1.19294
AC009163.7			-1.7931			-2.33919
AC009237.14		0.99921		1.03472
AC009245.1		2.35198		1.05018			2.31376
AC009275.1		2.32178		1.02043
AC009283.1	2.04145	1.56627	-1.6309	0.696749			1.2099				1.25397
AC009302.1		2.54999		0.510898			2.43786				1.60599
AC009303.2					-1.00557		-1.24263
AC009303.4		2.33737					1.46942
AC009318.1						-0.898003			0.82931
AC009336.24		-2.99745	0.693226	-3.05148
AC009362.1	3.4391	2.63627		0.559608			2.24683
AC009403.1		-0.547336	-0.560496	0.64908		-0.914063	-0.483575			-0.443113
AC009403.2		-1.59828		-0.915774							-0.419265
AC009404.1			-0.721026	0.786139			-1.14307		-0.554938
AC009404.2				-1.44016	-0.813185
AC009410.1				0.855244
AC009414.2			-1.15463		1.62681
AC009506.1			0.451283					0.75601			0.611827
AC009522.1									4.46496
AC009560.1				2.66484
AC009779.2		0.991483	-1.16599	0.504079	1.90284	-0.728601	0.565052		-0.620747		0.483882
AC009812.1			-0.803587			-0.553538	0.47679
AC009831.1						-3.05654	1.15456
AC009892.1							2.77922	0.936083
AC009948.1		1.12687		0.916893		-0.678808	0.874732		-0.877983	0.587001	0.499013
AC009948.4		2.71736
AC009948.5		-1.15286	1.86671	-0.409361	-1.26023
AC009950.1	-3.61751	-1.26398							1.16845
AC009961.1			0.53886	0.765715					-1.30385
AC009974.1							1.84539
AC010168.2		2.15162		0.796485			2.34758		1.61621		1.52547
AC010175.1						0.652299
AC010186.3	1.68733	2.61					1.66319			2.09686
AC010226.1			-0.529158		3.09675		0.755201		-0.673284
AC010247.2	1.33985
AC010326.4							2.20854
AC010336.8									3.79453
AC010343.1	3.21469	2.55005	-0.642759	1.06319		1.4648	2.1321			2.06767	1.96115
AC010359.3	-4.20676								2.42127
AC010422.3	-2.88998	-3.31275					-1.56695		-3.57587	-3.06658	-2.95025
AC010491.1		0.44943				-1.74659			-0.64015
AC010503.4				0.641502
AC010522.1									-1.92991
AC010531.6									-0.894654
AC010538.1		1.48149		1.07833
AC010616.1		1.1117							-0.655928	1.38775
AC010618.3	-0.748134				0.846345	-0.489689				-0.532115
AC010642.1		-1.60038	1.7561	0.573136	-0.442885
AC010642.2	-0.65682	-0.79801		0.700679	1.94511	-0.918677	-0.567733		-0.553268
AC010654.1									-1.07494
AC010677.1				2.09219
AC010719.1									-0.544572
AC010809.2			-0.659814
AC010864.1							-0.811418		-1.24326
AC010883.3									3.78909
AC010894.2		0.90618		0.503673
AC010969.2			-0.637919	0.536233			0.455246
AC010976.2			-1.39085
AC010980.1		4.58881		2.82469
AC010980.2				-1.85694
AC010982.1				-3.0086
AC010987.6				-0.799551
AC010997.5				-0.549848
AC011043.1		-1.47203	1.22223	-0.735694
AC011290.2		2.26906					1.94289
AC011298.1				1.50299
AC011330.2		1.92375
AC011374.1		4.13381		2.98492
AC011374.2							1.19269
AC011379.1						3.70355		-1.11346	4.18576
AC011416.3				0.499131
AC011444.2						-1.62294
AC011445.2		0.757138						0.646889
AC011446.2						-2.50096
AC011447.3			-0.60661
AC011462.1			-2.25662
AC011462.5			-0.456607						3.88983
AC011471.2						-1.76842
AC011472.2				3.11416		1.48962	1.25954
AC011481.3							1.66342
AC011497.2							1.77797
AC011498.1			0.929042
AC011498.7		2.60286
AC011503.2		2.72767
AC011511.1			-0.739917
AC011526.1			1.94013	4.85505
AC011603.2				0.424578
AC011611.4		0.832526		3.68822		-1.77337
AC011611.5		2.3438
AC011815.2			-1.8094
AC011899.2						-2.21264	-0.800846
AC011899.3		1.99825					1.7196
AC011939.2	-2.59178	0.63979				3.97179			2.43773
AC011979.1	2.73744	2.62472					2.12257
AC012020.1	-3.08189
AC012073.1		1.31127
AC012146.1		1.3259					1.61313		0.784354		0.917965
AC012146.7	-1.29236	-1.97085		-0.800135	-0.996233
AC012181.1									1.26722
AC012236.1	-0.437225								-20.9415		-20.9241
AC012306.2		-0.465901	-1.41634		0.897198	-2.40514	-0.513774		-0.665706
AC012313.1		0.527079		0.661456		-3.56813
AC012354.2		2.74115		0.618157			2.27932
AC012354.8				-1.04473
AC012360.3		-1.15967	-1.2143		1.26185	-1.30554			-38.3547	-0.909875	-33.5651
AC012368.1	0.664701	1.2138		2.66562			0.554515	0.627358	-0.910522		0.889628
AC012414.3						-6.4746
AC012464.2		2.49453
AC012498.2				3.32989
AC012615.1			-1.18316	0.88377		-0.529935
AC012618.1	3.66837	2.74164		1.06376			2.32074				2.37319
AC012640.2		1.03326	-1.91592	0.640526					-0.458612
AC012645.1								0.655021
AC012645.3	-0.681766	-0.635736
AC013264.1				4.24443							0.619419
AC013394.1	1.23582	-1.2894		-0.50818	1.29573	-1.35208	-1.33994		-1.35377	-0.756031	-0.623956
AC013461.1		-0.744689		-0.957003			-1.42483				-0.546477
AC013470.2				2.34096
AC013470.3							2.68019
AC015802.6		0.550976	-1.52032	0.716867	1.25261		-0.408479		1.27179
AC015813.1		-0.524388				-1.30378	-0.673041
AC015813.6		2.3102		1.12041
AC015819.1		2.46101					1.51016
AC015819.2			-0.471938
AC015871.1	-3.4474				6.90579	1.70821		-1.93175
AC015871.3		2.83995					1.73515	0.457439
AC015871.7	-3.77047						1.43978		4.78424
AC015908.2						-0.743806
AC015911.3		1.90845
AC015912.3			0.61146	2.02551	3.51492	-2.41502	24.4593	-8.69271			16.5142
AC015922.3				1.00607	1.26275
AC015922.4			-1.69767	-0.870943
AC015982.1		-0.429335				-1.7061			-0.456205
AC016065.1			-0.597714	0.959203	2.3453		0.92466				0.428209
AC016074.2									3.59487
AC016205.1		1.34996
AC016405.1									2.68514
AC016549.1		-1.91878		-1.22896	-0.867988		-1.37337				-0.876933
AC016586.1			3.03085		0.529494
AC016588.2		1.12302		1.26622			1.20075				0.969045
AC016596.1									-1.18605
AC016629.8					-0.899194
AC016700.2				0.821915
AC016708.2				-2.16969
AC016712.1		2.20599		0.50821
AC016727.1						-1.2976			-0.640382
AC016734.2				-2.82924
AC016739.1	3.42303	2.22077	-0.443996	0.623401	-2.04825	1.79827	2.0491	0.728869	0.607603	2.21297	1.86207
AC016739.2	0.864549	-1.96728		-1.48384	-0.44007	4.25466	-0.93192		-0.408854
AC016745.2							-0.471066		-0.710533
AC016747.1	0.540494	1.16048	1.84054		2.05001	1.54674	1.79725		1.30977		1.25695
AC016747.3		-0.883078			-1.4146
AC016773.1	-0.608472		-0.748822						-1.4878	-0.46972	-0.551922
AC016831.1	-0.511891	-1.6279	-0.570294		0.492335	-2.11815	1.04403	-1.76356	-5.10984	0.811456	-0.662748
AC016831.5	-0.741135	-2.24544	2.97953	-2.39449	2.43221	1.23472	-2.26173	-1.48833	-8.70081	-2.7818	-7.10147
AC016831.6								1.87995
AC016831.7	-0.726932	-2.83271	1.04222	-0.654342	0.559761		-3.57141	-0.945227	-3.90891	-4.34481	-4.22898
AC016876.1			-1.37093	0.593169	2.32982	-0.634533	0.790335		-0.746244
AC016957.2	1.63418		-0.636645							0.942601	0.811447
AC017002.1		-2.17161	1.03916		-1.60049				-0.542039	-1.09052	-1.18689
AC017002.3		-1.15125	-3.35572				-1.05734		-3.69322	-1.58204	-1.73092
AC017083.1		-0.542491	-0.865609			-1.26726
AC017104.1	0.873556
AC018362.1		1.84192	1.32725			0.425678	0.565012		3.12638
AC018413.1				2.26284
AC018521.5		2.3288	1.58131	1.48627	2.13336		2.4373		0.893213		1.95491
AC018529.2		0.735788
AC018629.1				-0.559805
AC018638.7			-1.21351
AC018645.2		1.58936
AC018647.2		1.20876		1.5831	0.892828	-0.799724	1.46022				0.95351
AC018653.3						-4.6211
AC018738.1	3.83107
AC018755.16				-1.46255
AC018797.2		0.76553	-3.2402			-1.98877	0.724628
AC018816.1			-1.19787	1.10149		-0.682828	-0.634854			-0.582398	-0.52439
AC018926.2		1.64884	2.14484		2.25946		1.77731		1.70661	1.44063	1.38062
AC019069.1		0.920072					1.3235
AC019080.1		1.42626		2.63824			3.10482
AC019118.2				-7.73911
AC019129.1		2.63176		1.96432			1.93521
AC019163.1									-0.947655
AC019197.1		2.98022		2.79666
AC019205.1					1.99253	-1.99185
AC020571.1						-1.17086					-0.989439
AC020571.3					-0.999126
AC020656.1		1.34425		-4.99156	5.84737		-3.50568	-1.09757	0.889825		-3.39515
AC020658.5							1.19218
AC020659.1	1.76647	0.962553								0.935935	0.843037
AC020765.2		-0.513408	-0.647576			-0.683405	0.567619
AC020898.1	3.45104	3.36056		1.14669			2.57632
AC020909.2		0.572066
AC020910.4		0.829909		0.613579			0.438056		-0.852626
AC020911.2			1.26888				0.482962				1.57397
AC020915.2			-1.61591		4.66201
AC020915.3			-1.19192		0.9997	-1.72292			-0.792248
AC020916.1	0.497495	-6.33367		0.960533		-2.11928	-1.0748		1.99938		-1.1737
AC020922.2		2.2771					2.88331				2.87663
AC020928.1	-0.581309		-0.75871			-1.20393
AC020978.5		2.10792		1.37784
AC021016.1		3.01028		2.20099			2.36612
AC021016.2		1.88003					2.14535
AC021054.1	1.40655	1.83575		1.87656			1.38125	0.808524		1.34406	1.32872
AC021074.1		1.39472		1.22229			2.63046
AC021078.1	2.059	2.81626		1.44017			1.8287	0.80283		2.19206	1.81514
AC021678.2									-0.500259
AC021739.1		2.24379		1.20707			2.15591
AC021752.1						-1.584
AC022007.1				1.92889
AC022075.1		1.93378		2.27649						0.54992	1.15252
AC022098.1			-0.67418			-1.31411			-0.733678
AC022107.1		3.44094		2.492			3.17969
AC022126.1		-0.54409
AC022137.4						3.30534			3.29244
AC022144.1						-1.12
AC022150.4		1.11488	2.31037
AC022167.3		-0.423849							-0.616684
AC022182.1	-1.14693								-0.922876
AC022182.2	0.462362	1.04765	0.568754							0.908845	0.630881
AC022182.3				-3.15642
AC022211.2						-1.84573
AC022306.1							2.76555
AC022306.2			-1.31017
AC022364.1				1.36932
AC022400.7	2.78877	2.54682		0.499284		1.21862	1.96403			2.7523	1.97794
AC022613.2			-1.4981
AC022706.1	0.454571	0.510993	-1.40582							0.54124
AC022916.1		0.448385		0.449039
AC023043.1		2.53455			2.80242
AC023157.1				0.435518			2.57198	2.4649
AC023157.3	0.724433	1.13482		-0.505962	1.48924	-1.95589	-0.423019	3.9802			3.12376
AC023490.1		-2.58587		-0.703644
AC023509.3									1.03036
AC023509.4						-3.07325
AC023512.1							2.83639
AC023590.1	-1.45244	-0.961493		-0.498147			-0.70395				-0.618219
AC023632.6		4.83795		0.806619
AC023794.3		2.88934							0.463353
AC023886.2		1.35306					1.56766
AC023906.1	3.71163	2.04503		0.992533		1.67591	2.34699			2.41538	2.1838
AC023908.3						-0.453622
AC024075.2		2.46616
AC024293.1	3.10108	2.51398		0.962571	-1.32537	1.52374	2.26504	0.915827		2.06796	1.83886
AC024560.1		2.68911		0.53251
AC024560.2				-1.81336
AC024560.3				-0.732298	-1.41404
AC024560.5	-2.88229								3.01222
AC024619.4		3.08839		0.767667			2.88136				1.99773
AC024909.2						-2.42025
AC024940.1				-1.20051
AC024995.1	2.66411	2.50428		0.661506		1.9039	2.08481			1.94186	1.63175
AC025031.4									-0.833018
AC025048.2			0.842571				2.64458
AC025048.4							0.807713
AC025159.1	-0.962159	-1.28202	-0.456868		2.20159	-0.783862	-1.10676		-0.794621	-0.613104	-0.587488
AC025164.1		0.807632	-0.841436		0.673202	-1.28233	0.74779		2.58925
AC025165.5				0.661435
AC025171.1	0.421232	1.34872	0.86836	1.56042		1.61051	1.23825		1.67331
AC025171.2		0.41822	-0.622842	1.07978	1.45683		0.471024			0.525395	0.418533
AC025171.3		-0.627846	0.419664
AC025171.4						-0.866067
AC025181.2			-1.33667	1.0694	1.88052				-0.576947
AC025259.3	-1.18946				1.35217	-0.460895	-0.466275
AC025263.1									0.495672
AC025335.1				0.634768
AC025423.4		1.16492					1.31399
AC025569.1	0.941436								-0.77251
AC025580.2							-1.57512
AC025750.2	5.82751	1.79596		0.46959			1.98542
AC025857.2							1.24212
AC026124.2		0.837193							0.99697
AC026202.2									-0.525402
AC026202.3									-0.803525
AC026250.1		1.71605		1.1087		-2.22644			-2.51278
AC026271.1		2.01973		0.514063			2.87228
AC026356.1		2.77955
AC026356.2									1.83237
AC026369.3							-5.67886		-42.1896
AC026401.3	-0.979753	-1.19543	-0.718165				-1.48818			-0.802232	-0.846668
AC026403.1	2.75613	2.06521		0.661801		1.04442	2.26534			1.6342	1.42305
AC026412.1	2.67502	2.98551		0.980538			2.19475				2.0333
AC026462.1		2.68861					1.8507
AC026471.1						-1.85871	0.594795		-0.821272
AC026471.2									-0.77982
AC026471.4			-0.984023	1.09289
AC026806.2					-1.33819
AC026979.2			-1.21561	0.417212	1.49328	-1.92533		0.956314
AC026979.3		-0.693812	-1.67146	-0.813937			-1.09158			-0.779702	-0.897296
AC026979.4		1.41463
AC027020.2	1.02028	0.82892	-0.716337	0.578291			0.878779			1.04705	0.88623
AC027031.2		1.00197			1.06442
AC027097.1			-1.5707
AC027097.2		1.30763	0.898375				1.36637
AC027117.1				2.12941
AC027277.1			-1.00047
AC027279.1									2.85733
AC027288.3				1.73097
AC027290.1	-1.93249									-0.979337
AC027290.2	2.39949	2.11527		1.80273		0.648709	1.14769	-0.978345			0.70956
AC027307.2		1.71546		0.594474			0.957286
AC027307.3		-0.859532	1.09292		0.501948	-1.22694
AC027309.2		2.96769		1.41417			2.38638
AC027559.1		2.34449
AC027612.6				-1.23362	-0.479904
AC027644.3	0.476646	0.483828	-1.08566	0.525346	1.84331	-0.699187			-0.437264
AC034102.1		2.12682		1.79669			2.46161
AC034111.1						-1.82023
AC034199.1							0.67207	0.761328
AC034236.1	3.67684	2.66351		0.526064			2.30163			2.37394	2.07118
AC036108.3			-2.10817
AC036176.1		-0.635043	-1.86892	0.591859	2.84189	-0.82419
AC036214.2				3.24342
AC037198.1					4.86969
AC037459.3			-1.89274
AC040162.1		-0.925049	-2.82858				-0.812174
AC040169.1			-1.61252			-3.23364			-8.38734
AC040970.1									-0.832462
AC040977.1	1.40944	0.710396	-0.472799				0.782802	1.25358			1.32623
AC044849.1	-0.667525	-1.01666	-0.542273	0.623443	1.20312	-2.7647			-3.77765	-0.985629	-1.28215
AC046134.2									5.2048
AC046143.1		3.99414	-0.651813	2.07283
AC046143.3					-0.682919
AC046185.3	2.58913	2.00835					1.75942
AC048341.1		-1.20075	-1.53954		1.26411	-1.80057	-1.30972		-1.6195	-0.574177	-0.507739
AC048341.2		0.685952	0.461922			-1.52272			-0.979414
AC055822.1	1.28099
AC058791.1	2.15131	-2.50194		0.886687	-2.08226	-1.55667	-6.01574		-8.24768	-3.58627	-4.1939
AC060766.4		2.22144					0.945431
AC060766.7							2.08567
AC060780.1	0.447969		-0.779724	0.687763	0.551127	-0.663697	-0.45675	0.543953	-0.616748
AC060814.5						-5.14222
AC061992.1			-1.64399						-2.25138
AC061992.2			3.26775		1.51648
AC062017.1		-0.486756	-0.878107	0.618465	0.966251	-0.554476			-0.879799
AC062029.1	0.620351		-0.900252	0.71438		-2.29675			-14.1984		-11.5934
AC062037.2							1.95381
AC064799.1	5.53804	1.68399		0.648672			2.87843
AC064805.1							0.77523
AC064807.1			-0.465691	0.996612					-0.908899
AC064836.3		1.14641	0.450061			-2.45666
AC064836.4	-3.51272				6.0654	3.66996			5.06319	0.526482
AC067852.2	0.670719		-0.625892	0.437791	1.26398	-0.839446	0.782599				0.435293
AC067942.1	4.511	2.73619		2.17614			2.56137
AC068152.1							2.56835
AC068282.1		1.10973		1.27988			0.812768
AC068313.1							1.63791
AC068338.2			-0.855958	1.25175					-1.59424
AC068446.2						-2.07704
AC068473.5			-1.40788			-2.50133
AC068491.3		-1.71034	-1.44756			-1.67472	-1.23593			-1.04014	-1.00138
AC068580.4						-2.02024
AC068587.4		2.0992		2.51299		1.77732	1.45175		1.77994		1.58246
AC068888.1		1.15284	-1.75687	1.38808	1.24285						0.974597
AC069185.1		-0.523497		1.52201
AC069213.3	2.72963	2.40136		0.878199	-1.63724	0.862354	2.04457			2.08759	1.57508
AC069218.1		1.2415		1.48687			2.06393
AC069513.4				-0.727107	-0.617724
AC069528.2							1.53898
AC069544.1			-1.1142	0.700549
AC072022.2							2.3601	0.429969
AC072061.1		0.833801				-1.31297	1.09176
AC073063.1		3.53317
AC073111.4	-4.03062	-1.0443							2.86274
AC073111.5	0.502922	1.41179	-1.37453			-0.742467	0.627019		-0.531932	0.750421	0.538122
AC073195.1				0.651818
AC073218.2		-4.14644		-5.97148
AC073263.2						-1.66023			-2.22977
AC073283.4				-0.465705
AC073320.1						-1.72203
AC073332.1		-0.489832	-1.64486		1.19987
AC073335.2		1.19448		0.823939							0.800627
AC073352.2		-0.635212					-2.14936
AC073389.1	-0.696815								-0.453636
AC073508.3		2.11052		1.27915			1.46832
AC073611.1						-2.62512
AC073861.1	3.26573	2.74307	1.76196	0.994843	-1.28826	1.95745	2.39926		0.557155	2.34175	2.03137
AC073869.1		2.39606		0.907879			2.43756
AC073896.2			-1.90322	0.709933	1.5229				-0.800499
AC073896.4	2.60341	2.86968	0.610573	0.742678		0.95111	2.17336			2.21069	1.80426
AC073916.1							2.68831
AC073934.1									-0.430827
AC074032.1	-0.696875	-1.03594	-0.627246		1.78257	-2.20636	-1.37535			-0.575635	-0.46995
AC074117.1		1.59532	-1.0566	0.840849		-1.82482	1.12018				0.693402
AC074117.10		-1.49068		-1.00901	-1.4573		-0.846154				-0.697156
AC074132.1								1.22796
AC074183.3				-1.02553	1.74183
AC074212.1									2.56883
AC074212.5				-1.0894	-0.406373				0.681374
AC078802.1				2.73801
AC078817.1	3.65685	2.20628		1.82009			2.7745				2.5858
AC078846.1			-0.858456	0.609306	1.1285	-0.559833			-0.668029
AC078864.2					1.88195
AC078883.1	-0.949444								-0.904626		-0.588154
AC078883.3				-1.48752	-3.31083				-1.00249
AC078941.1				-2.4748
AC079062.1				-3.39618
AC079140.2	2.78618	1.99745				1.19614	1.98872			2.17074	1.60889
AC079150.2		3.17361		1.09633						2.46075	2.12517
AC079209.1								0.543294	-0.605627
AC079210.1				-0.788322
AC079228.1		1.60521					2.01674
AC079250.1	2.79154	0.944636					1.8502
AC079305.1				1.40034		-1.32135	0.517131	-0.602783	-1.14577
AC079305.10					-0.751046		-1.52167
AC079305.3									2.49703
AC079313.2			-1.1592
AC079630.1				3.49356			1.17085	1.24968
AC079767.4	-1.62809
AC079781.5									2.61128
AC079807.1			-1.16577						-0.579885
AC079921.1									4.82749
AC079922.1	3.10297	2.86531		1.80559		0.814378	2.62393		1.06678	2.54632	2.36954
AC079922.2		-0.826459	-0.41378	-0.69677	1.53483	-0.771786	-0.942008
AC079922.3		-0.650461			-0.856353
AC079949.2			-1.19454	1.45995
AC080013.1				1.84282			1.28445
AC080038.1					2.2501
AC083798.2	0.674791			0.73579					-0.747713	0.735763	0.628452
AC083799.1		2.15448	0.897386	1.70416			2.17814		0.933234	1.82773	1.48298
AC083837.1							-1.89613
AC083837.2				2.76343			2.5615
AC083843.2		1.31473
AC083843.3			-0.696521			-0.74148	-1.27899
AC083855.2		1.39425					2.21501
AC083862.2		0.93935	-0.756739				1.58499				1.13504
AC083862.3	-3.00842	-0.737472					0.570989		3.14766
AC083880.1						-0.920941
AC083949.1	-1.01005
AC083964.1			-1.14921
AC083973.1		1.28548		0.867641
AC084018.1			3.98097	0.514766
AC084018.2						-1.38262			-0.937454		-0.515187
AC084033.3	-0.475735	-0.564586	-1.5012	-4.80877	0.758891	-2.33361	-0.67871		-1.55575	-0.67945	-2.6244
AC084756.1							2.0791
AC084809.3				-3.6253
AC084824.1	3.78867	3.19056		1.92523		2.26214	2.77087			2.44045	2.44598
AC084871.1							3.69013	2.40518
AC084880.1		3.33461		2.23963
AC087164.1									-0.951716
AC087190.1	-1.31743		-0.415577		1.96367		-1.40487
AC087239.1			-1.11572	-8.15209	0.558327	-1.32334			-1.19728		-5.34131
AC087280.2									-1.07363
AC087343.1	3.51156	2.2252		0.875899			2.01559				2.07103
AC087392.2			-1.28787
AC087477.2					1.58944
AC087500.1	-0.736794
AC087623.2		1.42437		2.08104					2.14964
AC087623.3		-1.11274				-3.42186	-1.76665		-1.25503	-0.619802	-1.08823
AC087633.2	4.80654						2.44362
AC087672.2							0.416984	-0.710338
AC087741.1		1.37403	0.583015	0.993148			1.00001	0.606386		1.27942	1.15264
AC087752.3									1.5963
AC090114.1	2.79477	2.56901		0.783179		2.12751	2.26233		0.480367	2.13454	1.79655
AC090114.2	0.964733	0.45215	-0.629082	0.84438	1.57083	-0.450319			-0.456912
AC090152.1				0.430983	0.835886				-0.493454
AC090186.1		-2.44275	2.16688		-0.966434
AC090204.1			-1.42281			-1.92527
AC090498.1	1.30134			-1.12343	-0.740703	2.15777			0.827266	0.736573
AC090515.2				0.44731
AC090517.4			-1.42197						-1.54382
AC090517.5		1.93077		1.85704			1.77044		1.58833
AC090527.3							0.537992
AC090559.1							0.788513
AC090587.1									-0.439825
AC090589.1	2.93465	2.76866		1.32466		1.91277	2.38319			2.47715	2.16552
AC090602.1	2.90338	2.93267		1.28283			2.44129				2.67952
AC090602.2				-2.1505
AC090616.6		3.89554
AC090617.5						-5.81169
AC090686.1	3.53732	2.00407		2.11374			2.23937
AC090825.1		0.842719
AC090970.2				2.44248
AC091057.1		2.67094		0.909913			2.67162
AC091057.6		-1.06863
AC091132.5		-0.809136	-0.681558	-0.731865			-0.85416
AC091182.1							2.19731
AC091271.1			-1.37788	-0.460619	2.05139	-2.09935	9.90326		-22.2564	-21.8553	-13.911
AC091429.1	4.31743	2.49661		1.32597			2.53817
AC091607.2					7.76385				3.84402
AC091685.2		1.94976					2.01443
AC091729.3		0.516926		0.57456			0.698135		-0.438244
AC091729.9				-0.569586
AC091814.1									-1.40428
AC091891.2						-3.77897
AC091959.3	-1.76677	-1.58105	-2.87611						-1.8617	-0.933282	-1.14279
AC091982.3									-0.858555
AC092040.1					2.01576
AC092053.2									-0.906989
AC092053.3						-2.87944			0.416197
AC092066.1				-1.51645	-0.89988
AC092068.2									1.15712
AC092069.1		1.64583	1.79165	3.44292	4.00314	0.54938	0.962679				1.67457
AC092118.1				-0.536647
AC092140.1	-0.55408
AC092142.1				3.0283
AC092155.1				-2.3659
AC092155.2	3.09411	3.35794		1.05546			1.63998
AC092164.1						1.58384
AC092171.3						-2.94745
AC092279.1	-0.720056		-1.22117		-3.76828	-0.920909				-0.509565	-1.06704
AC092295.7				-0.425639	-0.860139
AC092306.1				1.52246
AC092329.4									3.23802
AC092338.3	-3.2517		3.89887		8.03406	4.16817			4.64214	1.76614	1.73625
AC092368.3		2.38683	2.88733	1.42256			1.68242		-1.28759	1.641	1.24844
AC092384.1			0.918219
AC092428.1			-1.79774
AC092484.1		-1.83559					-1.67248
AC092580.4		-1.65529
AC092620.1	-2.44936
AC092620.2				-0.940278
AC092669.3				-1.11064
AC092683.1		0.540796	-1.29141		1.42308		0.449331		-0.477906
AC092718.4		2.19377					1.93852				1.10945
AC092746.1								0.745877
AC092747.4	1.26665	1.03288		1.24745	0.911385					0.577724	0.653421
AC092803.1							2.28451
AC092803.2		0.547735		0.491972			-0.704992	-1.17646	-1.72896
AC092807.3					0.965206
AC092809.2							3.31065
AC092821.1		2.26845
AC092821.3	-2.08657	1.03118	0.596695	3.08087	5.97169		0.755953		2.06362	1.22467	1.04338
AC092868.1				-3.29569
AC092910.3		1.29285		-1.01113
AC092944.1		2.18104							3.10697
AC093010.2		-0.790052				-1.14938					-0.435927
AC093157.1		0.844636	-1.24327	1.02817	1.60818		0.567609		0.467411
AC093227.1		1.69415					0.548021
AC093278.2							2.08112
AC093297.2		0.761771
AC093323.1			-1.23699		1.02124	-0.442033			-0.985137
AC093323.3		-0.796675	2.2272
AC093458.1						-0.523008
AC093462.1		-0.778249				-0.625249			-8.89458	-0.461446	-8.19365
AC093484.2						-0.808696
AC093495.1		-0.838527				-1.41422
AC093512.2	-1.86646	-1.31686					-2.53628
AC093523.1						1.88531
AC093525.4	0.739695		-0.491768	1.05813		-1.43531	0.741114
AC093525.6	1.47824	0.595777	-1.7076	0.454178		-0.463966	0.630599
AC093525.7						-0.425868
AC093583.1							2.0065
AC093627.10				-0.750872
AC093627.6					1.92757
AC093627.7							-1.16589
AC093635.1						-0.635382
AC093642.5				-0.514514
AC093673.1		0.831829	-1.002		1.71753			-0.658331		0.719911	0.461464
AC093673.5	-0.673511	-1.76584	0.974388	-0.498731	-0.840925		-1.00219
AC093752.1	2.11054	3.17131		1.57947			1.84032	-0.594801			1.66435
AC093797.1									-1.06026
AC093809.1	6.3323	4.94243					3.98365
AC093818.1				-1.50896	-2.08784
AC093827.4			-0.553535	0.84332					-0.971577
AC093838.4				-1.28456
AC096564.1		2.00614
AC096637.2				5.2965
AC096667.1		0.723964						1.0039			0.494511
AC096677.1		0.439518					1.05091		-0.428327
AC096733.2				3.71188					-0.514274		1.18152
AC096887.2		3.18621		2.34354
AC096921.2			3.23049
AC096992.2		1.12941					0.75365
AC097103.2									-1.47456
AC097263.1		2.20788		2.15218			2.47291				1.93319
AC097358.1		3.13836		1.40348			2.25922
AC097359.2							1.49527
AC097376.2				0.90263	1.34669	-1.45268		0.880258	-1.33136	-0.451757
AC097376.3	-3.12985		2.08876		6.20089	2.6933			4.79828
AC097448.1	-2.89134		1.57466		8.0011				2.20999
AC097523.1				-1.25122
AC097534.2		1.62942		2.08291	2.10406	-0.614677	1.73821			1.45033	1.36847
AC097634.1			-0.799545			-1.63136	-0.437997
AC097639.1				3.63453
AC097658.1		1.64939		1.08622			1.80928
AC097724.3				4.81346	5.12771
AC098487.1				0.474054	1.59749				-0.508028
AC098583.1				2.4059
AC098613.1								2.16029
AC098614.1	1.75046	2.51168	1.10407	0.905368	-1.43512		1.85995	-1.51069	-1.50538	1.67196	0.995013
AC098650.1			-2.25766
AC098818.2		0.666608	-1.71495		1.90341	-4.02754			-1.09642
AC098850.3			-0.496319			-4.57046			-4.76382
AC098934.1		3.6686		2.86892
AC098973.2				-1.04526
AC099063.4										0.490997
AC099336.2	2.83001	3.28852		1.2772			2.47356				2.21558
AC099343.3		1.21613	1.10518	1.06022	2.28202	3.91915	0.715174	0.468369	1.83331	0.965511	0.961973
AC099489.1							-0.76671	0.449444
AC099518.5			-1.03957		1.55771
AC099524.1	0.841363	-0.784116						0.72364
AC099568.2		0.670198
AC099654.2							2.45486
AC099778.1			-1.17753		1.83457	-1.69092			-0.658359
AC099789.1		5.51362		1.93754			4.04738			4.39461	3.70638
AC099791.2				-0.816155
AC100786.1						-1.90159
AC100793.2					1.11384				-1.35445
AC100793.4			-1.82203
AC100803.3			-2.88199		-3.24581
AC100810.1	-1.53743	-0.449561	-0.794078	0.74966	2.84898	-1.60053	-0.720267
AC100830.3				0.862579
AC100861.1	1.53743	2.11396		1.17953			1.81445		0.645793		1.58699
AC102953.2				-1.1347
AC103591.1		2.99788		1.4149			2.68944		0.772895
AC103591.3	1.31955	-3.17928	-0.925329		4.01359	21.9106	-8.53028		-10.6813	0.6717	8.69776
AC103691.1	0.679358		-0.616493				0.500876	1.53429			0.979586
AC103702.2		-0.688884		-1.41305							-0.539598
AC103706.1		0.75411	4.46732	0.431045					-2.3239	0.77984	21.0145
AC104024.1	0.832664								-3.77699
AC104031.1			-1.49531
AC104041.1				0.532109
AC104083.1				2.36792	0.540856
AC104162.2	-1.24845	1.19557
AC104248.1									-1.22017
AC104390.1		1.47479					2.38354
AC104506.1						-2.1995
AC104532.2			-1.42063			-1.59839			-0.495374
AC104596.1		-0.48344
AC104653.1						-2.24478
AC104654.2					-1.2755
AC104655.3					-1.67171
AC104695.2							0.888789
AC104695.3			-1.01264				0.549978	0.806264			0.496748
AC104695.4			1.41809			1.40469			1.76466
AC104699.1	1.10377								-0.546706
AC104763.1								-1.2431
AC104794.2		0.729902	-0.969493	0.770332	1.39094	-0.917614	0.808665				0.738409
AC104794.3			-0.744827
AC104843.1	3.83623	2.19914		0.440717			1.80186
AC104971.3	-0.732506								-1.01153
AC104984.3			-1.35978			-1.17427
AC104986.2									-0.577026
AC105277.1		1.3081				-3.14522
AC105339.6									5.14389
AC105399.1	3.41277	2.10344		0.477424		0.889198	1.99235				1.72204
AC105446.1				1.3946	1.26832		1.21753
AC105760.2			-1.76654
AC105942.1			-1.49192		1.60937
AC106028.4		-0.428445							-6.28346
AC106047.1				1.91243					-0.869604
AC106707.1		-0.726513	-0.601178		2.1629	-1.22439			-1.09482
AC106739.1		-0.855555				-3.53185					-2.77424
AC106739.2			-0.892849			-2.31828
AC106782.2		0.837298				-1.548	0.417168		-1.30981
AC106791.1	-1.10843					-0.514227
AC106820.1	3.58982	2.7584		1.07001			2.28595
AC106865.1		2.39434					3.12578
AC106872.7	3.13005	2.10664		0.859296			2.51212				1.76847
AC106881.1					1.97252
AC106882.1									-1.72041
AC106886.5		0.975305
AC107057.1				-1.40819
AC107068.1			-1.67009
AC107075.1	2.63025	2.17293		1.70515		1.18494	1.98284				1.69487
AC107214.1									0.441488
AC107375.1				1.45246		-0.812144
AC107884.1							1.8911
AC107956.1	5.12087	2.67248		0.815079			2.16626				1.93719
AC107959.1		1.84997
AC108134.2		34.4003	12.9025	27.2794	90.9917	12.3129	-0.871938		-1.29949		84.3949
AC108134.3			-0.950433			-0.510298	1.01293	1.77615			0.554592
AC108134.4				5.03817
AC108142.1					-0.995597
AC108463.3		-0.616669	-2.25022
AC108488.1					2.0146	1.29822
AC108673.3				0.789498		-1.84801
AC108676.1				-1.41005
AC108734.3							3.12442
AC108860.2		5.31471		2.03986
AC108863.1		-0.812449				-2.22818				-0.729141
AC108863.2	-4.43245	-0.567744				1.89607
AC109326.1		1.38162				1.51086	1.74692				2.38239
AC109446.3	-1.43721	-1.38766				-0.882875
AC109449.1						-2.40722
AC109454.2			-0.941553						-0.522601
AC109597.2						-0.721383
AC109826.1				-0.481098			0.430381
AC110611.2			1.25826
AC110749.1	4.09825	3.03853		1.1144			2.16162				2.14002
AC110769.2	-0.532409	-0.562818	-1.95165			-2.39429	-0.643584		-1.68074	-0.536781	-0.756515
AC110995.1							-1.17305
AC111188.1						-1.64415
AC112191.2		3.05521		1.73734			2.60014
AC112220.2		1.0758		0.975631			1.60856				1.10225
AC112220.4			-1.07558
AC112253.1						6.0887
AC112255.1								2.94631
AC112496.1							1.62067
AC112721.1					-0.571314
AC112907.3						-0.894363
AC113189.5		-1.53453	1.39115
AC113367.1	3.96761	2.489		1.26041			2.24615				2.39176
AC113383.1			-2.03588
AC113404.3							3.16821
AC113935.1	2.98518	2.37789		0.578817		2.03288	2.40646		0.421851	2.38716	1.88872
AC114490.2		-1.34252					-1.09575
AC114728.1	4.08772	1.81493		0.741033		0.443623	2.27982			2.51419	2.23242
AC114760.2	-0.902139	-1.23988				-1.04124	-1.63103		-1.12634		-0.601118
AC115223.1	3.60493	2.30107		0.596947		1.88131	2.20362			2.19457	1.88864
AC115618.3	1.87409	2.4691		1.31419		1.209	2.48822				1.76006
AC115837.1	3.32978	2.72039		1.03964			2.54442				2.34309
AC116347.1		3.99643					3.51492
AC116366.1			-1.1214		1.20368	-1.77373	-0.564137	0.814855	0.495713
AC116366.2									-1.08315
AC116366.3	-1.18393	-1.66505	-1.0128	-0.884462			-1.40228		-1.20577	-0.804088	-0.983162
AC116366.6		-2.58604	0.94265	-0.953323	-1.18838		-1.02827
AC116407.1				2.34557
AC116407.2	-0.736076	-0.663934					-0.578264		-0.90184	-0.888892	-0.781569
AC116533.1	3.15564	2.52282	0.669488	0.908943	-0.905226	1.22484	2.29214	0.567493	0.509752	2.26522	1.89606
AC116614.1			-1.67919
AC116667.1		0.882012					0.632309
AC116913.1		0.686555	-1.91168
AC117498.2				-1.17167
AC118549.1	20.1537				1.38383	-0.907248	0.492301				16.4701
AC118553.1				2.56782
AC119396.1	-1.57404	-2.14185									-0.612548
AC119428.2							-1.45988
AC119674.1			-1.50104
AC119674.2			-0.768298
AC120053.1			-2.37925
AC120193.1	-0.808367								-5.90415
AC121761.1		1.81891		1.60542
AC124014.1									-11.6747
AC124016.1	0.473587		-0.571924			-1.19739	-0.734994		-0.554515
AC124045.1			-0.778455
AC124066.1				2.55828
AC124248.1							1.37159
AC124283.1			-1.06279			-0.954759	-0.449103
AC124312.1			-2.63677	-0.516391		-0.654302				-1.04328	-1.00644
AC124789.1				-0.579179	-1.0563
AC124944.3				1.544
AC125257.1	2.86419	3.38613		1.59778			3.00614				1.75611
AC125437.1							1.67832
AC125611.3		1.14252
AC125807.1	3.2607	2.21049		1.59299			2.08261				1.93908
AC125807.2			-0.597982
AC126474.2		2.68799		1.07443			2.68182	0.445149			1.73379
AC127024.5				0.759169
AC127035.1				3.32336
AC127070.2				4.78364
AC127502.1		2.73631					2.77405
AC127502.2	2.02503	1.54668	0.621202	1.64516	0.836738	1.32429	1.80303	1.05167	0.984453	1.66925	1.70967
AC127521.1		0.439408
AC127904.2		-1.95063		-1.44046	-0.759665		-1.23613				-0.464366
AC130324.3		1.66025
AC130650.2		0.463453	-0.693316
AC131025.8					0.870557
AC131235.1	5.07709	2.08942		0.779206			1.94899
AC132008.2		3.33928		2.39033			2.78529				2.63213
AC132192.1			0.467208			-0.725078
AC132192.2			-0.488593		1.0857	-0.569608
AC132217.4				-2.38116
AC132825.1		2.79282					2.42022
AC132872.1	1.36253	1.28322		1.2338		0.612695	1.01082			1.64444	0.943055
AC132872.2		-4.00767	4.03696	-1.85372	-0.426731
AC132872.3						-3.54831
AC132938.3									1.6053
AC133134.1	3.17649	2.23152		1.68852			2.48569
AC133435.1		2.06886		1.4646			2.50991
AC133552.5				0.633205
AC133644.2		-1.27437		-1.2156	-0.89653		-1.85966			-0.63383	-0.82698
AC133919.1						-2.10387
AC134312.5					1.56085
AC135050.1						-2.70313
AC135050.3						-1.3414	-0.410597
AC135050.6	2.13773	2.59278		1.51628		1.96003	2.44213	0.859439	0.673153	2.46776	2.07134
AC135068.2									1.03587
AC135782.1						-1.40325
AC135983.2	3.52522	1.36557					2.37146
AC136475.1						-0.704824		-0.466002
AC136475.3	0.69144	-1.58494								-0.809383	-0.677565
AC136475.5	-0.93797		-1.27261					0.811753	-1.04204
AC136475.9								2.83247
AC136616.2									2.30538
AC136632.1	3.88237	2.59397		1.43495		2.0247	2.26208		1.27163	2.74807	2.5617
AC137767.1		-0.663111	-0.456722	-0.65775		-3.17281	-0.67571		-1.30329	-0.59091	-0.626231
AC137932.3		-0.5711	-1.37332			-1.27842			-0.667707	-0.696372
AC137934.1				-0.855817
AC138150.2		1.97072		1.65156
AC138207.4							1.68428
AC138207.8		2.23484					2.48573
AC138409.2		2.97921
AC138969.1						-4.0019
AC139100.2		1.29192		1.57249	-0.420992
AC139494.1	3.54818	3.72135
AC139494.2	2.64312	2.81866					2.88169			2.75868	2.55158
AC139530.1		-0.568487	-0.493379	0.841978	1.34136	-1.16766			-0.500242
AC139887.2					1.95369	-0.667773	-1.17156
AC141586.1	2.50824	2.58726		1.5313			2.22734				1.82464
AC141586.5		-0.951349		-1.0528	-0.713549	1.83967	-0.71311
AC141928.1				-1.17033
AC142472.1			-0.610195			-2.34686
AC144450.1			1.29923
AC144450.2				0.970596
AC144521.1		-1.4273
AC144530.1	2.59314	2.52919			-1.17529	1.49995	2.03467	1.25402		2.1606	1.65242
AC144652.1	-0.557661			0.583491	0.842031	-0.976407	-0.503435		-0.800841
AC144831.1		-1.09664	-0.923557		0.44549	-0.686586	-1.17164				-0.610523
AC145124.1					2.03459	-2.40641
AC145207.5			-1.25379			-1.31038
AC145212.1		-1.62639	1.38324		-1.25397						-0.650388
AC145285.6		1.17481				-1.0597	1.03672		-0.649531
AC146944.4		-0.962502
AC147067.1	-0.87439	-0.592905		-0.696594	1.19266	-0.727684	-0.457522
AC147067.2			-1.11507
AC147651.3		2.73708					2.16577				1.99128
AC147651.4	-1.20352	-1.26643				-1.01104	-1.10567			-0.724618	-0.87004
AC156455.1				-0.924135	-0.598558
AC159540.1		-2.01353	1.97279	-0.863864	-0.536007
AC159540.2									3.82111
AC211486.1		4.5317		6.77032
AC231533.2		3.23729					3.37175				2.30127
AC231981.1						-1.58481			-0.674311
AC233723.1							0.822775
AC233755.1									7.96661
AC233755.2									-189.37
AC234582.1				2.08752
AC234772.3			-0.572016				-2.8294
AC239799.2		-0.520073							2.86599
AC239800.3		-0.987171		-0.63239		-2.01057	-1.00492			-0.66007	-0.724617
AC239868.1		2.01582		2.9296
AC239868.4		-0.808452
AC240274.1		0.786016	-0.934905	0.779435	1.33648	-0.449923					0.712143
AC242376.2		2.98678		1.20418					1.07172
AC242426.2		-0.808953	-0.802071		2.48848	-1.75905			-0.423602
AC243829.1		-1.23021
AC243829.4		-1.09497								-1.30681	-1.43299
AC243922.3							2.4123
AC243960.1	-1.31543	-5.52636	-1.78965				-1.11253		18.4777	-16.6459	0.641418
AC243960.3									-1.39125
AC243964.2			-1.64699
AC243964.3		2.17881	-1.25858	1.2821			1.79751
AC243965.1		-0.905241
AC244033.2		2.12583		1.89563
AC244090.1		-0.469065	-1.43508		2.61447	-1.01089	-1.30595		-0.676389		-0.565794
AC244502.1		2.12087				2.65375
AC244669.1	2.53298	1.65586		0.732245		1.69132	2.46841	1.89143		2.38518	2.03154
AC245014.3		-1.43554	-0.964628	-3.07647		-1.06372	-2.42467		-3.08991	-0.621121	-0.820753
AC245041.2		1.05428
AC245060.4	2.16312	2.2556		1.104			2.12348				1.60217
AC245060.5		-0.493036		0.46346	1.39978		-0.980571		-1.04095	-0.862378	-0.580247
AC245100.1	-0.741955	-2.13286		-0.914235	-1.36367	3.46367	-1.36151			0.67783
AC245100.8				1.32375			1.52899
AC245128.3							2.45331				2.55531
AC245140.2			0.621104			-1.93808			-0.795151
AC245297.1							3.21164
AC245297.2						0.420666
AC245297.3	-2.07499	-2.55994	-0.595061		2.07295	-0.881325	-1.11392		-1.5295	-1.23533	-1.21411
AC245407.2					7.0518	1.88735			3.57123
AC245452.1		-0.914855	-1.14786		1.30461	-1.22627
AC245595.1		-1.88885	-1.94151	-0.929252	2.12316	-4.32534			-2.06459		1.93642
AC246785.3		-1.26886								-0.703228
AC246787.2									-0.916267
AC253572.2		-0.699299					-1.22848		3.21803
AC270285.8							2.4589
ACAA1		-0.425475	-0.414281			-0.993005	-1.27679		-0.553859		-0.502278
ACAA2	-0.5959	-0.489973		-0.61872		-0.536346
ACACA			-0.640138
ACACB		0.439835		0.666109	0.99259	-1.00137	1.0983		-0.993953		0.431833
ACAD10	0.787651	0.473917	0.627856	0.462637			0.697747		-0.429581
ACAD11	-1.97273	-1.13611			1.42511					-0.661955
ACAD8			-0.617784			-0.692096
ACAD9			-0.651034			-0.887065	0.577214		-0.670966
ACADL				2.94302
ACADM	-0.413452			2.6618		-0.847235			-0.445753		0.841234
ACADS	-0.589845					-1.11284
ACADSB	1.0975	0.886141	-0.601326	1.10286	0.602692		0.996699		-0.521451	0.74052	0.735315
ACADVL		-0.68493				-2.06076		0.879643	-1.93805
ACAN					-0.834307
ACAP1		-0.721457	-0.761123		0.416083	-1.39791	-0.6617		-0.616368	-0.724056	-0.788547
ACAP2			-0.985721	0.719027	0.434559	-1.08749	-0.516673		-0.446315
ACAP3						-0.832612	-0.464088	-0.98346	-0.605931
ACAT1			47.8551	0.653642	3.16256		0.552466				43.4603
ACAT2	-0.413272				14.0348		-0.409862		-0.463684		10.0767
ACBD3					1.00408	-0.55114	-0.412562		-0.571435
ACBD3-AS1				4.36941
ACBD4					1.27684	-0.888758
ACBD5						-0.61042		0.473939
ACBD6						-0.862255		-0.772984	-0.489622
ACCS	1.18007	0.883955			0.852235		0.912428		1.06399	1.13843	0.924328
ACD	-0.576842							0.512917	-0.654173
ACE		2.11819	-6.26866			-0.921545	1.91169				-2.14861
ACER2			-1.1401
ACER3		0.568032				1.89337	0.476197	0.906978			0.437154
ACHE				0.709214			-0.408397		-1.48557
ACIN1						-0.895305			-0.544468
ACKR1			7.30792		20.5129				2.62694
ACKR2			-0.667379	-0.615691
ACKR3		1.7828	-0.751103	-0.54365	1.5984		-1.64687		-1.68027		1.92658
ACKR4			0.553716	0.986385	-1.7533						-1.1032
ACLY		0.447123	-0.419668
ACN9		-2.8252	1.2569	-1.20817							-0.661042
ACO1		1.22916	-0.557222				0.87469		-2.5221
ACO2							0.770823	0.678852	-0.530475
ACOD1							-10.0713
ACOT11		0.608515				-1.69708	0.548533
ACOT13			-0.464178			-0.771155		0.736015	-0.501938
ACOT2			-0.449043			-0.796356	0.815695		-0.857477	-0.433731
ACOT4					-0.415138	-0.58879	0.684687
ACOT7		0.472664	-0.451353			-3.39202	-17.2284		-0.458831		-17.1175
ACOT8				-0.461588		-0.755774		0.540523	-0.457428
ACOT9	-0.524724				61.9866	-0.702689	-0.524006	0.521224			58.6102
ACOX1				3.32918			0.644261	0.649743			1.43322
ACOX2					0.664701		-0.441546
ACOX3			-0.528994			0.700198
ACOXL									-13.4869
ACP1	-0.422843	-1.64735						-0.596032	0.530706
ACP2					-0.476512		0.674341		-0.550857
ACP5	-4.5901	-2.07708		2.35347	-10.0516	-5.38473	-50.2836	2.89348	-0.519587	-2.15793	-50.1667
ACP6	0.498947	0.572257	0.562202		0.622056	0.602762	0.886427
ACP7				2.56173
ACPL2		-2.43595			-0.497983
ACPP		0.70439		0.507883
ACRBP				0.704241		-0.490218	0.504148				0.457595
ACRC			3.18635	-0.674074	-0.57528
ACSBG1				3.02694
ACSF3						-0.887978
ACSL1		0.438862	-1.08514	0.541945		0.764674	12.8066	-5.38521	-2.69772		12.9174
ACSL3		0.431964		0.928792	1.36516		-4.54876	-0.995206	-0.605922		-4.18875
ACSL4	-0.519506		-0.735122	0.52305	20.9043	-13.1047	-22.9129	0.630233		0.410411	21.0556
ACSL5	0.741337	0.425297	-0.46459	0.551586				0.951611		0.4184
ACSL6										0.812133	0.608417
ACSM3	-0.732392				1.11028	-0.878493	1.41285		-0.762399
ACSM5		0.911854					0.829475
ACSS1			-0.718973	0.623795		-0.586698	0.57384
ACSS2			-0.602296		0.517612				-0.831602
ACSS3				0.644202	0.875947						0.83976
ACTA2			2.16565	4.2043	3.15713		0.493256		1.56999	0.575651	3.55424
ACTB	44.7278	22.5058	-97.7016	54.407	4.7163	-21.9092	-22.6514	8.82061	-21.0233	-39.4801	-22.5405
ACTBL2				1.48937
ACTBP2		2.79406					2.75761
ACTC1				3.30064	-14.7999
ACTG1	54.6529	19.5232	-48.8592	327.28	-1.19487	-30.4237	-5.13765	-22.6937	-25.1096	-111.509	223.517
ACTG2		-3.90601	2.19723	3.02133	-1.11623				1.9721		-0.788016
ACTL10			-1.25969						-0.739537
ACTL6A		0.483898		0.547728			0.484788	-1.23457
ACTN1		0.544704	-0.483473			1.30936	-1.75632	-0.438386	0.926835	0.523694	-0.481338
ACTN2					-0.587747
ACTN4	0.503995		-2.52847	-12.418		-0.564844	-1.78477		-0.98017		-12.4657
ACTR10						-0.489531		0.736603
ACTR1A								0.612308
ACTR1B	0.470719	0.484726		0.444503		0.870581	0.718534	0.722246		0.541395	0.448077
ACTR2		5.18614	-0.728072			-1.51169	-2.3214		-0.66712		-1.96466
ACTR3	2.66694	0.654473	-1.98489			-4.05776	-10.8546		-0.861376	-2.29533	-6.39448
ACTR3B			-0.490327
ACTR3C	-1.14147	-0.435759							-1.0219	-0.616759	-0.641116
ACTR5						-0.55692	0.568579
ACTR6					0.474127
ACTR8			-0.415731	-0.474652		-1.23981
ACTRT3		1.57605		1.76337					-5.50711		-1.58614
ACVR1	0.546769	0.890444		0.877209			0.451852
ACVR1B		0.797599				0.58483	0.805497	0.865021		0.530118	0.592854
ACVR1C		1.63681		1.35898	-0.813175				-0.763595		-0.729896
ACVR2A		0.453311		0.649421						0.582268
ACVR2B			-0.587348		-0.464887				-0.709972
ACVRL1		1.19932	-1.74913	0.534997	1.19855
ACY1	-1.6899	-0.65714			1.09162	-0.692809	-1.21109				-0.474836
ACY3	-0.604559			-1.35087							-15.053
ACYP1					7.32195						3.84258
ACYP2	-0.624269								-0.813528
AD000090.1		1.42677					2.07855
AD000671.2	-1.2228	-1.64449					-1.86387		-0.958727	-0.904433	-1.09414
ADA							-5.15503		-4.11906		-2.84267
ADA2	0.991441	1.5554	0.716865	0.692233	0.843202		1.15363			0.848035	0.990144
ADAL			-0.840774		0.410421	-1.26293
ADAM10			-0.413864			5.02085
ADAM12			1.35256	0.832246		-0.55037			-0.814763	-0.561218
ADAM15	-0.992441		0.70839			0.544968	-0.427576
ADAM17		0.637072		0.426387		-0.72381		0.471305
ADAM19					-0.593711		-1.56704		-1.02518	-0.43008	-0.560169
ADAM22		0.731021	0.86817
ADAM23		3.36977	-0.418564	2.97632	0.586434						1.95798
ADAM28	1.18613		7.02091	0.559873	1.10237	0.827367	0.717058	1.43026	-0.725429		1.23421
ADAM32			0.738011
ADAM33					1.66332						1.40209
ADAM8	0.705016			-1.92611	-0.740054	2.20625		-0.418828	-0.49139	0.629443
ADAM9				-8.7282			-1.57189				-6.62501
ADAMDEC1	0.917062				-2.84361		3.33005				3.07407
ADAMTS1		-1.7187	44.092	1.5851	33.6039				1.92916		34.0011
ADAMTS10		0.644601	0.408986	0.511245		-0.693597	0.667095				0.53303
ADAMTS12		-0.611068	1.17596		-0.504931
ADAMTS14		0.654065	0.438014	1.11947		-0.93753	0.744479
ADAMTS15					1.05714
ADAMTS16					0.826575
ADAMTS18			1.66629
ADAMTS2			1.30062	0.719949			-1.13676		2.54925		0.68602
ADAMTS3			0.76854		2.09823	-0.62584
ADAMTS4		-0.852124	3.11376	2.98106	7.92503				0.758335		8.31274
ADAMTS5			0.442008	1.99149	12.8506						12.8298
ADAMTS6			1.20591		0.63154	-0.577436					0.707036
ADAMTS7			-0.848732	0.430849	-0.872084	-0.633505					-0.405964
ADAMTS7P4	1.70416	1.91104
ADAMTS8				2.62018	62.9248
ADAMTS9		-0.422271	27.4357		-3.79381						24.7411
ADAMTS9-AS1			-1.78923
ADAMTS9-AS2				1.8117	0.870022
ADAMTSL1			0.4673
ADAMTSL2			-1.69625
ADAMTSL3			-1.20261		4.12542
ADAMTSL4		2.29422		-1.63309	3.65797		1.72373				1.49852
ADAMTSL4-AS1				0.832965			1.1291	0.864118	1.20302		1.20518
ADAMTSL5		2.11134		0.905243					-1.33374
ADAP1		0.707999				-0.867264		0.816211
ADAP2	3.06925			0.496998					-2.0851		0.550312
ADAR		-1.12208	-0.736606					0.43235	-0.915913
ADARB1	-0.566473		-0.935487		-0.736395	-0.516012	-0.662529
ADAT1	0.474534	0.533213				-0.597184	0.752637	0.958247		0.421421
ADAT2	0.823804	0.481607				-1.28937	0.6432		-0.987121
ADAT3	-1.96154	-1.1823		-0.425672			-1.45979			-0.650596	-0.769341
ADC					-0.935957
ADCK1		0.468171					0.878881				0.409386
ADCK2						-0.965166
ADCK3	-2.2991	-1.90248	2.57044	-0.821501
ADCK4		-2.10442	3.03429
ADCK5	-1.17069	-0.737098				-0.991874			-0.988042	-0.492658
ADCY1			-1.05408		0.768129
ADCY10		2.70003		2.79203
ADCY2				2.07904	0.734208
ADCY3	0.496578	0.762446	0.61822			-1.00182	0.44355	-0.880816		0.683014
ADCY4								0.549253
ADCY5		-2.71201			1.17631
ADCY7	0.809721	0.608826	0.905166
ADCY9		0.940321		0.89089	0.661992
ADCYAP1						-24.5509
ADD1	0.576166	0.497299	-0.917238		0.59019	-0.483512	0.40824		-0.45525
ADD2		0.880663	-0.548749	1.11999	-0.922408						0.642139
ADD3	0.61853	0.646551		1.05024	5.21					-1.45084
ADGB				4.78409
ADGRA2			-0.851605	1.63565	1.2639						1.41802
ADGRA3			-0.744668				0.557146
ADGRB2				0.449437
ADGRD1				2.18061	1.91016		0.689272				1.95771
ADGRE1		-2.22674					0.983162	1.24465
ADGRE2					0.52771		-1.9028	0.588767	-0.624797		-0.91757
ADGRE4P							1.81331
ADGRE5	-0.538061	-4.52436			-0.779377		-3.64387		-4.18182	-1.58836	-4.12869
ADGRF1				33.4108							33.1796
ADGRF3		-0.489636
ADGRF4				1.16083
ADGRF5			-3.5941	3.47501	4.01806						-1.9117
ADGRG1		-1.82963	-0.704502	0.541521	-0.559836
ADGRG3		-1.72196
ADGRG5	0.750042	0.834948					0.580212		-0.932517	0.763121	0.552667
ADGRG6			2.7661	5.80741							4.81533
ADGRL1		1.08769	-0.553399
ADGRL2			-0.93803
ADGRL3				1.52438	-1.51308
ADGRL4			0.458045		1.88667
ADGRV1		2.25528		1.68036							0.657932
ADH1B			3.96079	6.62258	21.0889				5.86283		21.486
ADH5							0.539232
ADHFE1		0.492462		1.03525	1.22922	-0.634683				0.480137	0.462479
ADI1	-0.54017	-0.485841			0.960739	-1.43853			-1.14008
ADIPOR1				7.04811				0.577157	-0.467904		4.62389
ADIPOR2		0.468186		13.8588				0.768802			11.238
ADIRF		0.418324	-27.19	368.126	-14.2086				2.64385	2.65938	324.419
ADIRF-AS1		2.24957		1.89061							1.14451
ADK			-0.560725	-0.433043						-0.570259
ADM		1.85285	8.75852	27.8387	-40.3138	0.779395	10.4384	-10.2643	8.85654		-37.0892
ADM2		2.40946		1.1887	-0.923116
ADM5		-1.0067	-2.00953								-0.665662
ADNP	0.656229		-0.759612	-0.502457		-0.555103	-0.44683		-0.69387
ADNP-AS1				0.408329
ADNP2	0.423971				0.408678		-0.780079
ADO	0.848306	1.02661				0.440398	0.888361			0.862486	0.603131
ADORA1				-0.564615		-1.95118	1.15701
ADORA2A	-2.17062	-1.47454	-0.557301						0.740187	-0.455924	-0.685294
ADORA2A-AS1					0.512362		-0.972451
ADORA2B						-1.00135
ADORA3		0.535277		0.861231			0.73521				0.798098
ADPGK								1.07185
ADPGK-AS1							-0.425077
ADPRH	1.15112	0.977654	-0.450447		-0.411233		0.776308			0.67195	0.707743
ADPRHL1					-0.802943
ADPRHL2	-0.488808	-0.411087	-0.41585					1.68174	-0.679731	-0.420916
ADPRM			-0.677392			0.502295
ADRA2A			2.07286	1.17549		-2.77991
ADRA2B		-1.22858		1.76686			-0.946094
ADRA2C			-1.60721	-0.941888	-2.24856						-1.35489
ADRB1		-1.01628		2.29289						0.420816
ADRB2				0.864733	1.3269	-4.45803	-1.31713		-0.501347		-2.74073
ADRBK1		-1.79356	2.01294	-1.21664
ADRBK2				-0.727917	-0.70676
ADRM1	-0.601876	-1.58586	-0.469261	-0.601415			-0.756363		3.86277	-0.436809
ADSL	-1.51614	-0.882186	0.472709			-1.06984	-0.618762			-0.458301	-0.471576
ADSS						-0.548199	-1.2731		-1.13678		-0.432526
ADSSL1			0.615713				-0.970792
ADTRP		-0.80949			-0.613734		0.877703			-0.76364	-0.486167
AEBP1	-0.532338	-0.92174			13.2104		-1.00227	-1.15314	0.746488	-0.777456	13.5603
AEBP2					0.509041
AEN					-0.463109	0.592653			-0.847441
AES	1.08389	-1.4719	-5.1234			-1.99153			-0.749674	-0.945709	-1.19739
AF111167.2							1.68793
AF117829.1	-0.835069		-0.583094		1.98217	-0.597223	-0.610714		-0.667956
AF127577.4				0.832844			0.650858
AF127577.8				-1.57725
AF127936.2									-0.892103
AF127936.7					-1.20648
AF129075.2									0.516042
AF131215.6	-0.778041
AF165147.1		1.0488		3.3427					-2.01548
AF186192.1				-0.472762
AF213884.3	-0.685304						-1.35272		-1.34531
AF274858.1				2.31879
AF279873.1		2.43221		1.50387		-1.45783	2.20652				1.43033
AFAP1		-0.88053		-0.432826			-0.822029
AFAP1-AS1				-1.18493
AFAP1L1		0.876969	-0.698137	-0.873663			2.23946
AFAP1L2	0.490876	0.773135	0.64031	-0.530498						0.728877
AFDN	0.777433		-0.895973	6.25697	0.9044	-0.571325					4.95076
AFDN-DT			-0.545605
AFF1					0.696449			0.659538	-0.747293
AFF2				2.23297		-0.611541
AFF3		-0.471617	0.599162	1.08453			-0.711735
AFF4		-0.484409	0.706736		1.128	-0.530548	-4.38549	0.479162	-0.74352		-3.53514
AFG1L	-0.561204		-1.06661	0.408325		-0.785861	0.707052
AFG3L1P	1.35909	1.55374		0.640005		1.27736	1.23811			1.44935	1.2352
AFG3L2			-0.42067			-0.52862			-0.475438
AFMID	0.596087	0.545022		0.410774		-0.726574
AFTPH	0.488217								-4.02005
AGA	0.475429	0.738911	-0.507963	0.626811		-0.640276	0.916549		-0.570608	0.438635
AGAP1			-0.639885		0.546471
AGAP2						-1.06999
AGAP2-AS1			-0.698722	0.8322	-0.677558
AGAP3		0.724979			0.437168	-1.55119	-0.557515	0.851248		0.550595
AGAP4	0.907177				0.518006				-0.621976
AGAP5		-0.505127	-1.10442	-1.07784		-2.49417	-0.436137		-0.487697
AGAP6	1.15921		-0.483266	-0.552484		-0.504246			-0.610646	0.624352
AGAP8				-3.78339
AGAP9		-0.553635	-1.18373	-0.618689	0.831714	-0.844078
AGBL2		0.473206		2.64337
AGBL3				0.642425
AGBL5			0.566189	-0.413093					-1.10068
AGER	1.15003	1.03106	-1.46031	2.60886						0.861499	1.11327
AGFG1	0.432803	-1.06289				-0.546986	-1.5229				-0.468633
AGFG2	0.7273	0.952212			0.891824	-0.497766	1.00151			0.616652	0.458891
AGGF1	-0.490636			-0.43753		0.461619		0.646841
AGK		0.454674			0.517071		0.631436
AGL				0.430865	0.604878		0.678836
AGMAT	0.564219	0.665877		0.719499
AGO1	0.706066	0.656195				-0.711405
AGO2		-2.19813	-0.57487		0.722037		-2.15837		-1.8445		-0.47645
AGO3					1.41719	-1.14363	-1.46869		-0.602136
AGO4	0.442544	0.607189				-0.41948				0.571026	0.454405
AGPAT1			-0.574391			-0.56628		0.794073	-1.52841
AGPAT2	-1.03576	-0.880858	0.575567	-0.520441		-0.94348	-0.7161	-0.631189		-0.602811	-0.550124
AGPAT3	0.62151	0.603359	-0.664815		0.506551		0.571117	0.426356	-0.462356
AGPAT4	-0.615514			0.405761					-1.25928	-0.453921
AGPAT4-IT1					-1.26903		-0.522185
AGPAT5	-0.442158		-0.749532							-0.540458
AGPAT6		-1.40051	1.49244		-0.760372
AGPS		0.635865			0.744927		0.73127
AGR2		3.10537		-57.3765			-19.8608	2.74245	-13.1511		-57.4244
AGR3				-8.81536							-8.39588
AGRN		-0.625451	-1.20475	-0.472245	-0.581975	-2.03335	-0.567554		-0.901463	-0.591375	-0.497084
AGRP		2.05882					1.48037
AGT				1.12755	-235.314
AGTPBP1						-0.623477
AGTRAP	-0.607287					-2.19919		0.469801
AHCTF1				-0.542737	1.40442		-0.644548		-0.610886
AHCY	-0.543139			2.79253					-0.605737		1.7078
AHCYL1					1.89958	-1.00703			-0.460419		0.6686
AHCYL2			-0.630462	1.27327	0.647674		0.770119
AHDC1	0.862475	0.53789		0.697843		-0.561606
AHI1		-19.2455		-0.689089	3.55002	1.752	-0.906561		-0.659783	-17.4815	-14.7859
AHNAK	29.3538	47.9225	10.4274	-13.0468	1.33787	-16.0684	-19.8011	-7.21067	-125.137	-17.9044	-94.5869
AHNAK2					0.990354	-0.698888	0.540263
AHR	-0.845331	-4.14665	5.18721	-1.62739	1.29785	-1.08455	-8.31055	4.16786	-3.67576	-2.71396	-6.94094
AHRR			-0.703635			-4.62634	-0.498831
AHSA1	-4.63916	-7.50464	1.0586	-0.603557	0.600884	0.532008	-5.07092	-0.892296	-4.01823	-2.25381	-3.91246
AHSA2	-1.24468	-0.766588	0.639336		-0.571496					-0.76161	-0.419038
AHSA2P	2.80915	2.70882		1.23494		1.60812	2.30642	0.874428		2.7201	2.23537
AHSG		4.42256		1.0223
AICDA		1.3329
AIDA	0.578888		-0.419275					0.471541	-0.497968
AIF1		-0.634976	0.552761	5.05637	1.43925		-5.52195	0.729416	0.478138		-5.41063
AIF1L		-0.957674	0.700673	35.5985	1.07635						35.2321
AIFM1			-0.473495			-0.775574	0.699204
AIFM2	0.766347	0.485899	0.68168						-0.59663
AIFM3		0.622187				-2.28725	0.710876
AIG1							0.472751	0.718977	-1.91042
AIM1		-0.986456		-0.661169	-1.11572					1.19767	0.750111
AIM2		-1.05186							-8.672	-0.508538	-4.30622
AIMP1			-0.410011			-0.410524
AIMP2							0.671355
AIP		-0.670922			0.452643	-1.301			-0.447146
AJAP1			-3.21225
AJM1		-0.45785								-0.406921
AJUBA					-0.819555
AK1		-1.24497	0.647813			-1.33691
AK2					1.46828	-0.453752	0.555195	0.903728			0.414614
AK3		0.468963	-0.427389		0.494419		0.736301
AK4			-0.970674		-0.861096		-1.59697	-0.841708			-0.608396
AK5				0.567999	-0.940478
AK6	-0.45624		-0.975638	-0.496293	0.454235				-32.1027		-26.8651
AK7			-1.19744	3.43414
AK8				1.59748
AK9		-0.608982	-0.592597	1.30986		-0.961407			-0.67933
AKAP1			-0.566754	0.561948	1.10576	-1.134	1.04952		-0.693338
AKAP10						-0.457201		0.538547
AKAP11	0.875719						0.592191	0.93644	-0.44204	0.611666	0.571108
AKAP12		-0.622495	27.0301	-0.958088	50.6362	-5.1018	6.06658	-9.31085	1.95007		23.758
AKAP13	2.59578	-5.00419	8.22147	-5.69683	2.22363	6.7251	-7.29627		-11.0967	-8.86457	-6.10295
AKAP14				3.86301
AKAP17A			-0.559796			-0.495617			-0.770704
AKAP2	-1.80758	-1.62983	-0.682755		-0.847628	-0.61931	-1.29692		-1.03441	-0.919369	-1.04109
AKAP5	0.516909	0.456692				-0.731918	0.599215		-0.483096
AKAP6				1.82676
AKAP7			-0.429207			-0.654139	0.469418			0.41024
AKAP8								0.883635	-0.413084
AKAP8L	-0.696722	-1.00508		-0.492907		-0.693801	-0.841979		-0.43923		-0.468907
AKAP9		-2.25728	-0.66376	2.35016	3.24831		-0.611841	0.473755	-5.24955	-0.464372	-2.81033
AKIP1	-0.85872		-0.519689	0.431695					-0.74332
AKIRIN1		-0.834639		-0.57465			-0.949561		-0.985307	-0.484741	-0.509108
AKIRIN2		-0.832493					-1.17252		-0.502321
AKNA	0.457298	-1.14115	-1.65688	0.407603					-0.676782
AKNAD1			0.406719		0.473042
AKR1A1		-2.93656				-0.686192		1.33847	-5.62015		-2.20339
AKR1B1				0.650744	2.87512						1.87161
AKR1B10		4.81703	3.84552	3.35894		4.79451	2.71839	-1.6079	1.9707		3.31377
AKR1C1		4.49466	-3.40863	2.95018	14.2276	2.91251		-1.83475	0.954963		14.369
AKR1C2		4.0175	-2.97412	-0.739016	1.11839	4.65033	0.631136	-1.73045	0.775969		-0.524675
AKR1C3		4.16924	-0.775369	-2.39789	2.19964	1.898	4.32187		0.850631		-1.58231
AKR7A2	-0.616401	-0.547303
AKR7A3				-1.81772
AKT1	0.778751	0.710342	-0.408917				0.494658			0.641911	0.457766
AKT1S1						-0.92915	-0.615457	-0.736929	-0.647793	-0.500471
AKT2	0.619244	0.57936					0.586105
AKT3	0.726137			1.16965	1.0993				-0.842301		0.438063
AKTIP	-0.670806				0.492686	0.749329		0.667332
AL009174.1	3.63867	2.28381		0.410095			2.05919				1.89419
AL009178.2			-1.27602
AL009179.1	-1.82757	-0.786006
AL021155.5	-1.95215	0.642211			7.66054	1.30673	0.4427		3.3614		1.23715
AL021368.2	0.826852		-0.964647	0.437829	1.56115					0.424836	0.425466
AL021392.1				1.77575
AL021453.1			-1.82503			-2.48826			-0.781576	-0.72452	-2.36985
AL021578.1							1.78173
AL021707.1						-0.633692	-1.35831		-0.573367
AL021707.2				3.27551
AL021707.6		-0.508933	-0.822432	0.881896		-1.93185	-1.32122	-0.862943	-1.18836
AL021707.7		-1.56364				-1.15851		-0.851263	-0.845732
AL021707.8		3.26584
AL021807.1		4.69136		2.27375
AL021978.1							-0.893241
AL022067.1									1.02788
AL022068.1				2.41851
AL022069.1						-2.39147			-0.813245
AL022157.1									-0.890379
AL022238.2						-1.07421
AL022311.1							1.22601		1.61656
AL022322.2						-1.10739
AL022323.4			-1.13464
AL022326.1						-2.7472
AL022328.4	-0.796197								-1.04828
AL022341.1									-0.765669
AL022341.2						-1.1707
AL022718.1	2.84918	2.03434			-1.75272	1.33988	1.8517			1.83421	1.38765
AL023284.3		1.90591
AL023284.4				0.514857
AL024507.2		1.35389				-2.00155			-1.14509
AL024508.2		0.722804				-1.02537	0.752883	-1.03334
AL031058.1			-1.42593
AL031123.1							2.24939
AL031280.1		-2.17643				-2.45546
AL031283.1						-1.89065
AL031316.1								1.55077
AL031590.1							-0.537133
AL031595.2						-2.21113
AL031666.1				1.02109					-18.9069
AL031666.3									3.26406
AL031727.1	2.92457	2.37415			-1.50952	1.3538	2.205			2.12558	1.70317
AL031728.1									-1.15165
AL031775.1			-0.507623			-1.70847
AL031777.1		3.99179
AL031777.3	0.59494	1.58049		-0.870083		-3.89751	-0.532418	1.28545		2.4633	1.5778
AL031846.1		2.38943								2.7778
AL031846.2			-1.25598			-1.3063
AL031963.3						-1.9606			-0.855412
AL031985.3									1.93658
AL033384.1			-0.674767
AL033519.2	3.49168	2.28896					2.07805
AL034370.1		2.05542					1.72154
AL034379.1	4.49814	3.31073		1.60267		2.04072	2.54651		1.02007	2.97023	2.84829
AL034397.3	0.433086	1.8753									0.984769
AL034417.3			-1.29417		2.38337	-1.60938
AL034549.1		-1.89333							-1.65061
AL035071.1	1.29673	0.880953	-1.04124	0.527594	1.31564			-0.814766		0.465245
AL035078.1	3.2691	2.04927	0.941387	1.06881		0.617963	2.00868			2.17908	1.58242
AL035252.3				0.677668
AL035398.1	3.76663	2.38852		1.40457			2.33524
AL035413.1									-1.99841
AL035420.3						-3.37915
AL035446.1		0.838353					0.554548
AL035456.1		1.90596
AL035458.1		3.09816		0.877686			2.40128
AL035461.2		1.09905
AL035530.2									-0.6458
AL035563.1				-0.682781
AL035587.1	1.267	1.19124					1.05539
AL035587.2									4.60244
AL035610.1				-1.72205
AL035661.1		3.95129		2.05348				-1.17227			1.39638
AL035665.1							3.0547
AL035681.1		0.732078		2.94965
AL049555.1		4.7037		2.02149							2.06673
AL049597.2		1.32143	-1.59278				0.891086
AL049629.2			-3.2118
AL049714.1	4.06601	2.47746		2.26649			2.46435				2.67368
AL049840.1		-1.09442	-1.16108			-1.19626				-0.821024
AL049840.2	-2.04863		1.37174		5.60652				2.43518
AL049840.3		0.760689					1.79241
AL049840.4	2.12112	2.05589	-0.431785	0.952428			1.40266			1.5166	1.26181
AL049872.1	4.52334	2.45667		1.66576		2.46518	2.12051				2.42796
AL049873.1	4.05282	3.06403		1.22444		2.46627	2.46668		0.943433	2.74632	2.436
AL050309.1	-3.36008					3.189			4.17617
AL050331.1	3.47696	3.00868		1.14018			2.01344
AL050341.2		0.841735	-0.644854	1.2849	1.59759	-1.51562	0.871503				0.538522
AL078459.1			0.897048
AL078590.2		4.16726		4.40338		1.96111
AL078590.3			-1.36038			-1.01915	0.672807
AL078595.1	3.45315	2.00029		1.19805			1.61136				2.03816
AL078604.1							1.89141
AL078604.2			-0.614388				-3.00966	-0.768176
AL078621.3		4.80381		3.39671			1.98526
AL078639.1					4.25159
AL078644.1								1.25772
AL079342.1		2.59383		0.635598			2.19234				1.54912
AL080243.2	3.08878	1.91375		1.27128			2.48834				1.72317
AL080276.2									-0.654483
AL080317.1						-1.14931
AL080317.2						-1.38521
AL080317.3						-1.72695
AL096865.1		-0.684607							-0.5579
AL096870.8					5.49928	3.17697			4.91715
AL109615.3				-1.14547
AL109618.1		2.18181					1.99279
AL109741.2	4.04491	2.76738		1.99477		1.78234	2.55635		0.84288	2.48557	2.48633
AL109761.1									-1.83855
AL109766.1							1.58315
AL109811.2		1.07702
AL109918.1		4.06534		3.24787							1.87848
AL109955.1	-0.526652	-1.00457
AL109976.1		3.54865		3.31753
AL117332.1		0.61832	-1.0078	0.788783
AL117335.1								-0.521669
AL117339.5	-0.682187	-0.583616	-1.67206			-0.507365	-1.0328		-1.63876	-0.837492	-0.82786
AL118506.1		1.59739		1.04603			0.542405	-0.721956			1.01669
AL118508.1							-0.718698
AL118516.1				3.61628	1.85589	-2.45529	0.529124		-0.679313		1.28922
AL118558.3			-0.81988		1.73934	-1.50677			-0.431896
AL121603.2		0.649042	-0.571508	0.606473	1.71997	-0.485499		-0.783333	-2.14666
AL121658.1		0.774403	-1.22731						1.05303
AL121832.2		0.490126							-0.496938
AL121899.1		1.15305		1.85405
AL121933.2	-4.25999				5.45621
AL121944.1	-0.490596	-0.706101			16.341	-1.89299	-0.686395		-14.973	-0.405617	-6.6149
AL121985.1									-13.4677
AL122020.1	2.87706	2.1006		0.427772	-1.58527	1.75687	2.18089			1.98381	1.5713
AL132640.2		2.22557
AL132656.2		0.408792	-1.29722
AL132709.5		-0.785157		1.00894	-0.599073
AL132709.8					-0.852348
AL133163.2						-3.13557
AL133215.2		0.42266
AL133216.2	2.6753	2.42034		1.40666			2.24239	0.67954	0.478757		1.96609
AL133243.2					-0.52514		-0.825638
AL133243.3	-0.981163	0.498559					0.987812		1.57225
AL133245.1		-1.50692					-1.1535
AL133245.2					-0.849933
AL133260.1	2.91591	2.32332		1.24779		1.70265	2.44001		0.48168	2.12092	1.9753
AL133320.1				6.95791
AL133330.1		0.774362				1.12322	0.711995	-2.03139	0.716508
AL133338.1		1.49564
AL133342.1	0.742369						-0.468296
AL133371.2							1.91902
AL133453.1		-0.502159	-0.770124	1.02983	2.28859	-1.37152	-0.695128		0.70767
AL133467.1	0.509468	-0.723795							-0.530736
AL133477.1		2.91644					2.28804
AL135818.1		2.21313								2.44908
AL135905.1				1.41053
AL135925.1	-0.603082	-0.426789	-0.604055	-2.73394	1.67733	-1.62983			-0.911881		-0.710361
AL135960.1						-1.80555
AL135999.1	1.35154	1.64818		2.13339			0.747013				1.12605
AL136038.3									-0.437052
AL136038.5		1.12158		2.12274			0.92715		0.583844
AL136040.1						-0.960899
AL136084.3			-1.51194
AL136090.2						2.19936
AL136115.2							-1.23689
AL136126.1	2.83403	2.47173					2.28012				1.69153
AL136131.3						-3.05535
AL136162.1				0.469781
AL136295.5	-0.846044	-1.21951	-1.4843			-2.31155	-1.34803		-2.00173	-1.17706	-0.971468
AL136380.1	2.94617	2.97991		0.707703		1.4722	2.27011		0.481178	2.33471	1.90163
AL136419.6	-0.493307	-0.860396		-0.617942	-0.453517	3.26977				0.472518
AL136454.1	1.94282	0.753747	-1.37646			-0.587032	0.897399			0.981155	0.859003
AL136968.2	4.36126
AL136987.1		-1.70522				-4.17764	-7.49369		2.44723	-0.76917	2.22081
AL137003.1									-1.26072
AL137003.2		0.500966		1.97288		-2.45864	-0.508533		-2.28857	0.61285
AL137077.2			-2.79579	-0.783171		-3.76167
AL137186.2			-1.50628		0.822555
AL137779.1		-1.93395
AL137802.2				-0.502824
AL138689.2			-1.05647
AL138720.1		-1.46521
AL138724.1			-1.38504		2.24108	-1.05708			-0.857309
AL138756.1		1.72419		1.50164		0.767591	1.59873
AL138785.1	3.00719	2.49331		1.17362			2.57186				1.93103
AL138799.3	3.79607	3.12355		0.824001			1.90366
AL138895.1	-2.37976
AL138899.1							2.27861
AL138963.3									-0.42323
AL138976.2				3.95433
AL138995.1			-1.84228
AL139011.1									-0.76211
AL139020.1	1.06342
AL139099.1									-33.5916
AL139100.1				1.26301
AL139220.2				1.11422	1.60493
AL139246.5		-1.03104	-0.713716			-2.66113	-1.12732		5.26097		1.63537
AL139260.1		1.20159					0.591825
AL139274.2					2.74166	-1.76949			-1.71778
AL139317.5						2.63984
AL139353.1				0.945265
AL139384.1							0.714873
AL139385.1				1.03302
AL139393.2		-2.2323		1.72727	3.06432					-1.80188
AL139393.3					4.10587
AL139412.1						-4.17748
AL157392.3		1.70805	1.05802
AL157394.3									6.4919
AL157402.2		0.407734
AL157895.1						-2.24026					-2.67497
AL157938.3		-0.542291				-0.815357				-0.765289
AL158071.3		0.901244								1.188
AL158071.4						2.76745			-0.604629
AL158152.1	-1.27662	-0.701514	-0.411289		2.27238
AL158206.1		2.47715	1.77971	3.79709		1.17346	2.06065
AL158827.2		2.52158
AL158850.1	-0.80771
AL159163.1							-0.665184
AL160006.1		1.21158	-0.773484	0.744866
AL161421.1		0.560877				-0.641376	-0.683345	-1.23878	-0.817602
AL161431.1				-2.3932
AL161457.2	1.81755	1.40879	-1.09447	2.02783			1.89543
AL161669.3					1.80582
AL161669.4				-1.1895
AL161772.1					2.4818
AL161781.2	-0.799203
AL161785.1		0.640572
AL161787.1	2.76476	2.66248		1.29183		1.80723	2.59787		0.787682	2.50853	2.26086
AL161891.1		0.803293
AL161909.1	3.19405	2.322		1.45645			1.92795			2.05356	1.98699
AL162231.1		-1.15604			1.81617	-1.19552
AL162231.2					3.23306				0.434991
AL162253.2									3.50266
AL162258.2		-0.855369							-1.01193
AL162274.2			-1.60276
AL162293.1		1.82973		0.771524			2.36666
AL162377.1			-1.46674	1.21023					-0.899207
AL162411.1				-1.24587
AL162414.1							-1.39999
AL162424.1						1.50535
AL163051.1		0.654217		1.26459		-1.27747			-0.499596
AL353138.1			4.62235
AL353194.1			-0.637255	1.03412	2.16824	-2.31505			-0.749031
AL353622.1	-1.32978								-0.637974
AL353625.1							3.0092	0.730146
AL353708.3		-0.531892
AL353743.1	2.73068	2.79309		1.31488			2.23532		0.748726
AL353763.2	3.17521	2.34356		1.12313			2.87101			2.72662	2.46395
AL354707.1	0.59304	0.527236		0.93414							0.543436
AL354714.2		3.40966		0.445702			2.45939
AL354719.2		4.92707		3.62915
AL354733.3			-0.968833		0.834727	-2.00538	-1.77094		0.57068
AL354740.1		1.75791	2.24805				1.19431
AL354822.1			0.521754
AL354836.1			-0.686609
AL354920.1		0.688027	-1.91547
AL355001.2			-1.11216		1.86394	-0.485203	0.496209
AL355032.1	4.45088	2.65658		1.27026		1.09976	2.19584		0.500336	2.74003	2.46391
AL355073.2			-1.8896
AL355075.4		-20.5904	3.74809		1.08006	-1.64796	-4.23754		3.56057		-7.94702
AL355076.2	-1.1682
AL355309.1	2.9098	2.45716		1.21658	-0.855653	1.81001	2.11927	0.448035		2.50187	2.14517
AL355338.1		0.957908	-1.54782	0.60352	0.722092	-1.44078	0.499146		-1.04869
AL355353.1			-1.0021	-0.452642
AL355472.1	0.788289	2.56131	-1.1786	1.65984		-1.77045			-1.17753
AL355488.1		1.49879
AL355816.2	1.07427	1.34139					1.135			1.62675	1.37666
AL355881.1						4.11256	1.76008		4.16012
AL356273.3							0.952682	-0.833265
AL356275.1			-0.792101
AL356356.1								1.28333
AL356417.3		2.20229					0.909561
AL356488.3			-0.828365	-0.476112	1.87555	-1.61818	-0.474424		0.890339
AL356489.3						-2.50887
AL356512.1			-0.936448			-2.06018
AL356599.1		0.932715		1.67924	1.45708		1.35599				0.534926
AL356653.1		1.97907		0.703229			2.28223
AL357033.4	1.20842						0.714946			1.66166
AL357054.4		1.21222	-2.05982		0.967729		0.641725
AL357060.1	-1.21468	-0.562047	-2.80369			-2.25014	-0.759276	0.712295	-2.94613	-0.552778	-0.759912
AL357093.2				9.64911
AL357507.1				-1.05448
AL358113.1			-1.71135
AL358472.1	3.61868	2.76828		1.67776		1.38202	2.62484		0.773613	2.98303	2.77986
AL358472.4		0.783879			2.14624	-2.06321	1.15684
AL358472.5						-2.68161
AL359182.2							-1.02236
AL359183.1							2.75616
AL359220.1		-5.87867		1.82802						-0.669458	-1.6177
AL359504.2			-1.32169
AL359513.1		1.02816		0.442355
AL359532.1							1.92379
AL359541.1									-0.882493
AL359636.1						0.893315
AL359644.1						-1.3684
AL359711.2						-1.4698
AL359762.1		2.3529					2.37146
AL359834.1		-1.80961
AL359915.2		-0.58494	-1.15763			-2.37974			-1.13695	-0.716974	-0.715642
AL359918.1		2.24458		1.30406
AL359976.1		2.78066		1.02499			2.66341		0.544404		2.00685
AL360012.1	-0.631885	-13.0117	-1.72988			-1.25293	-0.889989		-0.497259		-7.37701
AL360181.3									-0.623246
AL365181.2		2.89355		0.93592
AL365181.3		2.64118		0.579237
AL365203.2			-0.784877				-1.08406
AL365205.1	-1.38619	-1.55283	-0.938024	-0.916599		-2.42866	-1.61409		-1.11152	-0.76578	-1.00662
AL365226.2				-1.86772
AL365258.2	3.21238	2.33314		0.85494		0.980143	1.85472		-0.534112	1.83681	1.50537
AL365272.1	-3.51451								4.86341
AL365357.1	3.90508	2.22524		3.2889		1.34813	3.23365		1.15765	2.3176	2.55406
AL365361.1	1.8928	0.988764	-0.432413				1.68968			1.17494	0.976014
AL365440.1		1.66752							-2.03358
AL390036.1							-1.93834
AL390119.1				2.23778
AL390719.1				-2.50396		-2.91054
AL390719.2				0.46953
AL390728.4	3.00864	2.84292		1.32253		1.72048	2.31818	1.81942	1.00607	2.35941	2.26981
AL390728.5	-2.06111	-1.18777	-0.595841			-1.20903	-1.32728		-0.788267	-1.06566	-1.22567
AL390728.6	0.929218	0.648756	-1.16532		0.445216					0.578289	0.421636
AL390729.1				-1.64088			0.439035
AL390755.1				6.6735
AL390879.1				2.13182
AL390957.1						-1.37649
AL391056.1									-1.23055
AL391069.2	-1.61831	-0.745579
AL391069.3		0.65283	-1.08945			-1.11459
AL391121.1		0.763749	-0.649592		2.89872	-2.03782			-0.507958		0.495233
AL391244.1	2.57519	2.85069		1.63538		2.71282	2.76707		0.745724	2.63386	2.2828
AL391244.3				1.02069
AL391261.3							3.00459
AL391416.1		2.55702		1.00784
AL391422.3			-2.95422
AL391422.4		1.87598		2.20847	1.6262		1.17256
AL391832.2		0.567829		0.534154		-1.04744		-0.486626
AL391832.3						-1.43348
AL391834.2		1.55453	-1.99983				2.12299
AL391840.3			1.94647						5.41179
AL392172.1				0.55925	1.06753
AL441883.1		1.18344		1.58561					-0.556342
AL441992.1			-1.10612						-0.922591
AL442128.2						-1.32789
AL445189.2		2.09083		1.36045			2.50031
AL445426.1					6.21107
AL445472.1			-0.778573	0.477347		-2.33745			-0.890814	-0.764047	-0.553966
AL445483.1				1.65941
AL445524.1	-0.417668		-0.634785	1.20452	0.929278		-0.911606
AL445686.2										-0.813184
AL449106.1									-0.912822
AL449266.1									-1.83601
AL450063.1		2.63822		1.90439			2.72924				2.10841
AL450326.1		-0.500879	-0.701712		2.0773	-1.46605			-0.536711
AL450384.2					0.56653	-1.07298
AL450405.1	2.21714	2.63974	2.18928	-1.26664		2.16372	2.40101			2.41571	1.28114
AL450468.2						-3.0885
AL450998.1	3.3576	2.3064		0.960656		1.24801	2.30849		0.782589	2.58849	2.32435
AL450998.2	-0.878006		-0.457066		1.92957	-2.00524	-0.711391		-0.759529	-0.434872	-0.507676
AL451007.1		2.41192					2.3012
AL451050.2						-3.10418
AL451085.1						-1.30435			-0.487922	-0.463551	-0.495128
AL451085.2			-1.74671	1.48952	2.11919	-1.04895
AL451123.1							1.26231
AL451165.2	0.62918	0.531949	-1.16062	1.37155	1.77828	-1.2613				0.412831	0.443963
AL499604.1	-1.75169	0.89223	4.95062		8.18382	3.0576	2.84557	-1.00378	3.70855	1.4252	1.20918
AL512274.1				0.674386
AL512353.1							0.409248
AL512625.1				0.457372					-0.528618
AL512625.3	-0.779811		-1.75064						-0.65573
AL512631.1	1.43802
AL512662.2						3.86717
AL512791.2						-2.20626			-0.864508
AL513175.2		2.04535		1.25092			2.79016
AL513302.1		3.72034		1.6263			4.92778
AL513548.1		1.08359		0.91807
AL513550.1			-0.638966						-0.464797
AL583785.1			0.439385
AL589743.1		-2.65192		-1.52566	-1.04584						-1.14646
AL590094.1				0.894236
AL590139.1		2.16879		0.888517			2.08907
AL590226.1			-1.13445
AL590399.1			-1.59034
AL590452.1				-0.909569	-0.985417
AL590617.2					4.361		-0.756005
AL590682.1	3.99844	2.62284					1.59582				1.54289
AL590763.16				-1.47754	-0.733735
AL590764.1		-0.508175				1.46895
AL590822.1			2.12182
AL590867.2	3.61051	2.76733		1.0357	-1.3488	1.95109	2.74203	1.63192	0.95082	2.93372	2.46406
AL591468.1							2.11547
AL591479.1			3.28403	1.04587	1.45837		1.83001
AL591518.1									-3.88144
AL591845.1				-1.58419
AL591846.1	4.3275	1.94807		3.21089			3.4939
AL591846.2					0.642201	-2.41916
AL591895.1	1.049	0.724989	-0.706242	0.753103			1.40996			0.964661	0.939704
AL592183.1		-1.57133	1.25489			1.56492			0.729291	0.750103
AL592284.1		-2.8083
AL592293.2		2.66776
AL592295.4	-0.96084					-3.01891	-1.3996
AL592295.5	-2.99058	0.984313	1.3877						4.13201
AL592429.1							1.1591
AL592494.3		1.33237
[truncated: 18,101 more rows]
